# Supplementary material for: COVID-19: Retransmission of official communications in an emerging pandemic
Source: PLoS One. 2020 Sep 16;15(9):e0238491. doi: 10.1371/journal.pone.0238491 (PMC7494104; doi:10.1371/journal.pone.0238491)
Supplement: S1 Data — (XLSX) [file pone.0238491.s001.xlsx]

## Sheet: rtdataframe_repl
	status_id	is.statemanage	is.gov	is.mayor	is.localem	post.declar	tfhash	tfurl	tfmentions	nlog.follower	nlog1p.friends.ct	isreply	tfexclamation	tfquestion	actions.efficacy	severity.impact	susceptible	resilience	symptoms	photo	video	collective.appeals	primary.threat	secondary.impacts	tfquote	closure.open	spread.technical.info	official.response	info.sharing	Off.Topic	hourofday	month	weekday	retweet_count
16	1.25595e+18	0	0	0	0	TRUE	FALSE	TRUE	FALSE	6.61874	6.30079	FALSE	FALSE	FALSE	FALSE	TRUE	FALSE	FALSE	FALSE	TRUE	FALSE	FALSE	FALSE	FALSE	FALSE	FALSE	FALSE	FALSE	FALSE	FALSE	20	4	5	1
17	1.2556e+18	0	0	0	0	TRUE	FALSE	TRUE	FALSE	6.61874	6.30079	FALSE	FALSE	FALSE	FALSE	FALSE	FALSE	FALSE	FALSE	TRUE	FALSE	FALSE	FALSE	FALSE	FALSE	FALSE	FALSE	FALSE	FALSE	FALSE	20	4	4	1
20	1.25523e+18	0	0	0	0	TRUE	FALSE	TRUE	FALSE	6.61874	6.30079	FALSE	FALSE	FALSE	FALSE	FALSE	FALSE	FALSE	FALSE	TRUE	FALSE	FALSE	FALSE	FALSE	FALSE	FALSE	FALSE	FALSE	FALSE	FALSE	20	4	3	1
21	1.25512e+18	0	0	0	0	TRUE	FALSE	FALSE	TRUE	6.61874	6.30079	FALSE	FALSE	FALSE	FALSE	FALSE	FALSE	FALSE	FALSE	TRUE	FALSE	FALSE	FALSE	FALSE	FALSE	FALSE	FALSE	FALSE	FALSE	FALSE	13	4	3	1
22	1.25487e+18	0	0	0	0	TRUE	FALSE	TRUE	FALSE	6.61874	6.30079	FALSE	FALSE	FALSE	FALSE	FALSE	FALSE	FALSE	FALSE	TRUE	FALSE	FALSE	FALSE	FALSE	FALSE	FALSE	FALSE	FALSE	FALSE	FALSE	20	4	2	1
28	1.25479e+18	0	0	0	0	TRUE	FALSE	FALSE	FALSE	6.61874	6.30079	FALSE	FALSE	TRUE	FALSE	FALSE	FALSE	FALSE	FALSE	TRUE	FALSE	FALSE	TRUE	FALSE	FALSE	FALSE	FALSE	FALSE	FALSE	FALSE	15	4	2	1
29	1.25473e+18	0	0	0	0	TRUE	TRUE	FALSE	FALSE	6.61874	6.30079	FALSE	FALSE	FALSE	FALSE	FALSE	FALSE	FALSE	FALSE	TRUE	FALSE	FALSE	FALSE	FALSE	FALSE	FALSE	FALSE	FALSE	FALSE	FALSE	10	4	2	2
30	1.25378e+18	0	0	0	0	TRUE	FALSE	TRUE	FALSE	6.61874	6.30079	FALSE	FALSE	FALSE	FALSE	TRUE	FALSE	FALSE	FALSE	TRUE	FALSE	FALSE	FALSE	FALSE	FALSE	TRUE	FALSE	FALSE	FALSE	FALSE	20	4	6	1
31	1.25342e+18	0	0	0	0	TRUE	FALSE	TRUE	FALSE	6.61874	6.30079	FALSE	FALSE	FALSE	FALSE	TRUE	FALSE	FALSE	FALSE	TRUE	FALSE	FALSE	FALSE	FALSE	FALSE	FALSE	FALSE	FALSE	FALSE	FALSE	20	4	5	1
32	1.25306e+18	0	0	0	0	TRUE	FALSE	TRUE	FALSE	6.61874	6.30079	FALSE	FALSE	FALSE	FALSE	FALSE	FALSE	FALSE	FALSE	TRUE	FALSE	FALSE	FALSE	FALSE	FALSE	FALSE	FALSE	FALSE	FALSE	FALSE	20	4	4	1
33	1.25269e+18	0	0	0	0	TRUE	FALSE	TRUE	FALSE	6.61874	6.30079	FALSE	FALSE	FALSE	FALSE	FALSE	FALSE	FALSE	FALSE	TRUE	FALSE	FALSE	FALSE	FALSE	FALSE	FALSE	FALSE	FALSE	FALSE	FALSE	20	4	3	1
34	1.25259e+18	0	0	0	0	TRUE	FALSE	FALSE	TRUE	6.61874	6.30079	FALSE	TRUE	FALSE	FALSE	TRUE	FALSE	FALSE	FALSE	TRUE	FALSE	FALSE	FALSE	FALSE	FALSE	FALSE	FALSE	FALSE	TRUE	FALSE	13	4	3	2
35	1.25233e+18	0	0	0	0	TRUE	FALSE	FALSE	FALSE	6.61874	6.30079	FALSE	TRUE	FALSE	FALSE	FALSE	FALSE	FALSE	FALSE	TRUE	FALSE	FALSE	TRUE	FALSE	FALSE	FALSE	FALSE	FALSE	TRUE	FALSE	20	4	2	1
36	1.25233e+18	0	0	0	0	TRUE	FALSE	TRUE	FALSE	6.61874	6.30079	FALSE	FALSE	FALSE	FALSE	TRUE	FALSE	FALSE	FALSE	TRUE	FALSE	FALSE	FALSE	FALSE	FALSE	FALSE	FALSE	FALSE	FALSE	FALSE	20	4	2	1
38	1.25221e+18	0	0	0	0	TRUE	FALSE	FALSE	FALSE	6.61874	6.30079	FALSE	FALSE	FALSE	FALSE	TRUE	FALSE	FALSE	FALSE	TRUE	FALSE	FALSE	TRUE	FALSE	FALSE	FALSE	FALSE	TRUE	TRUE	FALSE	12	4	2	4
40	1.25124e+18	0	0	0	0	TRUE	FALSE	TRUE	FALSE	6.61874	6.30079	FALSE	FALSE	FALSE	FALSE	FALSE	FALSE	FALSE	FALSE	TRUE	FALSE	FALSE	FALSE	FALSE	FALSE	FALSE	FALSE	FALSE	FALSE	FALSE	20	4	6	1
41	1.25088e+18	0	0	0	0	TRUE	FALSE	TRUE	FALSE	6.61874	6.30079	FALSE	FALSE	FALSE	FALSE	FALSE	FALSE	FALSE	FALSE	TRUE	FALSE	FALSE	FALSE	FALSE	FALSE	FALSE	FALSE	FALSE	FALSE	FALSE	20	4	5	0
42	1.25085e+18	0	0	0	0	TRUE	FALSE	FALSE	FALSE	6.61874	6.30079	FALSE	FALSE	FALSE	FALSE	TRUE	FALSE	FALSE	FALSE	TRUE	FALSE	FALSE	FALSE	FALSE	FALSE	FALSE	FALSE	FALSE	TRUE	FALSE	18	4	5	0
43	1.25052e+18	0	0	0	0	TRUE	FALSE	FALSE	FALSE	6.61874	6.30079	FALSE	FALSE	FALSE	FALSE	TRUE	FALSE	FALSE	FALSE	TRUE	FALSE	FALSE	FALSE	FALSE	FALSE	FALSE	FALSE	FALSE	FALSE	FALSE	20	4	4	1
44	1.25052e+18	0	0	0	0	TRUE	FALSE	TRUE	FALSE	6.61874	6.30079	FALSE	FALSE	FALSE	FALSE	FALSE	FALSE	FALSE	FALSE	TRUE	FALSE	FALSE	FALSE	FALSE	FALSE	FALSE	FALSE	FALSE	FALSE	FALSE	20	4	4	1
45	1.25017e+18	0	0	0	0	TRUE	FALSE	FALSE	FALSE	6.61874	6.30079	FALSE	FALSE	FALSE	FALSE	FALSE	FALSE	FALSE	FALSE	TRUE	FALSE	FALSE	FALSE	FALSE	FALSE	FALSE	FALSE	FALSE	FALSE	FALSE	20	4	3	2
46	1.25017e+18	0	0	0	0	TRUE	FALSE	FALSE	FALSE	6.61874	6.30079	FALSE	FALSE	FALSE	FALSE	FALSE	FALSE	FALSE	FALSE	TRUE	FALSE	FALSE	FALSE	FALSE	FALSE	FALSE	FALSE	FALSE	FALSE	FALSE	20	4	3	2
47	1.25017e+18	0	0	0	0	TRUE	FALSE	TRUE	FALSE	6.61874	6.30079	FALSE	FALSE	FALSE	FALSE	FALSE	FALSE	FALSE	FALSE	TRUE	FALSE	FALSE	FALSE	FALSE	FALSE	FALSE	FALSE	FALSE	FALSE	FALSE	20	4	3	1
48	1.24979e+18	0	0	0	0	TRUE	FALSE	TRUE	FALSE	6.61874	6.30079	FALSE	FALSE	FALSE	FALSE	FALSE	FALSE	FALSE	FALSE	TRUE	FALSE	FALSE	FALSE	FALSE	FALSE	FALSE	FALSE	FALSE	FALSE	FALSE	20	4	2	1
49	1.24871e+18	0	0	0	0	TRUE	FALSE	TRUE	FALSE	6.61874	6.30079	FALSE	FALSE	FALSE	FALSE	FALSE	FALSE	FALSE	FALSE	TRUE	FALSE	FALSE	FALSE	FALSE	FALSE	FALSE	FALSE	FALSE	FALSE	FALSE	20	4	6	1
55	1.24834e+18	0	0	0	0	TRUE	FALSE	TRUE	FALSE	6.61874	6.30079	FALSE	FALSE	FALSE	FALSE	TRUE	FALSE	FALSE	FALSE	TRUE	FALSE	FALSE	FALSE	FALSE	FALSE	FALSE	FALSE	FALSE	FALSE	FALSE	20	4	5	1
56	1.24827e+18	0	0	0	0	TRUE	FALSE	TRUE	FALSE	6.61874	6.30079	FALSE	TRUE	FALSE	TRUE	FALSE	FALSE	FALSE	FALSE	FALSE	FALSE	FALSE	FALSE	FALSE	TRUE	FALSE	FALSE	FALSE	FALSE	FALSE	15	4	5	0
57	1.24799e+18	0	0	0	0	TRUE	FALSE	TRUE	FALSE	6.61874	6.30079	FALSE	TRUE	FALSE	FALSE	FALSE	TRUE	FALSE	FALSE	TRUE	FALSE	FALSE	FALSE	TRUE	FALSE	FALSE	FALSE	FALSE	FALSE	FALSE	20	4	4	0
59	1.24798e+18	0	0	0	0	TRUE	FALSE	TRUE	FALSE	6.61874	6.30079	FALSE	FALSE	FALSE	FALSE	TRUE	FALSE	FALSE	FALSE	TRUE	FALSE	FALSE	FALSE	FALSE	FALSE	TRUE	FALSE	FALSE	FALSE	FALSE	20	4	4	1
60	1.24762e+18	0	0	0	0	TRUE	FALSE	TRUE	FALSE	6.61874	6.30079	FALSE	TRUE	FALSE	FALSE	FALSE	FALSE	FALSE	FALSE	TRUE	FALSE	FALSE	FALSE	FALSE	FALSE	FALSE	FALSE	TRUE	FALSE	FALSE	20	4	3	0
61	1.24762e+18	0	0	0	0	TRUE	FALSE	TRUE	FALSE	6.61874	6.30079	FALSE	FALSE	FALSE	FALSE	FALSE	FALSE	FALSE	FALSE	TRUE	FALSE	FALSE	FALSE	FALSE	FALSE	FALSE	FALSE	FALSE	FALSE	FALSE	20	4	3	1
62	1.24725e+18	0	0	0	0	TRUE	FALSE	TRUE	FALSE	6.61874	6.30079	FALSE	FALSE	FALSE	FALSE	TRUE	FALSE	FALSE	FALSE	TRUE	FALSE	FALSE	FALSE	FALSE	FALSE	FALSE	FALSE	FALSE	FALSE	FALSE	20	4	2	1
63	1.24723e+18	0	0	0	0	TRUE	FALSE	TRUE	FALSE	6.61874	6.30079	FALSE	TRUE	FALSE	FALSE	FALSE	FALSE	FALSE	FALSE	TRUE	FALSE	FALSE	FALSE	FALSE	FALSE	FALSE	FALSE	FALSE	FALSE	FALSE	18	4	2	1
64	1.24723e+18	0	0	0	0	TRUE	FALSE	TRUE	FALSE	6.61874	6.30079	FALSE	FALSE	TRUE	FALSE	FALSE	TRUE	FALSE	FALSE	TRUE	FALSE	TRUE	FALSE	TRUE	FALSE	FALSE	FALSE	FALSE	FALSE	FALSE	18	4	2	1
65	1.24723e+18	0	0	0	0	TRUE	TRUE	TRUE	FALSE	6.61874	6.30079	FALSE	FALSE	FALSE	FALSE	FALSE	FALSE	FALSE	FALSE	TRUE	FALSE	FALSE	TRUE	FALSE	FALSE	FALSE	FALSE	TRUE	FALSE	FALSE	18	4	2	1
66	1.24716e+18	0	0	0	0	TRUE	FALSE	FALSE	FALSE	6.61874	6.30079	FALSE	TRUE	TRUE	FALSE	FALSE	FALSE	FALSE	FALSE	TRUE	FALSE	FALSE	TRUE	FALSE	FALSE	FALSE	FALSE	FALSE	FALSE	FALSE	13	4	2	2
67	1.24617e+18	0	0	0	0	TRUE	FALSE	TRUE	FALSE	6.61874	6.30079	FALSE	FALSE	FALSE	FALSE	TRUE	FALSE	FALSE	FALSE	TRUE	FALSE	FALSE	FALSE	FALSE	FALSE	FALSE	FALSE	FALSE	FALSE	FALSE	20	4	6	3
68	1.24617e+18	0	0	0	0	TRUE	FALSE	FALSE	FALSE	6.61874	6.30079	FALSE	FALSE	FALSE	FALSE	FALSE	FALSE	FALSE	FALSE	TRUE	FALSE	FALSE	FALSE	FALSE	FALSE	TRUE	FALSE	TRUE	FALSE	FALSE	20	4	6	1
71	1.24581e+18	0	0	0	0	TRUE	FALSE	TRUE	FALSE	6.61874	6.30079	FALSE	FALSE	FALSE	FALSE	FALSE	FALSE	FALSE	FALSE	TRUE	FALSE	FALSE	FALSE	FALSE	FALSE	FALSE	FALSE	FALSE	FALSE	FALSE	20	4	5	2
73	1.24545e+18	0	0	0	0	TRUE	FALSE	TRUE	FALSE	6.61874	6.30079	FALSE	FALSE	FALSE	FALSE	TRUE	FALSE	FALSE	FALSE	TRUE	FALSE	FALSE	FALSE	FALSE	FALSE	FALSE	FALSE	FALSE	FALSE	FALSE	20	4	4	5
75	1.24503e+18	0	0	0	0	TRUE	FALSE	FALSE	FALSE	6.61874	6.30079	FALSE	TRUE	FALSE	FALSE	FALSE	FALSE	FALSE	FALSE	TRUE	FALSE	FALSE	FALSE	FALSE	FALSE	FALSE	FALSE	FALSE	TRUE	FALSE	16	3	3	3
76	1.24473e+18	0	0	0	0	TRUE	FALSE	FALSE	FALSE	6.61874	6.30079	FALSE	FALSE	FALSE	FALSE	FALSE	FALSE	FALSE	FALSE	TRUE	FALSE	FALSE	FALSE	FALSE	FALSE	FALSE	FALSE	FALSE	TRUE	FALSE	20	3	2	1
77	1.24473e+18	0	0	0	0	TRUE	FALSE	TRUE	FALSE	6.61874	6.30079	FALSE	FALSE	FALSE	FALSE	FALSE	FALSE	FALSE	FALSE	TRUE	FALSE	FALSE	FALSE	FALSE	FALSE	FALSE	FALSE	FALSE	FALSE	FALSE	20	3	2	2
78	1.24364e+18	0	0	0	0	TRUE	FALSE	TRUE	FALSE	6.61874	6.30079	FALSE	FALSE	FALSE	FALSE	FALSE	FALSE	FALSE	FALSE	TRUE	FALSE	FALSE	FALSE	TRUE	FALSE	FALSE	FALSE	FALSE	FALSE	FALSE	20	3	6	0
79	1.24364e+18	0	0	0	0	TRUE	FALSE	TRUE	FALSE	6.61874	6.30079	FALSE	FALSE	FALSE	FALSE	FALSE	FALSE	FALSE	FALSE	TRUE	FALSE	FALSE	FALSE	FALSE	FALSE	FALSE	FALSE	FALSE	FALSE	FALSE	20	3	6	1
80	1.24364e+18	0	0	0	0	TRUE	FALSE	TRUE	FALSE	6.61874	6.30079	FALSE	FALSE	FALSE	FALSE	TRUE	FALSE	FALSE	FALSE	TRUE	FALSE	FALSE	FALSE	FALSE	FALSE	FALSE	FALSE	FALSE	FALSE	FALSE	20	3	6	1
81	1.24327e+18	0	0	0	0	TRUE	FALSE	TRUE	FALSE	6.61874	6.30079	FALSE	FALSE	FALSE	FALSE	FALSE	FALSE	FALSE	FALSE	TRUE	FALSE	FALSE	FALSE	FALSE	FALSE	FALSE	FALSE	FALSE	FALSE	FALSE	20	3	5	2
82	1.24321e+18	0	0	0	0	TRUE	FALSE	TRUE	FALSE	6.61874	6.30079	FALSE	FALSE	FALSE	FALSE	TRUE	FALSE	FALSE	FALSE	TRUE	FALSE	FALSE	FALSE	FALSE	FALSE	FALSE	FALSE	FALSE	FALSE	FALSE	16	3	5	5
85	1.24291e+18	0	0	0	0	TRUE	FALSE	TRUE	FALSE	6.61874	6.30079	FALSE	FALSE	FALSE	TRUE	FALSE	FALSE	FALSE	FALSE	TRUE	FALSE	FALSE	FALSE	TRUE	FALSE	FALSE	FALSE	FALSE	FALSE	FALSE	20	3	4	3
86	1.24291e+18	0	0	0	0	TRUE	FALSE	TRUE	FALSE	6.61874	6.30079	FALSE	FALSE	FALSE	FALSE	FALSE	FALSE	FALSE	FALSE	TRUE	FALSE	FALSE	FALSE	FALSE	FALSE	FALSE	FALSE	FALSE	FALSE	FALSE	20	3	4	3
88	1.24255e+18	0	0	0	0	TRUE	FALSE	TRUE	FALSE	6.61874	6.30079	FALSE	FALSE	FALSE	FALSE	FALSE	FALSE	FALSE	FALSE	TRUE	FALSE	FALSE	FALSE	FALSE	FALSE	FALSE	FALSE	FALSE	FALSE	FALSE	20	3	3	3
90	1.24254e+18	0	0	0	0	TRUE	FALSE	TRUE	FALSE	6.61874	6.30079	FALSE	FALSE	FALSE	TRUE	FALSE	FALSE	FALSE	FALSE	TRUE	FALSE	FALSE	FALSE	FALSE	FALSE	FALSE	FALSE	FALSE	FALSE	FALSE	19	3	3	3
92	1.24219e+18	0	0	0	0	TRUE	FALSE	TRUE	FALSE	6.61874	6.30079	FALSE	FALSE	FALSE	FALSE	FALSE	FALSE	FALSE	FALSE	TRUE	FALSE	FALSE	FALSE	FALSE	FALSE	FALSE	FALSE	FALSE	FALSE	FALSE	20	3	2	1
96	1.2411e+18	0	0	0	0	TRUE	FALSE	TRUE	FALSE	6.61874	6.30079	FALSE	FALSE	FALSE	FALSE	FALSE	FALSE	FALSE	FALSE	TRUE	FALSE	FALSE	FALSE	FALSE	FALSE	FALSE	FALSE	FALSE	FALSE	FALSE	20	3	6	1
97	1.2411e+18	0	0	0	0	TRUE	FALSE	TRUE	FALSE	6.61874	6.30079	FALSE	FALSE	FALSE	FALSE	FALSE	FALSE	FALSE	FALSE	TRUE	FALSE	FALSE	FALSE	FALSE	FALSE	FALSE	FALSE	FALSE	FALSE	FALSE	20	3	6	2
100	1.24074e+18	0	0	0	0	TRUE	FALSE	TRUE	FALSE	6.61874	6.30079	FALSE	FALSE	FALSE	FALSE	FALSE	FALSE	FALSE	FALSE	TRUE	FALSE	FALSE	FALSE	FALSE	FALSE	FALSE	FALSE	FALSE	FALSE	FALSE	20	3	5	2
102	1.24038e+18	0	0	0	0	TRUE	FALSE	TRUE	FALSE	6.61874	6.30079	FALSE	FALSE	FALSE	FALSE	FALSE	FALSE	FALSE	FALSE	TRUE	FALSE	FALSE	FALSE	FALSE	FALSE	FALSE	FALSE	FALSE	FALSE	FALSE	20	3	4	1
103	1.24036e+18	0	0	0	0	TRUE	FALSE	TRUE	FALSE	6.61874	6.30079	FALSE	FALSE	FALSE	FALSE	FALSE	FALSE	FALSE	FALSE	FALSE	FALSE	FALSE	FALSE	FALSE	TRUE	FALSE	FALSE	FALSE	FALSE	FALSE	19	3	4	0
105	1.24026e+18	0	0	0	0	TRUE	FALSE	TRUE	FALSE	6.61874	6.30079	FALSE	FALSE	FALSE	FALSE	TRUE	FALSE	FALSE	FALSE	FALSE	FALSE	TRUE	FALSE	FALSE	FALSE	TRUE	FALSE	FALSE	FALSE	FALSE	12	3	4	0
106	1.24008e+18	0	0	0	0	TRUE	FALSE	FALSE	FALSE	6.61874	6.30079	FALSE	FALSE	FALSE	TRUE	FALSE	FALSE	FALSE	FALSE	TRUE	FALSE	FALSE	FALSE	FALSE	FALSE	TRUE	FALSE	TRUE	FALSE	FALSE	0	3	4	0
107	1.24001e+18	0	0	0	0	TRUE	FALSE	FALSE	FALSE	6.61874	6.30079	FALSE	FALSE	FALSE	FALSE	FALSE	FALSE	FALSE	FALSE	TRUE	FALSE	FALSE	FALSE	FALSE	FALSE	FALSE	FALSE	FALSE	FALSE	FALSE	20	3	3	6
108	1.23972e+18	0	0	0	0	TRUE	FALSE	FALSE	FALSE	6.61874	6.30079	FALSE	FALSE	FALSE	FALSE	FALSE	FALSE	FALSE	FALSE	TRUE	FALSE	FALSE	FALSE	FALSE	FALSE	FALSE	FALSE	FALSE	FALSE	FALSE	1	3	3	3
113	1.23966e+18	0	0	0	0	TRUE	FALSE	TRUE	FALSE	6.61874	6.30079	FALSE	FALSE	FALSE	FALSE	FALSE	FALSE	FALSE	FALSE	TRUE	FALSE	FALSE	FALSE	FALSE	FALSE	FALSE	FALSE	FALSE	FALSE	FALSE	21	3	2	5
114	1.2393e+18	0	0	0	0	TRUE	FALSE	TRUE	FALSE	6.61874	6.30079	FALSE	FALSE	FALSE	TRUE	FALSE	FALSE	FALSE	FALSE	TRUE	FALSE	FALSE	FALSE	FALSE	FALSE	FALSE	TRUE	FALSE	TRUE	FALSE	21	3	1	4
115	1.23929e+18	0	0	0	0	TRUE	FALSE	TRUE	FALSE	6.61874	6.30079	FALSE	FALSE	FALSE	FALSE	FALSE	FALSE	FALSE	FALSE	TRUE	FALSE	FALSE	FALSE	FALSE	FALSE	FALSE	FALSE	FALSE	FALSE	FALSE	20	3	1	12
116	1.23897e+18	0	0	0	0	TRUE	FALSE	FALSE	FALSE	6.61874	6.30079	FALSE	FALSE	FALSE	FALSE	FALSE	FALSE	FALSE	TRUE	TRUE	FALSE	FALSE	FALSE	FALSE	FALSE	FALSE	TRUE	FALSE	FALSE	FALSE	23	3	7	7
117	1.23893e+18	0	0	0	0	TRUE	FALSE	TRUE	FALSE	6.61874	6.30079	FALSE	FALSE	FALSE	FALSE	FALSE	FALSE	FALSE	FALSE	TRUE	FALSE	FALSE	FALSE	FALSE	FALSE	FALSE	FALSE	FALSE	FALSE	FALSE	20	3	7	5
121	1.2385e+18	0	0	0	0	TRUE	FALSE	FALSE	FALSE	6.61874	6.30079	FALSE	FALSE	FALSE	FALSE	FALSE	FALSE	FALSE	FALSE	TRUE	FALSE	FALSE	FALSE	FALSE	FALSE	FALSE	FALSE	FALSE	FALSE	FALSE	16	3	6	3
122	1.23821e+18	0	0	0	0	FALSE	FALSE	TRUE	FALSE	6.61874	6.30079	FALSE	FALSE	FALSE	FALSE	FALSE	FALSE	FALSE	FALSE	TRUE	FALSE	FALSE	FALSE	FALSE	FALSE	FALSE	FALSE	FALSE	FALSE	FALSE	21	3	5	1
137	1.23711e+18	0	0	0	0	FALSE	FALSE	TRUE	FALSE	6.61874	6.30079	FALSE	FALSE	FALSE	TRUE	FALSE	FALSE	FALSE	FALSE	TRUE	FALSE	FALSE	FALSE	FALSE	FALSE	FALSE	FALSE	FALSE	FALSE	FALSE	20	3	2	0
140	1.23601e+18	0	0	0	0	FALSE	FALSE	TRUE	FALSE	6.61874	6.30079	FALSE	TRUE	FALSE	FALSE	FALSE	FALSE	FALSE	FALSE	FALSE	FALSE	FALSE	FALSE	FALSE	TRUE	FALSE	FALSE	FALSE	TRUE	FALSE	19	3	6	0
141	1.23601e+18	0	0	0	0	FALSE	FALSE	TRUE	FALSE	6.61874	6.30079	FALSE	TRUE	FALSE	FALSE	FALSE	FALSE	FALSE	FALSE	FALSE	FALSE	FALSE	FALSE	FALSE	TRUE	FALSE	FALSE	FALSE	FALSE	FALSE	19	3	6	2
144	1.23565e+18	0	0	0	0	FALSE	TRUE	TRUE	FALSE	6.61874	6.30079	FALSE	FALSE	FALSE	FALSE	FALSE	FALSE	FALSE	FALSE	TRUE	FALSE	FALSE	FALSE	FALSE	FALSE	FALSE	FALSE	TRUE	FALSE	FALSE	19	3	5	2
145	1.23532e+18	0	0	0	0	FALSE	FALSE	TRUE	FALSE	6.61874	6.30079	FALSE	FALSE	FALSE	TRUE	FALSE	FALSE	FALSE	FALSE	TRUE	FALSE	FALSE	FALSE	FALSE	FALSE	FALSE	FALSE	FALSE	FALSE	FALSE	21	3	4	0
146	1.23495e+18	0	0	0	0	FALSE	FALSE	TRUE	FALSE	6.61874	6.30079	FALSE	FALSE	FALSE	TRUE	TRUE	TRUE	FALSE	FALSE	TRUE	FALSE	FALSE	TRUE	FALSE	FALSE	FALSE	FALSE	TRUE	FALSE	FALSE	21	3	3	1
151	1.23349e+18	0	0	0	0	FALSE	FALSE	TRUE	FALSE	6.61874	6.30079	FALSE	FALSE	FALSE	FALSE	FALSE	FALSE	FALSE	FALSE	FALSE	FALSE	FALSE	FALSE	FALSE	TRUE	FALSE	FALSE	FALSE	FALSE	FALSE	20	2	6	0
152	1.23313e+18	0	0	0	0	FALSE	FALSE	TRUE	FALSE	6.61874	6.30079	FALSE	FALSE	FALSE	TRUE	FALSE	FALSE	FALSE	FALSE	FALSE	FALSE	FALSE	FALSE	FALSE	TRUE	FALSE	FALSE	FALSE	FALSE	FALSE	20	2	5	2
154	1.23239e+18	0	0	0	0	FALSE	FALSE	TRUE	FALSE	6.61874	6.30079	FALSE	FALSE	FALSE	FALSE	FALSE	FALSE	FALSE	FALSE	TRUE	FALSE	FALSE	FALSE	FALSE	FALSE	FALSE	FALSE	FALSE	FALSE	FALSE	19	2	3	0
160	1.22806e+18	0	0	0	0	FALSE	FALSE	TRUE	FALSE	6.61874	6.30079	FALSE	FALSE	FALSE	FALSE	FALSE	FALSE	FALSE	FALSE	TRUE	FALSE	FALSE	FALSE	FALSE	FALSE	TRUE	FALSE	FALSE	FALSE	TRUE	20	2	5	0
161	1.22806e+18	0	0	0	0	FALSE	FALSE	TRUE	FALSE	6.61874	6.30079	FALSE	FALSE	FALSE	FALSE	FALSE	FALSE	FALSE	FALSE	TRUE	FALSE	FALSE	FALSE	FALSE	FALSE	FALSE	FALSE	FALSE	FALSE	FALSE	20	2	5	0
162	1.22769e+18	0	0	0	0	FALSE	FALSE	TRUE	FALSE	6.61874	6.30079	FALSE	FALSE	FALSE	TRUE	FALSE	TRUE	FALSE	FALSE	TRUE	FALSE	FALSE	FALSE	FALSE	FALSE	FALSE	FALSE	FALSE	FALSE	FALSE	20	2	4	1
166	1.22586e+18	0	0	0	0	FALSE	TRUE	TRUE	TRUE	6.61874	6.30079	TRUE	TRUE	FALSE	FALSE	FALSE	TRUE	FALSE	FALSE	TRUE	FALSE	FALSE	FALSE	FALSE	FALSE	FALSE	FALSE	FALSE	FALSE	FALSE	19	2	6	0
167	1.22552e+18	0	0	0	0	FALSE	TRUE	FALSE	FALSE	6.61874	6.30079	FALSE	FALSE	FALSE	FALSE	FALSE	TRUE	FALSE	FALSE	TRUE	FALSE	FALSE	FALSE	FALSE	FALSE	FALSE	FALSE	FALSE	FALSE	FALSE	20	2	5	0
168	1.22552e+18	0	0	0	0	FALSE	FALSE	TRUE	FALSE	6.61874	6.30079	FALSE	FALSE	TRUE	FALSE	FALSE	FALSE	FALSE	FALSE	TRUE	FALSE	FALSE	FALSE	FALSE	FALSE	FALSE	TRUE	FALSE	FALSE	FALSE	20	2	5	0
176	1.22444e+18	0	0	0	0	FALSE	FALSE	TRUE	FALSE	6.61874	6.30079	FALSE	TRUE	FALSE	FALSE	FALSE	FALSE	FALSE	FALSE	TRUE	FALSE	FALSE	FALSE	FALSE	FALSE	FALSE	FALSE	FALSE	FALSE	TRUE	21	2	2	1
3222	1.25597e+18	0	0	0	0	TRUE	TRUE	TRUE	FALSE	9.14174	8.27639	FALSE	FALSE	FALSE	FALSE	FALSE	FALSE	FALSE	FALSE	TRUE	FALSE	FALSE	TRUE	FALSE	FALSE	FALSE	FALSE	FALSE	FALSE	FALSE	21	4	5	2
3223	1.25593e+18	0	0	0	0	TRUE	TRUE	TRUE	FALSE	9.14174	8.27639	FALSE	FALSE	FALSE	TRUE	TRUE	FALSE	FALSE	TRUE	TRUE	FALSE	FALSE	FALSE	FALSE	FALSE	FALSE	FALSE	TRUE	FALSE	FALSE	18	4	5	2
3227	1.25587e+18	0	0	0	0	TRUE	TRUE	TRUE	FALSE	9.14174	8.27639	FALSE	FALSE	FALSE	FALSE	TRUE	FALSE	FALSE	FALSE	TRUE	FALSE	FALSE	TRUE	FALSE	FALSE	FALSE	FALSE	FALSE	FALSE	FALSE	14	4	5	11
3230	1.25586e+18	0	0	0	0	TRUE	TRUE	TRUE	TRUE	9.14174	8.27639	FALSE	FALSE	FALSE	TRUE	TRUE	FALSE	FALSE	FALSE	FALSE	FALSE	FALSE	FALSE	FALSE	FALSE	TRUE	FALSE	FALSE	FALSE	TRUE	14	4	5	5
3231	1.25585e+18	0	0	0	0	TRUE	TRUE	TRUE	FALSE	9.14174	8.27639	FALSE	TRUE	FALSE	TRUE	FALSE	FALSE	FALSE	FALSE	TRUE	FALSE	TRUE	FALSE	FALSE	FALSE	FALSE	FALSE	FALSE	FALSE	FALSE	13	4	5	5
3232	1.25559e+18	0	0	0	0	TRUE	FALSE	TRUE	FALSE	9.14174	8.27639	FALSE	FALSE	FALSE	FALSE	FALSE	FALSE	FALSE	FALSE	TRUE	FALSE	FALSE	FALSE	FALSE	FALSE	FALSE	FALSE	FALSE	FALSE	FALSE	20	4	4	11
3233	1.25554e+18	0	0	0	0	TRUE	TRUE	TRUE	FALSE	9.14174	8.27639	FALSE	FALSE	FALSE	FALSE	FALSE	FALSE	FALSE	FALSE	TRUE	FALSE	FALSE	TRUE	FALSE	FALSE	FALSE	FALSE	FALSE	FALSE	FALSE	16	4	4	2
3234	1.25553e+18	0	0	0	0	TRUE	TRUE	TRUE	FALSE	9.14174	8.27639	FALSE	FALSE	FALSE	FALSE	TRUE	FALSE	FALSE	FALSE	TRUE	FALSE	FALSE	TRUE	FALSE	FALSE	FALSE	FALSE	FALSE	FALSE	FALSE	16	4	4	1
3235	1.25553e+18	0	0	0	0	TRUE	TRUE	TRUE	TRUE	9.14174	8.27639	FALSE	FALSE	FALSE	FALSE	FALSE	FALSE	FALSE	FALSE	TRUE	FALSE	FALSE	FALSE	FALSE	FALSE	TRUE	FALSE	TRUE	TRUE	FALSE	16	4	4	0
3239	1.25524e+18	0	0	0	0	TRUE	TRUE	TRUE	TRUE	9.14174	8.27639	FALSE	FALSE	FALSE	FALSE	FALSE	FALSE	FALSE	FALSE	TRUE	FALSE	FALSE	FALSE	FALSE	FALSE	TRUE	FALSE	TRUE	TRUE	FALSE	21	4	3	1
3240	1.25523e+18	0	0	0	0	TRUE	FALSE	TRUE	FALSE	9.14174	8.27639	FALSE	FALSE	FALSE	FALSE	FALSE	FALSE	FALSE	FALSE	TRUE	FALSE	FALSE	TRUE	FALSE	FALSE	FALSE	FALSE	FALSE	FALSE	FALSE	20	4	3	2
3241	1.2552e+18	0	0	0	0	TRUE	FALSE	TRUE	FALSE	9.14174	8.27639	FALSE	FALSE	FALSE	FALSE	TRUE	FALSE	FALSE	TRUE	TRUE	FALSE	FALSE	FALSE	FALSE	FALSE	FALSE	FALSE	TRUE	FALSE	FALSE	18	4	3	3
3242	1.25519e+18	0	0	0	0	TRUE	TRUE	TRUE	FALSE	9.14174	8.27639	FALSE	FALSE	FALSE	FALSE	FALSE	FALSE	FALSE	FALSE	TRUE	FALSE	FALSE	TRUE	FALSE	FALSE	FALSE	FALSE	FALSE	FALSE	FALSE	17	4	3	5
3243	1.25518e+18	0	0	0	0	TRUE	TRUE	TRUE	TRUE	9.14174	8.27639	FALSE	FALSE	FALSE	FALSE	FALSE	FALSE	FALSE	FALSE	TRUE	FALSE	FALSE	FALSE	FALSE	FALSE	TRUE	FALSE	TRUE	TRUE	FALSE	16	4	3	5
3244	1.25515e+18	0	0	0	0	TRUE	TRUE	TRUE	FALSE	9.14174	8.27639	FALSE	FALSE	FALSE	FALSE	TRUE	FALSE	FALSE	FALSE	TRUE	FALSE	FALSE	TRUE	FALSE	FALSE	FALSE	FALSE	FALSE	FALSE	FALSE	14	4	3	3
3247	1.25513e+18	0	0	0	0	TRUE	TRUE	TRUE	FALSE	9.14174	8.27639	FALSE	FALSE	FALSE	FALSE	FALSE	FALSE	FALSE	FALSE	TRUE	FALSE	FALSE	FALSE	FALSE	FALSE	FALSE	FALSE	FALSE	FALSE	FALSE	13	4	3	5
3248	1.2549e+18	0	0	0	0	TRUE	TRUE	TRUE	FALSE	9.14174	8.27639	FALSE	FALSE	FALSE	TRUE	FALSE	FALSE	FALSE	FALSE	TRUE	FALSE	TRUE	FALSE	FALSE	FALSE	TRUE	TRUE	FALSE	FALSE	FALSE	22	4	2	7
3249	1.25481e+18	0	0	0	0	TRUE	TRUE	TRUE	FALSE	9.14174	8.27639	FALSE	FALSE	FALSE	FALSE	FALSE	FALSE	FALSE	FALSE	TRUE	FALSE	FALSE	TRUE	FALSE	FALSE	FALSE	FALSE	FALSE	FALSE	FALSE	16	4	2	4
3250	1.25481e+18	0	0	0	0	TRUE	FALSE	TRUE	FALSE	9.14174	8.27639	FALSE	FALSE	FALSE	FALSE	TRUE	FALSE	FALSE	TRUE	TRUE	FALSE	FALSE	FALSE	FALSE	FALSE	FALSE	FALSE	TRUE	FALSE	FALSE	16	4	2	13
3251	1.2548e+18	0	0	0	0	TRUE	TRUE	TRUE	FALSE	9.14174	8.27639	FALSE	FALSE	FALSE	FALSE	TRUE	FALSE	FALSE	FALSE	TRUE	FALSE	FALSE	TRUE	FALSE	FALSE	FALSE	FALSE	FALSE	FALSE	FALSE	15	4	2	12
3255	1.25478e+18	0	0	0	0	TRUE	TRUE	TRUE	FALSE	9.14174	8.27639	FALSE	FALSE	FALSE	FALSE	FALSE	FALSE	FALSE	FALSE	TRUE	FALSE	FALSE	FALSE	FALSE	FALSE	FALSE	FALSE	FALSE	FALSE	FALSE	14	4	2	2
3256	1.2545e+18	0	0	0	0	TRUE	TRUE	FALSE	FALSE	9.14174	8.27639	FALSE	FALSE	FALSE	FALSE	TRUE	FALSE	FALSE	TRUE	TRUE	FALSE	FALSE	TRUE	FALSE	FALSE	FALSE	FALSE	FALSE	FALSE	FALSE	20	4	1	4
3257	1.25441e+18	0	0	0	0	TRUE	TRUE	TRUE	FALSE	9.14174	8.27639	FALSE	FALSE	FALSE	FALSE	FALSE	FALSE	FALSE	FALSE	TRUE	FALSE	FALSE	FALSE	FALSE	FALSE	FALSE	FALSE	FALSE	FALSE	FALSE	14	4	1	6
3258	1.25411e+18	0	0	0	0	TRUE	TRUE	FALSE	FALSE	9.14174	8.27639	FALSE	FALSE	FALSE	FALSE	FALSE	FALSE	FALSE	FALSE	TRUE	FALSE	FALSE	FALSE	FALSE	FALSE	FALSE	FALSE	FALSE	FALSE	FALSE	18	4	7	1
3259	1.25411e+18	0	0	0	0	TRUE	TRUE	TRUE	FALSE	9.14174	8.27639	FALSE	FALSE	FALSE	FALSE	FALSE	FALSE	FALSE	FALSE	TRUE	FALSE	FALSE	FALSE	FALSE	FALSE	FALSE	FALSE	FALSE	FALSE	FALSE	18	4	7	2
3260	1.2541e+18	0	0	0	0	TRUE	TRUE	TRUE	FALSE	9.14174	8.27639	FALSE	FALSE	FALSE	FALSE	FALSE	FALSE	FALSE	FALSE	TRUE	FALSE	FALSE	TRUE	FALSE	FALSE	FALSE	FALSE	FALSE	FALSE	FALSE	17	4	7	10
3261	1.25406e+18	0	0	0	0	TRUE	TRUE	TRUE	FALSE	9.14174	8.27639	FALSE	FALSE	FALSE	FALSE	TRUE	FALSE	FALSE	FALSE	TRUE	FALSE	FALSE	TRUE	FALSE	FALSE	FALSE	FALSE	FALSE	FALSE	FALSE	15	4	7	6
3264	1.25403e+18	0	0	0	0	TRUE	TRUE	TRUE	FALSE	9.14174	8.27639	FALSE	FALSE	FALSE	TRUE	FALSE	FALSE	FALSE	FALSE	TRUE	FALSE	TRUE	FALSE	FALSE	FALSE	TRUE	TRUE	FALSE	FALSE	FALSE	13	4	7	1
3265	1.25379e+18	0	0	0	0	TRUE	TRUE	FALSE	FALSE	9.14174	8.27639	FALSE	FALSE	FALSE	FALSE	FALSE	FALSE	FALSE	FALSE	TRUE	FALSE	FALSE	FALSE	FALSE	FALSE	FALSE	FALSE	FALSE	FALSE	FALSE	21	4	6	8
3266	1.25378e+18	0	0	0	0	TRUE	TRUE	TRUE	TRUE	9.14174	8.27639	FALSE	FALSE	FALSE	TRUE	FALSE	FALSE	FALSE	FALSE	TRUE	FALSE	FALSE	FALSE	FALSE	FALSE	FALSE	FALSE	FALSE	FALSE	FALSE	20	4	6	1
3268	1.2537e+18	0	0	0	0	TRUE	TRUE	TRUE	FALSE	9.14174	8.27639	FALSE	FALSE	FALSE	FALSE	FALSE	FALSE	FALSE	FALSE	TRUE	FALSE	FALSE	TRUE	FALSE	FALSE	FALSE	FALSE	FALSE	FALSE	FALSE	15	4	6	3
3269	1.2537e+18	0	0	0	0	TRUE	TRUE	TRUE	FALSE	9.14174	8.27639	FALSE	FALSE	FALSE	FALSE	TRUE	FALSE	FALSE	FALSE	TRUE	FALSE	FALSE	TRUE	FALSE	FALSE	FALSE	FALSE	FALSE	FALSE	FALSE	15	4	6	9
3270	1.2537e+18	0	0	0	0	TRUE	TRUE	TRUE	FALSE	9.14174	8.27639	FALSE	FALSE	FALSE	FALSE	FALSE	FALSE	FALSE	FALSE	TRUE	FALSE	FALSE	FALSE	FALSE	FALSE	FALSE	FALSE	FALSE	FALSE	FALSE	14	4	6	2
3273	1.25346e+18	0	0	0	0	TRUE	TRUE	TRUE	FALSE	9.14174	8.27639	FALSE	FALSE	FALSE	FALSE	FALSE	FALSE	FALSE	TRUE	TRUE	FALSE	FALSE	TRUE	FALSE	FALSE	FALSE	FALSE	FALSE	FALSE	FALSE	23	4	5	2
3274	1.25339e+18	0	0	0	0	TRUE	TRUE	TRUE	FALSE	9.14174	8.27639	FALSE	FALSE	FALSE	TRUE	FALSE	FALSE	FALSE	FALSE	TRUE	FALSE	FALSE	FALSE	FALSE	FALSE	FALSE	FALSE	FALSE	FALSE	FALSE	18	4	5	2
3275	1.25337e+18	0	0	0	0	TRUE	TRUE	TRUE	FALSE	9.14174	8.27639	FALSE	FALSE	FALSE	FALSE	FALSE	FALSE	FALSE	FALSE	TRUE	FALSE	FALSE	TRUE	FALSE	FALSE	FALSE	FALSE	FALSE	FALSE	FALSE	17	4	5	10
3276	1.25335e+18	0	0	0	0	TRUE	TRUE	TRUE	FALSE	9.14174	8.27639	FALSE	FALSE	FALSE	FALSE	TRUE	FALSE	FALSE	FALSE	TRUE	FALSE	FALSE	TRUE	FALSE	FALSE	FALSE	FALSE	FALSE	FALSE	FALSE	15	4	5	6
3278	1.25334e+18	0	0	0	0	TRUE	TRUE	TRUE	FALSE	9.14174	8.27639	FALSE	FALSE	TRUE	FALSE	FALSE	FALSE	FALSE	FALSE	TRUE	FALSE	FALSE	FALSE	FALSE	FALSE	FALSE	FALSE	FALSE	FALSE	FALSE	14	4	5	2
3281	1.25313e+18	0	0	0	0	TRUE	TRUE	TRUE	FALSE	9.14174	8.27639	FALSE	FALSE	FALSE	FALSE	FALSE	FALSE	FALSE	TRUE	TRUE	FALSE	FALSE	TRUE	FALSE	FALSE	FALSE	FALSE	FALSE	FALSE	FALSE	0	4	5	3
3283	1.25302e+18	0	0	0	0	TRUE	TRUE	FALSE	FALSE	9.14174	8.27639	FALSE	FALSE	FALSE	FALSE	TRUE	FALSE	FALSE	TRUE	TRUE	FALSE	FALSE	TRUE	FALSE	FALSE	FALSE	FALSE	FALSE	FALSE	FALSE	18	4	4	16
3284	1.253e+18	0	0	0	0	TRUE	TRUE	TRUE	FALSE	9.14174	8.27639	FALSE	FALSE	FALSE	FALSE	FALSE	FALSE	FALSE	FALSE	TRUE	FALSE	FALSE	TRUE	FALSE	FALSE	FALSE	FALSE	FALSE	FALSE	FALSE	16	4	4	3
3285	1.25298e+18	0	0	0	0	TRUE	TRUE	TRUE	FALSE	9.14174	8.27639	FALSE	FALSE	FALSE	FALSE	TRUE	FALSE	FALSE	FALSE	TRUE	FALSE	FALSE	TRUE	FALSE	FALSE	FALSE	FALSE	FALSE	FALSE	FALSE	15	4	4	12
3289	1.25268e+18	0	0	0	0	TRUE	TRUE	TRUE	FALSE	9.14174	8.27639	FALSE	FALSE	TRUE	FALSE	FALSE	FALSE	FALSE	FALSE	TRUE	FALSE	FALSE	FALSE	FALSE	FALSE	FALSE	FALSE	FALSE	FALSE	FALSE	19	4	3	4
3291	1.25262e+18	0	0	0	0	TRUE	TRUE	TRUE	FALSE	9.14174	8.27639	FALSE	FALSE	FALSE	FALSE	FALSE	FALSE	FALSE	FALSE	TRUE	FALSE	FALSE	FALSE	FALSE	FALSE	FALSE	FALSE	FALSE	FALSE	FALSE	15	4	3	17
3292	1.25261e+18	0	0	0	0	TRUE	TRUE	TRUE	FALSE	9.14174	8.27639	FALSE	FALSE	FALSE	FALSE	FALSE	FALSE	FALSE	FALSE	TRUE	FALSE	FALSE	TRUE	FALSE	FALSE	FALSE	FALSE	FALSE	FALSE	FALSE	15	4	3	7
3293	1.25261e+18	0	0	0	0	TRUE	TRUE	TRUE	FALSE	9.14174	8.27639	FALSE	FALSE	FALSE	FALSE	TRUE	FALSE	FALSE	FALSE	TRUE	FALSE	FALSE	TRUE	FALSE	FALSE	FALSE	FALSE	FALSE	FALSE	FALSE	14	4	3	17
3296	1.25233e+18	0	0	0	0	TRUE	TRUE	TRUE	FALSE	9.14174	8.27639	FALSE	FALSE	FALSE	FALSE	FALSE	FALSE	FALSE	FALSE	TRUE	FALSE	TRUE	FALSE	FALSE	FALSE	FALSE	TRUE	FALSE	FALSE	FALSE	20	4	2	9
3297	1.25227e+18	0	0	0	0	TRUE	TRUE	TRUE	FALSE	9.14174	8.27639	FALSE	FALSE	FALSE	FALSE	FALSE	FALSE	FALSE	TRUE	TRUE	FALSE	FALSE	TRUE	FALSE	FALSE	FALSE	FALSE	FALSE	FALSE	FALSE	16	4	2	6
3298	1.25226e+18	0	0	0	0	TRUE	TRUE	TRUE	FALSE	9.14174	8.27639	FALSE	FALSE	FALSE	FALSE	TRUE	FALSE	FALSE	FALSE	TRUE	FALSE	FALSE	TRUE	FALSE	FALSE	FALSE	FALSE	FALSE	FALSE	FALSE	15	4	2	11
3302	1.25201e+18	0	0	0	0	TRUE	TRUE	TRUE	FALSE	9.14174	8.27639	FALSE	FALSE	FALSE	FALSE	FALSE	FALSE	FALSE	TRUE	TRUE	FALSE	FALSE	TRUE	FALSE	FALSE	FALSE	FALSE	FALSE	FALSE	FALSE	23	4	1	9
3303	1.25189e+18	0	0	0	0	TRUE	TRUE	TRUE	FALSE	9.14174	8.27639	FALSE	FALSE	FALSE	FALSE	TRUE	FALSE	FALSE	FALSE	TRUE	FALSE	FALSE	TRUE	FALSE	FALSE	FALSE	FALSE	FALSE	FALSE	FALSE	15	4	1	10
3306	1.25157e+18	0	0	0	0	TRUE	TRUE	TRUE	FALSE	9.14174	8.27639	FALSE	FALSE	FALSE	FALSE	FALSE	FALSE	FALSE	FALSE	TRUE	FALSE	FALSE	TRUE	FALSE	FALSE	FALSE	FALSE	FALSE	FALSE	FALSE	18	4	7	8
3307	1.25152e+18	0	0	0	0	TRUE	TRUE	TRUE	FALSE	9.14174	8.27639	FALSE	FALSE	FALSE	FALSE	TRUE	FALSE	FALSE	FALSE	TRUE	FALSE	FALSE	TRUE	FALSE	FALSE	FALSE	FALSE	FALSE	FALSE	FALSE	14	4	7	14
3310	1.2515e+18	0	0	0	0	TRUE	TRUE	TRUE	FALSE	9.14174	8.27639	FALSE	FALSE	FALSE	FALSE	FALSE	FALSE	FALSE	FALSE	TRUE	FALSE	TRUE	FALSE	FALSE	FALSE	FALSE	TRUE	FALSE	FALSE	FALSE	13	4	7	1
3311	1.25125e+18	0	0	0	0	TRUE	TRUE	TRUE	FALSE	9.14174	8.27639	FALSE	FALSE	FALSE	FALSE	FALSE	FALSE	FALSE	TRUE	TRUE	FALSE	FALSE	TRUE	FALSE	FALSE	FALSE	FALSE	FALSE	FALSE	FALSE	20	4	6	3
3313	1.25116e+18	0	0	0	0	TRUE	TRUE	TRUE	FALSE	9.14174	8.27639	FALSE	FALSE	FALSE	FALSE	TRUE	FALSE	FALSE	FALSE	TRUE	FALSE	FALSE	TRUE	FALSE	FALSE	FALSE	FALSE	FALSE	FALSE	FALSE	14	4	6	11
3316	1.25115e+18	0	0	0	0	TRUE	TRUE	TRUE	FALSE	9.14174	8.27639	FALSE	FALSE	TRUE	FALSE	FALSE	FALSE	FALSE	FALSE	TRUE	FALSE	FALSE	FALSE	FALSE	FALSE	FALSE	FALSE	FALSE	FALSE	FALSE	14	4	6	7
3317	1.25084e+18	0	0	0	0	TRUE	TRUE	TRUE	FALSE	9.14174	8.27639	FALSE	FALSE	FALSE	FALSE	FALSE	FALSE	FALSE	TRUE	TRUE	FALSE	FALSE	TRUE	FALSE	FALSE	FALSE	FALSE	FALSE	FALSE	FALSE	17	4	5	10
3318	1.25082e+18	0	0	0	0	TRUE	TRUE	TRUE	FALSE	9.14174	8.27639	FALSE	FALSE	FALSE	FALSE	TRUE	FALSE	FALSE	FALSE	TRUE	FALSE	FALSE	TRUE	FALSE	FALSE	FALSE	FALSE	FALSE	FALSE	FALSE	15	4	5	8
3322	1.25079e+18	0	0	0	0	TRUE	TRUE	TRUE	FALSE	9.14174	8.27639	FALSE	FALSE	FALSE	FALSE	FALSE	FALSE	FALSE	TRUE	TRUE	FALSE	FALSE	TRUE	FALSE	FALSE	FALSE	FALSE	FALSE	FALSE	FALSE	14	4	5	7
3324	1.25056e+18	0	0	0	0	TRUE	TRUE	TRUE	FALSE	9.14174	8.27639	FALSE	FALSE	FALSE	TRUE	FALSE	FALSE	FALSE	FALSE	TRUE	FALSE	FALSE	FALSE	FALSE	FALSE	FALSE	FALSE	FALSE	FALSE	FALSE	22	4	4	6
3326	1.25046e+18	0	0	0	0	TRUE	TRUE	TRUE	FALSE	9.14174	8.27639	FALSE	FALSE	FALSE	FALSE	FALSE	FALSE	FALSE	FALSE	TRUE	FALSE	FALSE	TRUE	FALSE	FALSE	FALSE	FALSE	FALSE	FALSE	FALSE	16	4	4	5
3327	1.25046e+18	0	0	0	0	TRUE	TRUE	TRUE	FALSE	9.14174	8.27639	FALSE	FALSE	FALSE	FALSE	TRUE	FALSE	FALSE	FALSE	TRUE	FALSE	FALSE	TRUE	FALSE	FALSE	FALSE	FALSE	FALSE	FALSE	FALSE	16	4	4	14
3331	1.25042e+18	0	0	0	0	TRUE	TRUE	TRUE	FALSE	9.14174	8.27639	FALSE	FALSE	FALSE	TRUE	FALSE	FALSE	FALSE	FALSE	TRUE	FALSE	FALSE	FALSE	FALSE	FALSE	FALSE	FALSE	FALSE	FALSE	FALSE	13	4	4	13
3333	1.25013e+18	0	0	0	0	TRUE	TRUE	TRUE	FALSE	9.14174	8.27639	FALSE	FALSE	FALSE	FALSE	FALSE	FALSE	FALSE	TRUE	TRUE	FALSE	FALSE	TRUE	FALSE	FALSE	FALSE	FALSE	FALSE	FALSE	FALSE	18	4	3	15
3334	1.25007e+18	0	0	0	0	TRUE	TRUE	TRUE	FALSE	9.14174	8.27639	FALSE	FALSE	FALSE	FALSE	FALSE	FALSE	FALSE	FALSE	TRUE	FALSE	FALSE	TRUE	FALSE	FALSE	FALSE	FALSE	FALSE	FALSE	FALSE	14	4	3	5
3335	1.25007e+18	0	0	0	0	TRUE	TRUE	TRUE	FALSE	9.14174	8.27639	FALSE	FALSE	FALSE	FALSE	TRUE	FALSE	FALSE	FALSE	TRUE	FALSE	FALSE	TRUE	FALSE	FALSE	FALSE	FALSE	FALSE	FALSE	FALSE	14	4	3	6
3338	1.25006e+18	0	0	0	0	TRUE	TRUE	TRUE	FALSE	9.14174	8.27639	FALSE	FALSE	TRUE	FALSE	FALSE	FALSE	FALSE	FALSE	TRUE	FALSE	FALSE	FALSE	FALSE	FALSE	FALSE	FALSE	FALSE	FALSE	FALSE	14	4	3	4
3339	1.24989e+18	0	0	0	0	TRUE	TRUE	TRUE	FALSE	9.14174	8.27639	FALSE	FALSE	FALSE	FALSE	FALSE	FALSE	FALSE	FALSE	TRUE	FALSE	FALSE	TRUE	FALSE	FALSE	FALSE	FALSE	FALSE	FALSE	FALSE	2	4	3	6
3341	1.24973e+18	0	0	0	0	TRUE	TRUE	TRUE	FALSE	9.14174	8.27639	FALSE	FALSE	FALSE	FALSE	TRUE	FALSE	FALSE	FALSE	TRUE	FALSE	FALSE	TRUE	FALSE	FALSE	FALSE	FALSE	FALSE	FALSE	FALSE	15	4	2	8
3346	1.24952e+18	0	0	0	0	TRUE	FALSE	FALSE	FALSE	9.14174	8.27639	FALSE	FALSE	FALSE	FALSE	TRUE	FALSE	FALSE	TRUE	FALSE	FALSE	FALSE	FALSE	FALSE	FALSE	TRUE	FALSE	FALSE	FALSE	TRUE	2	4	2	29
3347	1.2494e+18	0	0	0	0	TRUE	FALSE	TRUE	FALSE	9.14174	8.27639	FALSE	FALSE	FALSE	FALSE	FALSE	FALSE	FALSE	FALSE	TRUE	FALSE	TRUE	FALSE	FALSE	FALSE	FALSE	TRUE	FALSE	FALSE	FALSE	18	4	1	8
3348	1.24934e+18	0	0	0	0	TRUE	TRUE	TRUE	FALSE	9.14174	8.27639	FALSE	FALSE	FALSE	FALSE	FALSE	FALSE	FALSE	TRUE	TRUE	FALSE	FALSE	TRUE	FALSE	FALSE	FALSE	FALSE	FALSE	FALSE	FALSE	14	4	1	10
3349	1.24911e+18	0	0	0	0	TRUE	TRUE	TRUE	FALSE	9.14174	8.27639	FALSE	FALSE	FALSE	FALSE	FALSE	FALSE	FALSE	FALSE	TRUE	FALSE	TRUE	FALSE	FALSE	FALSE	FALSE	TRUE	FALSE	FALSE	FALSE	22	4	7	15
3350	1.2491e+18	0	0	0	0	TRUE	TRUE	FALSE	FALSE	9.14174	8.27639	FALSE	FALSE	FALSE	TRUE	FALSE	FALSE	FALSE	FALSE	TRUE	FALSE	FALSE	FALSE	TRUE	FALSE	FALSE	FALSE	FALSE	TRUE	FALSE	22	4	7	38
3351	1.24901e+18	0	0	0	0	TRUE	TRUE	TRUE	FALSE	9.14174	8.27639	FALSE	FALSE	FALSE	FALSE	TRUE	FALSE	FALSE	FALSE	TRUE	FALSE	FALSE	TRUE	FALSE	FALSE	FALSE	FALSE	FALSE	FALSE	FALSE	16	4	7	9
3355	1.24897e+18	0	0	0	0	TRUE	TRUE	TRUE	FALSE	9.14174	8.27639	FALSE	FALSE	FALSE	FALSE	FALSE	FALSE	FALSE	TRUE	TRUE	FALSE	FALSE	TRUE	FALSE	FALSE	FALSE	FALSE	FALSE	FALSE	FALSE	14	4	7	0
3356	1.24868e+18	0	0	0	0	TRUE	TRUE	TRUE	FALSE	9.14174	8.27639	FALSE	FALSE	FALSE	FALSE	FALSE	FALSE	FALSE	FALSE	TRUE	FALSE	FALSE	FALSE	FALSE	FALSE	FALSE	FALSE	FALSE	FALSE	FALSE	18	4	6	5
3357	1.24867e+18	0	0	0	0	TRUE	TRUE	TRUE	FALSE	9.14174	8.27639	FALSE	FALSE	FALSE	TRUE	TRUE	FALSE	FALSE	FALSE	TRUE	FALSE	FALSE	TRUE	FALSE	FALSE	FALSE	FALSE	TRUE	FALSE	FALSE	17	4	6	12
3358	1.24866e+18	0	0	0	0	TRUE	TRUE	TRUE	FALSE	9.14174	8.27639	FALSE	FALSE	FALSE	FALSE	FALSE	FALSE	FALSE	FALSE	TRUE	FALSE	TRUE	FALSE	FALSE	FALSE	FALSE	TRUE	FALSE	FALSE	FALSE	17	4	6	2
3360	1.24864e+18	0	0	0	0	TRUE	TRUE	TRUE	FALSE	9.14174	8.27639	FALSE	FALSE	FALSE	FALSE	TRUE	FALSE	FALSE	FALSE	TRUE	FALSE	FALSE	TRUE	FALSE	FALSE	FALSE	FALSE	FALSE	FALSE	FALSE	15	4	6	15
3367	1.24831e+18	0	0	0	0	TRUE	FALSE	FALSE	FALSE	9.14174	8.27639	FALSE	FALSE	FALSE	FALSE	TRUE	FALSE	FALSE	TRUE	FALSE	FALSE	FALSE	FALSE	FALSE	FALSE	FALSE	TRUE	TRUE	FALSE	FALSE	18	4	5	55
3368	1.24828e+18	0	0	0	0	TRUE	TRUE	TRUE	FALSE	9.14174	8.27639	FALSE	FALSE	FALSE	FALSE	FALSE	FALSE	FALSE	FALSE	TRUE	FALSE	FALSE	TRUE	FALSE	FALSE	FALSE	FALSE	FALSE	FALSE	FALSE	16	4	5	6
3370	1.24826e+18	0	0	0	0	TRUE	TRUE	TRUE	FALSE	9.14174	8.27639	FALSE	FALSE	FALSE	FALSE	TRUE	FALSE	FALSE	FALSE	TRUE	FALSE	FALSE	TRUE	FALSE	FALSE	FALSE	FALSE	FALSE	FALSE	FALSE	14	4	5	11
3372	1.24823e+18	0	0	0	0	TRUE	TRUE	TRUE	FALSE	9.14174	8.27639	FALSE	FALSE	FALSE	FALSE	FALSE	FALSE	FALSE	FALSE	TRUE	FALSE	FALSE	FALSE	FALSE	FALSE	FALSE	FALSE	FALSE	FALSE	FALSE	13	4	5	13
3373	1.24802e+18	0	0	0	0	TRUE	FALSE	FALSE	FALSE	9.14174	8.27639	FALSE	FALSE	FALSE	FALSE	TRUE	FALSE	FALSE	TRUE	FALSE	FALSE	FALSE	FALSE	FALSE	FALSE	FALSE	TRUE	TRUE	FALSE	FALSE	22	4	4	5
3374	1.248e+18	0	0	0	0	TRUE	TRUE	TRUE	FALSE	9.14174	8.27639	FALSE	FALSE	FALSE	FALSE	FALSE	FALSE	FALSE	FALSE	TRUE	FALSE	FALSE	TRUE	FALSE	FALSE	FALSE	FALSE	FALSE	FALSE	FALSE	21	4	4	9
3375	1.24793e+18	0	0	0	0	TRUE	TRUE	TRUE	FALSE	9.14174	8.27639	FALSE	FALSE	FALSE	TRUE	FALSE	FALSE	FALSE	FALSE	TRUE	FALSE	FALSE	FALSE	FALSE	FALSE	FALSE	FALSE	FALSE	FALSE	FALSE	16	4	4	7
3377	1.2479e+18	0	0	0	0	TRUE	TRUE	TRUE	FALSE	9.14174	8.27639	FALSE	FALSE	FALSE	FALSE	TRUE	FALSE	FALSE	FALSE	TRUE	FALSE	FALSE	TRUE	FALSE	FALSE	FALSE	FALSE	FALSE	FALSE	FALSE	14	4	4	12
3379	1.24788e+18	0	0	0	0	TRUE	FALSE	FALSE	FALSE	9.14174	8.27639	FALSE	FALSE	FALSE	FALSE	TRUE	FALSE	FALSE	TRUE	FALSE	FALSE	FALSE	FALSE	FALSE	FALSE	FALSE	TRUE	TRUE	FALSE	FALSE	13	4	4	43
3380	1.2476e+18	0	0	0	0	TRUE	FALSE	TRUE	FALSE	9.14174	8.27639	FALSE	TRUE	FALSE	TRUE	TRUE	TRUE	FALSE	TRUE	TRUE	FALSE	FALSE	TRUE	FALSE	FALSE	FALSE	FALSE	FALSE	FALSE	FALSE	19	4	3	5
3382	1.24756e+18	0	0	0	0	TRUE	TRUE	TRUE	FALSE	9.14174	8.27639	FALSE	FALSE	FALSE	FALSE	TRUE	FALSE	FALSE	FALSE	TRUE	FALSE	FALSE	TRUE	FALSE	FALSE	FALSE	FALSE	FALSE	FALSE	FALSE	16	4	3	13
3384	1.24726e+18	0	0	0	0	TRUE	TRUE	TRUE	FALSE	9.14174	8.27639	FALSE	FALSE	FALSE	TRUE	FALSE	FALSE	FALSE	FALSE	TRUE	FALSE	FALSE	FALSE	FALSE	FALSE	FALSE	FALSE	FALSE	FALSE	FALSE	20	4	2	28
3385	1.24723e+18	0	0	0	0	TRUE	FALSE	FALSE	FALSE	9.14174	8.27639	FALSE	FALSE	FALSE	FALSE	TRUE	FALSE	FALSE	TRUE	FALSE	FALSE	FALSE	FALSE	FALSE	FALSE	FALSE	TRUE	TRUE	FALSE	FALSE	18	4	2	42
3386	1.24719e+18	0	0	0	0	TRUE	TRUE	TRUE	FALSE	9.14174	8.27639	FALSE	FALSE	FALSE	FALSE	TRUE	FALSE	FALSE	FALSE	TRUE	FALSE	FALSE	TRUE	FALSE	FALSE	FALSE	FALSE	FALSE	FALSE	FALSE	16	4	2	9
3390	1.24686e+18	0	0	0	0	TRUE	TRUE	TRUE	FALSE	9.14174	8.27639	FALSE	FALSE	FALSE	FALSE	TRUE	FALSE	FALSE	FALSE	TRUE	FALSE	FALSE	TRUE	FALSE	FALSE	FALSE	FALSE	FALSE	FALSE	FALSE	18	4	1	16
3392	1.24682e+18	0	0	0	0	TRUE	FALSE	FALSE	FALSE	9.14174	8.27639	FALSE	FALSE	FALSE	FALSE	TRUE	FALSE	FALSE	TRUE	FALSE	FALSE	FALSE	FALSE	FALSE	FALSE	FALSE	TRUE	TRUE	FALSE	FALSE	15	4	1	95
3393	1.24681e+18	0	0	0	0	TRUE	FALSE	TRUE	FALSE	9.14174	8.27639	FALSE	TRUE	FALSE	TRUE	TRUE	TRUE	FALSE	TRUE	TRUE	FALSE	FALSE	TRUE	FALSE	FALSE	FALSE	FALSE	FALSE	FALSE	FALSE	14	4	1	10
3394	1.24656e+18	0	0	0	0	TRUE	FALSE	FALSE	FALSE	9.14174	8.27639	FALSE	FALSE	FALSE	FALSE	TRUE	FALSE	FALSE	TRUE	FALSE	FALSE	FALSE	FALSE	FALSE	FALSE	FALSE	TRUE	TRUE	FALSE	FALSE	22	4	7	200
3395	1.24656e+18	0	0	0	0	TRUE	FALSE	TRUE	FALSE	9.14174	8.27639	FALSE	FALSE	FALSE	TRUE	FALSE	FALSE	FALSE	FALSE	TRUE	FALSE	TRUE	TRUE	FALSE	FALSE	TRUE	TRUE	TRUE	FALSE	FALSE	21	4	7	3
3396	1.2465e+18	0	0	0	0	TRUE	FALSE	TRUE	FALSE	9.14174	8.27639	FALSE	TRUE	FALSE	TRUE	TRUE	TRUE	FALSE	TRUE	TRUE	FALSE	FALSE	TRUE	FALSE	FALSE	FALSE	FALSE	FALSE	FALSE	FALSE	17	4	7	3
3398	1.24644e+18	0	0	0	0	TRUE	FALSE	TRUE	FALSE	9.14174	8.27639	FALSE	TRUE	TRUE	FALSE	FALSE	FALSE	FALSE	FALSE	TRUE	FALSE	FALSE	TRUE	FALSE	FALSE	FALSE	FALSE	FALSE	FALSE	FALSE	14	4	7	9
3399	1.24617e+18	0	0	0	0	TRUE	FALSE	TRUE	FALSE	9.14174	8.27639	FALSE	FALSE	FALSE	TRUE	FALSE	FALSE	FALSE	FALSE	TRUE	FALSE	TRUE	TRUE	FALSE	FALSE	TRUE	TRUE	TRUE	FALSE	FALSE	20	4	6	5
3400	1.24611e+18	0	0	0	0	TRUE	FALSE	FALSE	FALSE	9.14174	8.27639	FALSE	FALSE	FALSE	FALSE	TRUE	FALSE	FALSE	FALSE	TRUE	FALSE	FALSE	FALSE	FALSE	FALSE	FALSE	FALSE	TRUE	FALSE	FALSE	16	4	6	2
3402	1.24608e+18	0	0	0	0	TRUE	FALSE	FALSE	FALSE	9.14174	8.27639	FALSE	FALSE	FALSE	FALSE	FALSE	FALSE	FALSE	FALSE	FALSE	FALSE	FALSE	TRUE	FALSE	FALSE	FALSE	FALSE	FALSE	FALSE	TRUE	14	4	6	10
3404	1.24607e+18	0	0	0	0	TRUE	FALSE	FALSE	FALSE	9.14174	8.27639	FALSE	FALSE	FALSE	FALSE	TRUE	FALSE	FALSE	TRUE	FALSE	FALSE	FALSE	FALSE	FALSE	FALSE	FALSE	TRUE	TRUE	FALSE	FALSE	13	4	6	174
3405	1.24606e+18	0	0	0	0	TRUE	FALSE	TRUE	FALSE	9.14174	8.27639	FALSE	TRUE	FALSE	TRUE	TRUE	TRUE	FALSE	TRUE	TRUE	FALSE	FALSE	TRUE	FALSE	FALSE	FALSE	FALSE	FALSE	FALSE	FALSE	12	4	6	8
3406	1.24587e+18	0	0	0	0	TRUE	FALSE	TRUE	FALSE	9.14174	8.27639	FALSE	TRUE	TRUE	FALSE	FALSE	FALSE	FALSE	FALSE	TRUE	FALSE	FALSE	TRUE	FALSE	FALSE	FALSE	FALSE	FALSE	FALSE	FALSE	0	4	6	11
3408	1.24575e+18	0	0	0	0	TRUE	TRUE	TRUE	FALSE	9.14174	8.27639	FALSE	FALSE	FALSE	FALSE	TRUE	FALSE	FALSE	FALSE	TRUE	FALSE	FALSE	TRUE	FALSE	FALSE	FALSE	FALSE	FALSE	FALSE	FALSE	16	4	5	20
3409	1.24575e+18	0	0	0	0	TRUE	FALSE	TRUE	FALSE	9.14174	8.27639	FALSE	TRUE	FALSE	TRUE	TRUE	TRUE	FALSE	TRUE	TRUE	FALSE	FALSE	TRUE	FALSE	FALSE	FALSE	FALSE	FALSE	FALSE	FALSE	16	4	5	6
3412	1.24571e+18	0	0	0	0	TRUE	TRUE	TRUE	FALSE	9.14174	8.27639	FALSE	FALSE	FALSE	FALSE	FALSE	FALSE	FALSE	FALSE	TRUE	FALSE	FALSE	TRUE	TRUE	FALSE	FALSE	FALSE	FALSE	FALSE	FALSE	13	4	5	9
3413	1.24547e+18	0	0	0	0	TRUE	TRUE	TRUE	FALSE	9.14174	8.27639	FALSE	FALSE	FALSE	FALSE	FALSE	FALSE	FALSE	FALSE	TRUE	FALSE	FALSE	FALSE	FALSE	FALSE	FALSE	FALSE	FALSE	FALSE	FALSE	21	4	4	32
3414	1.24543e+18	0	0	0	0	TRUE	FALSE	TRUE	FALSE	9.14174	8.27639	FALSE	TRUE	FALSE	TRUE	TRUE	TRUE	FALSE	TRUE	TRUE	FALSE	FALSE	TRUE	FALSE	FALSE	FALSE	FALSE	FALSE	FALSE	FALSE	19	4	4	8
3418	1.24535e+18	0	0	0	0	TRUE	FALSE	TRUE	FALSE	9.14174	8.27639	FALSE	FALSE	FALSE	TRUE	FALSE	FALSE	FALSE	FALSE	TRUE	FALSE	TRUE	TRUE	FALSE	FALSE	TRUE	TRUE	TRUE	FALSE	FALSE	13	4	4	11
3419	1.2451e+18	0	0	0	0	TRUE	FALSE	TRUE	FALSE	9.14174	8.27639	FALSE	TRUE	FALSE	TRUE	TRUE	TRUE	FALSE	TRUE	TRUE	FALSE	FALSE	TRUE	FALSE	FALSE	FALSE	FALSE	FALSE	FALSE	FALSE	21	3	3	7
3421	1.24505e+18	0	0	0	0	TRUE	TRUE	TRUE	TRUE	9.14174	8.27639	FALSE	FALSE	FALSE	TRUE	FALSE	FALSE	FALSE	FALSE	TRUE	FALSE	FALSE	FALSE	FALSE	FALSE	FALSE	FALSE	FALSE	FALSE	FALSE	18	3	3	13
3425	1.24475e+18	0	0	0	0	TRUE	FALSE	TRUE	FALSE	9.14174	8.27639	FALSE	FALSE	FALSE	TRUE	FALSE	FALSE	FALSE	FALSE	TRUE	FALSE	FALSE	FALSE	FALSE	FALSE	FALSE	FALSE	FALSE	FALSE	FALSE	22	3	2	7
3427	1.24469e+18	0	0	0	0	TRUE	FALSE	TRUE	FALSE	9.14174	8.27639	FALSE	TRUE	FALSE	TRUE	TRUE	TRUE	FALSE	TRUE	TRUE	FALSE	FALSE	TRUE	FALSE	FALSE	FALSE	FALSE	FALSE	FALSE	FALSE	18	3	2	5
3430	1.24462e+18	0	0	0	0	TRUE	FALSE	TRUE	FALSE	9.14174	8.27639	FALSE	FALSE	TRUE	TRUE	FALSE	FALSE	FALSE	FALSE	TRUE	FALSE	FALSE	FALSE	TRUE	FALSE	FALSE	FALSE	FALSE	FALSE	FALSE	13	3	2	24
3432	1.24443e+18	0	0	0	0	TRUE	FALSE	TRUE	FALSE	9.14174	8.27639	FALSE	FALSE	FALSE	TRUE	FALSE	FALSE	FALSE	FALSE	TRUE	FALSE	FALSE	FALSE	FALSE	FALSE	FALSE	FALSE	FALSE	FALSE	FALSE	1	3	2	10
3434	1.24442e+18	0	0	0	0	TRUE	FALSE	TRUE	FALSE	9.14174	8.27639	FALSE	TRUE	FALSE	TRUE	TRUE	TRUE	FALSE	TRUE	TRUE	FALSE	FALSE	TRUE	FALSE	FALSE	FALSE	FALSE	FALSE	FALSE	FALSE	0	3	2	12
3436	1.24403e+18	0	0	0	0	TRUE	FALSE	TRUE	FALSE	9.14174	8.27639	FALSE	FALSE	FALSE	TRUE	FALSE	FALSE	FALSE	FALSE	TRUE	FALSE	TRUE	TRUE	FALSE	FALSE	TRUE	TRUE	TRUE	FALSE	FALSE	22	3	7	7
3437	1.24397e+18	0	0	0	0	TRUE	TRUE	TRUE	TRUE	9.14174	8.27639	FALSE	FALSE	FALSE	TRUE	FALSE	FALSE	FALSE	FALSE	TRUE	FALSE	FALSE	FALSE	FALSE	FALSE	FALSE	FALSE	FALSE	FALSE	FALSE	18	3	7	10
3439	1.2439e+18	0	0	0	0	TRUE	FALSE	TRUE	FALSE	9.14174	8.27639	FALSE	TRUE	FALSE	TRUE	TRUE	TRUE	FALSE	TRUE	TRUE	FALSE	FALSE	TRUE	FALSE	FALSE	FALSE	FALSE	FALSE	FALSE	FALSE	14	3	7	7
3441	1.24367e+18	0	0	0	0	TRUE	FALSE	TRUE	FALSE	9.14174	8.27639	FALSE	FALSE	FALSE	TRUE	FALSE	FALSE	FALSE	FALSE	TRUE	FALSE	TRUE	TRUE	FALSE	FALSE	TRUE	TRUE	TRUE	FALSE	FALSE	22	3	6	7
3444	1.24361e+18	0	0	0	0	TRUE	FALSE	TRUE	FALSE	9.14174	8.27639	FALSE	FALSE	FALSE	FALSE	FALSE	FALSE	FALSE	FALSE	TRUE	FALSE	TRUE	FALSE	FALSE	FALSE	FALSE	TRUE	FALSE	FALSE	FALSE	18	3	6	5
3446	1.24353e+18	0	0	0	0	TRUE	FALSE	TRUE	FALSE	9.14174	8.27639	FALSE	TRUE	FALSE	TRUE	TRUE	TRUE	FALSE	TRUE	TRUE	FALSE	FALSE	TRUE	FALSE	FALSE	FALSE	FALSE	FALSE	FALSE	FALSE	13	3	6	16
3448	1.2433e+18	0	0	0	0	TRUE	FALSE	TRUE	FALSE	9.14174	8.27639	FALSE	FALSE	FALSE	FALSE	FALSE	FALSE	FALSE	FALSE	TRUE	FALSE	TRUE	FALSE	FALSE	FALSE	FALSE	TRUE	FALSE	FALSE	FALSE	22	3	5	10
3450	1.24321e+18	0	0	0	0	TRUE	FALSE	TRUE	FALSE	9.14174	8.27639	FALSE	TRUE	FALSE	TRUE	TRUE	TRUE	FALSE	TRUE	TRUE	FALSE	FALSE	TRUE	FALSE	FALSE	FALSE	FALSE	FALSE	FALSE	FALSE	16	3	5	12
3460	1.24288e+18	0	0	0	0	TRUE	FALSE	TRUE	FALSE	9.14174	8.27639	FALSE	FALSE	FALSE	TRUE	FALSE	FALSE	FALSE	FALSE	TRUE	FALSE	FALSE	FALSE	FALSE	FALSE	FALSE	FALSE	FALSE	FALSE	FALSE	18	3	4	9
3462	1.24282e+18	0	0	0	0	TRUE	FALSE	TRUE	FALSE	9.14174	8.27639	FALSE	TRUE	FALSE	TRUE	TRUE	TRUE	FALSE	TRUE	TRUE	FALSE	FALSE	TRUE	FALSE	FALSE	FALSE	FALSE	FALSE	FALSE	FALSE	14	3	4	12
3466	1.24259e+18	0	0	0	0	TRUE	FALSE	FALSE	FALSE	9.14174	8.27639	FALSE	FALSE	FALSE	FALSE	TRUE	FALSE	FALSE	FALSE	TRUE	FALSE	FALSE	FALSE	FALSE	FALSE	FALSE	FALSE	TRUE	FALSE	FALSE	23	3	3	9
3467	1.24255e+18	0	0	0	0	TRUE	FALSE	TRUE	FALSE	9.14174	8.27639	FALSE	FALSE	FALSE	TRUE	FALSE	FALSE	FALSE	FALSE	TRUE	FALSE	TRUE	TRUE	FALSE	FALSE	TRUE	TRUE	TRUE	FALSE	FALSE	20	3	3	9
3469	1.24252e+18	0	0	0	0	TRUE	FALSE	TRUE	FALSE	9.14174	8.27639	FALSE	FALSE	FALSE	TRUE	FALSE	TRUE	FALSE	FALSE	TRUE	FALSE	FALSE	FALSE	FALSE	FALSE	FALSE	FALSE	FALSE	FALSE	FALSE	18	3	3	19
3471	1.24248e+18	0	0	0	0	TRUE	FALSE	TRUE	FALSE	9.14174	8.27639	FALSE	FALSE	FALSE	FALSE	FALSE	FALSE	FALSE	FALSE	TRUE	FALSE	TRUE	FALSE	FALSE	FALSE	FALSE	TRUE	FALSE	FALSE	FALSE	16	3	3	35
3476	1.2422e+18	0	0	0	0	TRUE	FALSE	TRUE	FALSE	9.14174	8.27639	FALSE	FALSE	TRUE	TRUE	FALSE	FALSE	FALSE	FALSE	TRUE	FALSE	FALSE	FALSE	TRUE	FALSE	FALSE	FALSE	FALSE	FALSE	FALSE	21	3	2	10
3481	1.24214e+18	0	0	0	0	TRUE	FALSE	TRUE	FALSE	9.14174	8.27639	FALSE	FALSE	FALSE	FALSE	FALSE	FALSE	FALSE	FALSE	TRUE	FALSE	TRUE	FALSE	FALSE	FALSE	FALSE	TRUE	FALSE	FALSE	FALSE	17	3	2	31
3484	1.24208e+18	0	0	0	0	TRUE	FALSE	TRUE	FALSE	9.14174	8.27639	FALSE	TRUE	FALSE	TRUE	TRUE	TRUE	FALSE	TRUE	TRUE	FALSE	FALSE	TRUE	FALSE	FALSE	FALSE	FALSE	FALSE	FALSE	FALSE	13	3	2	6
3489	1.24184e+18	0	0	0	0	TRUE	FALSE	TRUE	FALSE	9.14174	8.27639	FALSE	FALSE	FALSE	FALSE	FALSE	FALSE	FALSE	FALSE	TRUE	FALSE	TRUE	FALSE	FALSE	FALSE	FALSE	TRUE	FALSE	FALSE	FALSE	21	3	1	14
3492	1.24174e+18	0	0	0	0	TRUE	FALSE	TRUE	FALSE	9.14174	8.27639	FALSE	FALSE	FALSE	TRUE	FALSE	TRUE	FALSE	FALSE	TRUE	FALSE	FALSE	FALSE	FALSE	FALSE	FALSE	FALSE	FALSE	FALSE	FALSE	15	3	1	10
3494	1.24142e+18	0	0	0	0	TRUE	TRUE	TRUE	FALSE	9.14174	8.27639	FALSE	FALSE	FALSE	FALSE	FALSE	FALSE	FALSE	FALSE	TRUE	FALSE	FALSE	TRUE	TRUE	FALSE	FALSE	FALSE	FALSE	FALSE	FALSE	18	3	7	10
3495	1.24136e+18	0	0	0	0	TRUE	FALSE	TRUE	FALSE	9.14174	8.27639	FALSE	TRUE	FALSE	TRUE	TRUE	TRUE	FALSE	TRUE	TRUE	FALSE	FALSE	TRUE	FALSE	FALSE	FALSE	FALSE	FALSE	FALSE	FALSE	14	3	7	9
3500	1.24112e+18	0	0	0	0	TRUE	FALSE	TRUE	FALSE	9.14174	8.27639	FALSE	TRUE	FALSE	TRUE	TRUE	TRUE	FALSE	TRUE	TRUE	FALSE	FALSE	TRUE	FALSE	FALSE	FALSE	FALSE	FALSE	FALSE	FALSE	21	3	6	3
3502	1.24106e+18	0	0	0	0	TRUE	FALSE	TRUE	FALSE	9.14174	8.27639	FALSE	FALSE	FALSE	TRUE	FALSE	FALSE	FALSE	FALSE	TRUE	FALSE	FALSE	FALSE	FALSE	FALSE	FALSE	FALSE	FALSE	FALSE	FALSE	17	3	6	10
3504	1.24104e+18	0	0	0	0	TRUE	FALSE	TRUE	FALSE	9.14174	8.27639	FALSE	TRUE	TRUE	FALSE	FALSE	FALSE	FALSE	FALSE	TRUE	FALSE	FALSE	TRUE	FALSE	FALSE	FALSE	FALSE	FALSE	FALSE	FALSE	16	3	6	23
3506	1.24102e+18	0	0	0	0	TRUE	FALSE	TRUE	FALSE	9.14174	8.27639	FALSE	FALSE	FALSE	TRUE	FALSE	FALSE	FALSE	FALSE	TRUE	FALSE	TRUE	FALSE	FALSE	FALSE	TRUE	TRUE	FALSE	FALSE	FALSE	15	3	6	3
3510	1.24075e+18	0	0	0	0	TRUE	FALSE	TRUE	FALSE	9.14174	8.27639	FALSE	FALSE	FALSE	TRUE	FALSE	FALSE	FALSE	FALSE	TRUE	FALSE	FALSE	FALSE	FALSE	FALSE	FALSE	FALSE	FALSE	FALSE	FALSE	21	3	5	11
3513	1.2407e+18	0	0	0	0	TRUE	FALSE	TRUE	FALSE	9.14174	8.27639	FALSE	TRUE	FALSE	TRUE	TRUE	TRUE	FALSE	TRUE	TRUE	FALSE	FALSE	TRUE	FALSE	FALSE	FALSE	FALSE	FALSE	FALSE	FALSE	18	3	5	13
3514	1.24065e+18	0	0	0	0	TRUE	FALSE	TRUE	FALSE	9.14174	8.27639	FALSE	FALSE	FALSE	TRUE	FALSE	TRUE	FALSE	FALSE	TRUE	FALSE	FALSE	FALSE	FALSE	FALSE	FALSE	FALSE	FALSE	FALSE	FALSE	14	3	5	14
3519	1.24042e+18	0	0	0	0	TRUE	FALSE	TRUE	FALSE	9.14174	8.27639	FALSE	TRUE	FALSE	TRUE	TRUE	TRUE	FALSE	TRUE	TRUE	FALSE	FALSE	TRUE	FALSE	FALSE	FALSE	FALSE	FALSE	FALSE	FALSE	23	3	4	8
3521	1.2404e+18	0	0	0	0	TRUE	FALSE	TRUE	FALSE	9.14174	8.27639	FALSE	TRUE	TRUE	FALSE	FALSE	FALSE	FALSE	FALSE	TRUE	FALSE	FALSE	TRUE	FALSE	FALSE	FALSE	FALSE	FALSE	FALSE	FALSE	21	3	4	20
3525	1.24038e+18	0	0	0	0	TRUE	FALSE	TRUE	FALSE	9.14174	8.27639	FALSE	FALSE	FALSE	TRUE	FALSE	FALSE	FALSE	FALSE	TRUE	FALSE	TRUE	TRUE	FALSE	FALSE	FALSE	FALSE	FALSE	FALSE	FALSE	20	3	4	1
3531	1.24027e+18	0	0	0	0	TRUE	FALSE	TRUE	FALSE	9.14174	8.27639	FALSE	TRUE	FALSE	TRUE	TRUE	TRUE	FALSE	TRUE	TRUE	FALSE	FALSE	TRUE	FALSE	FALSE	FALSE	FALSE	FALSE	FALSE	FALSE	13	3	4	11
3534	1.24005e+18	0	0	0	0	TRUE	FALSE	TRUE	FALSE	9.14174	8.27639	FALSE	FALSE	FALSE	TRUE	FALSE	FALSE	FALSE	FALSE	TRUE	FALSE	TRUE	TRUE	FALSE	FALSE	TRUE	TRUE	TRUE	FALSE	FALSE	22	3	3	3
3536	1.24002e+18	0	0	0	0	TRUE	FALSE	TRUE	FALSE	9.14174	8.27639	FALSE	TRUE	FALSE	TRUE	TRUE	TRUE	FALSE	TRUE	TRUE	FALSE	FALSE	TRUE	FALSE	FALSE	FALSE	FALSE	FALSE	FALSE	FALSE	21	3	3	7
3540	1.23997e+18	0	0	0	0	TRUE	FALSE	TRUE	FALSE	9.14174	8.27639	FALSE	FALSE	FALSE	TRUE	FALSE	TRUE	FALSE	FALSE	TRUE	FALSE	FALSE	FALSE	FALSE	FALSE	FALSE	FALSE	FALSE	FALSE	FALSE	17	3	3	12
3542	1.23993e+18	0	0	0	0	TRUE	FALSE	TRUE	FALSE	9.14174	8.27639	FALSE	FALSE	FALSE	TRUE	FALSE	FALSE	FALSE	FALSE	TRUE	FALSE	TRUE	FALSE	FALSE	FALSE	TRUE	TRUE	FALSE	FALSE	FALSE	15	3	3	5
3544	1.2397e+18	0	0	0	0	TRUE	FALSE	TRUE	FALSE	9.14174	8.27639	FALSE	FALSE	FALSE	TRUE	FALSE	FALSE	FALSE	FALSE	TRUE	FALSE	FALSE	FALSE	FALSE	FALSE	FALSE	FALSE	FALSE	FALSE	FALSE	0	3	3	18
3545	1.23966e+18	0	0	0	0	TRUE	FALSE	TRUE	FALSE	9.14174	8.27639	FALSE	FALSE	FALSE	TRUE	FALSE	FALSE	FALSE	FALSE	TRUE	FALSE	FALSE	FALSE	FALSE	FALSE	FALSE	FALSE	FALSE	FALSE	FALSE	20	3	2	7
3548	1.23963e+18	0	0	0	0	TRUE	FALSE	TRUE	FALSE	9.14174	8.27639	FALSE	FALSE	TRUE	TRUE	FALSE	FALSE	FALSE	FALSE	TRUE	FALSE	TRUE	FALSE	FALSE	FALSE	FALSE	TRUE	FALSE	FALSE	FALSE	19	3	2	7
3550	1.23959e+18	0	0	0	0	TRUE	FALSE	TRUE	FALSE	9.14174	8.27639	FALSE	TRUE	FALSE	TRUE	TRUE	TRUE	FALSE	TRUE	TRUE	FALSE	FALSE	TRUE	FALSE	FALSE	FALSE	FALSE	FALSE	FALSE	FALSE	16	3	2	8
3552	1.23955e+18	0	0	0	0	TRUE	FALSE	TRUE	FALSE	9.14174	8.27639	FALSE	FALSE	FALSE	TRUE	FALSE	TRUE	FALSE	FALSE	TRUE	FALSE	FALSE	FALSE	FALSE	FALSE	FALSE	FALSE	FALSE	FALSE	FALSE	14	3	2	23
3554	1.23925e+18	0	0	0	0	TRUE	FALSE	TRUE	FALSE	9.14174	8.27639	FALSE	FALSE	TRUE	TRUE	FALSE	FALSE	FALSE	FALSE	TRUE	FALSE	TRUE	FALSE	FALSE	FALSE	FALSE	TRUE	FALSE	FALSE	FALSE	18	3	1	36
3555	1.23919e+18	0	0	0	0	TRUE	FALSE	TRUE	FALSE	9.14174	8.27639	FALSE	TRUE	FALSE	TRUE	TRUE	TRUE	FALSE	TRUE	TRUE	FALSE	FALSE	TRUE	FALSE	FALSE	FALSE	FALSE	FALSE	FALSE	FALSE	14	3	1	18
3559	1.23895e+18	0	0	0	0	TRUE	FALSE	TRUE	FALSE	9.14174	8.27639	FALSE	FALSE	FALSE	TRUE	FALSE	FALSE	FALSE	FALSE	TRUE	FALSE	TRUE	FALSE	FALSE	FALSE	TRUE	TRUE	FALSE	FALSE	FALSE	22	3	7	6
3560	1.23886e+18	0	0	0	0	TRUE	TRUE	TRUE	FALSE	9.14174	8.27639	FALSE	FALSE	FALSE	FALSE	FALSE	FALSE	FALSE	FALSE	TRUE	FALSE	FALSE	TRUE	TRUE	FALSE	FALSE	FALSE	FALSE	FALSE	FALSE	16	3	7	19
3561	1.23883e+18	0	0	0	0	TRUE	FALSE	TRUE	FALSE	9.14174	8.27639	FALSE	FALSE	FALSE	TRUE	FALSE	TRUE	FALSE	FALSE	TRUE	FALSE	FALSE	FALSE	FALSE	FALSE	FALSE	FALSE	FALSE	FALSE	FALSE	14	3	7	21
3564	1.23852e+18	0	0	0	0	TRUE	FALSE	TRUE	FALSE	9.14174	8.27639	FALSE	FALSE	FALSE	TRUE	FALSE	TRUE	FALSE	FALSE	TRUE	FALSE	FALSE	FALSE	FALSE	FALSE	FALSE	FALSE	FALSE	FALSE	FALSE	17	3	6	19
3569	1.23848e+18	0	0	0	0	TRUE	FALSE	TRUE	FALSE	9.14174	8.27639	FALSE	TRUE	FALSE	TRUE	TRUE	TRUE	FALSE	TRUE	TRUE	FALSE	FALSE	TRUE	FALSE	FALSE	FALSE	FALSE	FALSE	FALSE	FALSE	15	3	6	15
3573	1.23826e+18	0	0	0	0	TRUE	FALSE	TRUE	FALSE	9.14174	8.27639	FALSE	FALSE	TRUE	TRUE	FALSE	FALSE	FALSE	FALSE	TRUE	FALSE	TRUE	FALSE	FALSE	FALSE	FALSE	TRUE	FALSE	FALSE	FALSE	0	3	6	10
3574	1.23826e+18	0	0	0	0	TRUE	FALSE	TRUE	FALSE	9.14174	8.27639	FALSE	TRUE	FALSE	TRUE	TRUE	TRUE	FALSE	TRUE	TRUE	FALSE	FALSE	TRUE	FALSE	FALSE	FALSE	FALSE	FALSE	FALSE	FALSE	0	3	6	9
3575	1.23819e+18	0	0	0	0	FALSE	TRUE	TRUE	FALSE	9.14174	8.27639	FALSE	FALSE	FALSE	FALSE	FALSE	FALSE	FALSE	FALSE	TRUE	FALSE	FALSE	TRUE	TRUE	FALSE	FALSE	FALSE	FALSE	FALSE	FALSE	19	3	5	7
3576	1.23816e+18	0	0	0	0	FALSE	FALSE	TRUE	FALSE	9.14174	8.27639	FALSE	FALSE	TRUE	TRUE	FALSE	FALSE	FALSE	FALSE	TRUE	FALSE	TRUE	FALSE	FALSE	FALSE	FALSE	TRUE	FALSE	FALSE	FALSE	17	3	5	5
3577	1.23814e+18	0	0	0	0	FALSE	FALSE	TRUE	FALSE	9.14174	8.27639	FALSE	FALSE	FALSE	TRUE	FALSE	FALSE	FALSE	FALSE	TRUE	FALSE	TRUE	FALSE	FALSE	FALSE	TRUE	TRUE	FALSE	FALSE	FALSE	16	3	5	9
3578	1.23785e+18	0	0	0	0	FALSE	FALSE	TRUE	FALSE	9.14174	8.27639	FALSE	TRUE	FALSE	TRUE	TRUE	TRUE	FALSE	TRUE	TRUE	FALSE	FALSE	TRUE	FALSE	FALSE	FALSE	FALSE	FALSE	FALSE	FALSE	21	3	4	17
3579	1.23785e+18	0	0	0	0	FALSE	TRUE	TRUE	FALSE	9.14174	8.27639	FALSE	FALSE	FALSE	FALSE	FALSE	FALSE	FALSE	FALSE	TRUE	FALSE	FALSE	TRUE	TRUE	FALSE	FALSE	FALSE	FALSE	FALSE	FALSE	20	3	4	12
3583	1.2378e+18	0	0	0	0	FALSE	FALSE	TRUE	FALSE	9.14174	8.27639	FALSE	FALSE	TRUE	TRUE	FALSE	FALSE	FALSE	FALSE	TRUE	FALSE	TRUE	FALSE	FALSE	FALSE	FALSE	TRUE	FALSE	FALSE	FALSE	18	3	4	11
3587	1.23775e+18	0	0	0	0	FALSE	FALSE	TRUE	FALSE	9.14174	8.27639	FALSE	TRUE	FALSE	TRUE	TRUE	TRUE	FALSE	TRUE	TRUE	FALSE	FALSE	TRUE	FALSE	FALSE	FALSE	FALSE	FALSE	FALSE	FALSE	14	3	4	13
3590	1.23744e+18	0	0	0	0	FALSE	FALSE	TRUE	FALSE	9.14174	8.27639	FALSE	TRUE	FALSE	TRUE	TRUE	TRUE	FALSE	TRUE	TRUE	FALSE	FALSE	TRUE	FALSE	FALSE	FALSE	FALSE	FALSE	FALSE	FALSE	18	3	3	66
3592	1.23715e+18	0	0	0	0	FALSE	FALSE	TRUE	FALSE	9.14174	8.27639	FALSE	FALSE	FALSE	FALSE	FALSE	FALSE	FALSE	FALSE	TRUE	FALSE	FALSE	FALSE	TRUE	FALSE	FALSE	FALSE	TRUE	FALSE	FALSE	22	3	2	6
3593	1.23714e+18	0	0	0	0	FALSE	FALSE	FALSE	FALSE	9.14174	8.27639	FALSE	FALSE	FALSE	FALSE	FALSE	FALSE	FALSE	FALSE	TRUE	FALSE	FALSE	TRUE	FALSE	FALSE	FALSE	FALSE	FALSE	FALSE	TRUE	22	3	2	1
3594	1.23714e+18	0	0	0	0	FALSE	FALSE	TRUE	FALSE	9.14174	8.27639	FALSE	FALSE	FALSE	FALSE	FALSE	FALSE	FALSE	FALSE	TRUE	FALSE	FALSE	FALSE	TRUE	FALSE	FALSE	FALSE	TRUE	FALSE	FALSE	22	3	2	9
3595	1.23707e+18	0	0	0	0	FALSE	FALSE	TRUE	FALSE	9.14174	8.27639	FALSE	TRUE	FALSE	TRUE	TRUE	TRUE	FALSE	TRUE	TRUE	FALSE	FALSE	TRUE	FALSE	FALSE	FALSE	FALSE	FALSE	FALSE	FALSE	17	3	2	10
3599	1.23671e+18	0	0	0	0	FALSE	FALSE	TRUE	FALSE	9.14174	8.27639	FALSE	FALSE	FALSE	TRUE	FALSE	FALSE	FALSE	FALSE	TRUE	FALSE	FALSE	TRUE	FALSE	FALSE	FALSE	TRUE	TRUE	FALSE	FALSE	18	3	1	7
3601	1.23665e+18	0	0	0	0	FALSE	FALSE	TRUE	FALSE	9.14174	8.27639	FALSE	FALSE	FALSE	TRUE	FALSE	FALSE	FALSE	FALSE	TRUE	FALSE	TRUE	TRUE	FALSE	FALSE	TRUE	TRUE	TRUE	FALSE	FALSE	14	3	1	8
3602	1.23658e+18	0	0	0	0	FALSE	FALSE	FALSE	FALSE	9.14174	8.27639	TRUE	FALSE	FALSE	FALSE	FALSE	FALSE	FALSE	FALSE	FALSE	FALSE	FALSE	FALSE	FALSE	FALSE	FALSE	FALSE	FALSE	FALSE	FALSE	9	3	1	9
3603	1.23658e+18	0	0	0	0	FALSE	FALSE	FALSE	FALSE	9.14174	8.27639	TRUE	FALSE	FALSE	TRUE	FALSE	FALSE	FALSE	FALSE	FALSE	FALSE	FALSE	FALSE	TRUE	FALSE	FALSE	TRUE	TRUE	FALSE	FALSE	9	3	1	24
3604	1.23658e+18	0	0	0	0	FALSE	FALSE	FALSE	FALSE	9.14174	8.27639	FALSE	FALSE	FALSE	FALSE	TRUE	FALSE	FALSE	FALSE	FALSE	FALSE	FALSE	FALSE	FALSE	FALSE	TRUE	FALSE	TRUE	FALSE	FALSE	9	3	1	90
3608	1.23635e+18	0	0	0	0	FALSE	TRUE	TRUE	FALSE	9.14174	8.27639	FALSE	FALSE	FALSE	FALSE	FALSE	FALSE	FALSE	FALSE	TRUE	FALSE	FALSE	TRUE	TRUE	FALSE	FALSE	FALSE	FALSE	FALSE	FALSE	18	3	7	2
3609	1.23631e+18	0	0	0	0	FALSE	TRUE	TRUE	FALSE	9.14174	8.27639	FALSE	FALSE	FALSE	FALSE	FALSE	FALSE	FALSE	FALSE	TRUE	FALSE	FALSE	TRUE	TRUE	FALSE	FALSE	FALSE	FALSE	FALSE	FALSE	15	3	7	13
3610	1.23604e+18	0	0	0	0	FALSE	FALSE	TRUE	FALSE	9.14174	8.27639	FALSE	FALSE	FALSE	TRUE	FALSE	FALSE	FALSE	FALSE	TRUE	FALSE	TRUE	TRUE	FALSE	FALSE	TRUE	TRUE	TRUE	FALSE	FALSE	21	3	6	12
3611	1.23598e+18	0	0	0	0	FALSE	FALSE	TRUE	FALSE	9.14174	8.27639	FALSE	FALSE	FALSE	FALSE	FALSE	FALSE	FALSE	FALSE	TRUE	FALSE	FALSE	TRUE	FALSE	FALSE	FALSE	TRUE	FALSE	FALSE	FALSE	17	3	6	2
3612	1.23597e+18	0	0	0	0	FALSE	FALSE	TRUE	FALSE	9.14174	8.27639	FALSE	FALSE	FALSE	TRUE	FALSE	FALSE	FALSE	FALSE	TRUE	FALSE	FALSE	TRUE	FALSE	FALSE	FALSE	TRUE	TRUE	FALSE	FALSE	16	3	6	6
3613	1.23597e+18	0	0	0	0	FALSE	TRUE	TRUE	FALSE	9.14174	8.27639	FALSE	FALSE	FALSE	TRUE	FALSE	FALSE	TRUE	FALSE	TRUE	FALSE	FALSE	TRUE	TRUE	FALSE	FALSE	FALSE	FALSE	FALSE	FALSE	16	3	6	2
3614	1.23596e+18	0	0	0	0	FALSE	FALSE	TRUE	FALSE	9.14174	8.27639	FALSE	FALSE	FALSE	TRUE	FALSE	FALSE	FALSE	FALSE	TRUE	FALSE	TRUE	TRUE	FALSE	FALSE	TRUE	TRUE	TRUE	FALSE	FALSE	16	3	6	2
3616	1.23569e+18	0	0	0	0	FALSE	FALSE	TRUE	FALSE	9.14174	8.27639	FALSE	FALSE	FALSE	FALSE	FALSE	FALSE	FALSE	FALSE	TRUE	FALSE	FALSE	FALSE	FALSE	FALSE	FALSE	FALSE	FALSE	FALSE	FALSE	21	3	5	1
3619	1.2356e+18	0	0	0	0	FALSE	TRUE	TRUE	FALSE	9.14174	8.27639	FALSE	FALSE	FALSE	TRUE	FALSE	FALSE	FALSE	FALSE	TRUE	FALSE	FALSE	TRUE	TRUE	FALSE	FALSE	FALSE	FALSE	FALSE	FALSE	16	3	5	3
3620	1.2356e+18	0	0	0	0	FALSE	FALSE	TRUE	FALSE	9.14174	8.27639	FALSE	FALSE	FALSE	TRUE	FALSE	FALSE	FALSE	FALSE	TRUE	FALSE	TRUE	TRUE	FALSE	FALSE	TRUE	TRUE	TRUE	FALSE	FALSE	16	3	5	4
3625	1.23531e+18	0	0	0	0	FALSE	TRUE	FALSE	FALSE	9.14174	8.27639	FALSE	FALSE	FALSE	FALSE	FALSE	FALSE	TRUE	FALSE	TRUE	FALSE	FALSE	TRUE	TRUE	FALSE	FALSE	FALSE	FALSE	FALSE	FALSE	21	3	4	2
3627	1.23526e+18	0	0	0	0	FALSE	FALSE	TRUE	FALSE	9.14174	8.27639	FALSE	FALSE	FALSE	TRUE	FALSE	FALSE	FALSE	FALSE	TRUE	FALSE	TRUE	TRUE	FALSE	FALSE	TRUE	TRUE	TRUE	FALSE	FALSE	17	3	4	2
3628	1.23495e+18	0	0	0	0	FALSE	TRUE	TRUE	FALSE	9.14174	8.27639	FALSE	FALSE	TRUE	FALSE	FALSE	FALSE	FALSE	FALSE	TRUE	FALSE	FALSE	FALSE	FALSE	FALSE	FALSE	FALSE	FALSE	FALSE	FALSE	21	3	3	4
3629	1.23494e+18	0	0	0	0	FALSE	TRUE	TRUE	FALSE	9.14174	8.27639	FALSE	FALSE	FALSE	FALSE	FALSE	FALSE	FALSE	FALSE	TRUE	FALSE	FALSE	FALSE	FALSE	FALSE	FALSE	FALSE	FALSE	FALSE	FALSE	20	3	3	0
3630	1.23493e+18	0	0	0	0	FALSE	TRUE	TRUE	TRUE	9.14174	8.27639	FALSE	FALSE	FALSE	TRUE	TRUE	FALSE	FALSE	FALSE	TRUE	FALSE	FALSE	TRUE	FALSE	FALSE	TRUE	FALSE	FALSE	TRUE	FALSE	19	3	3	5
3638	1.23454e+18	0	0	0	0	FALSE	FALSE	TRUE	FALSE	9.14174	8.27639	FALSE	FALSE	FALSE	FALSE	TRUE	FALSE	FALSE	FALSE	TRUE	FALSE	FALSE	FALSE	FALSE	FALSE	FALSE	FALSE	TRUE	FALSE	TRUE	18	3	2	0
3640	1.23419e+18	0	0	0	0	FALSE	FALSE	TRUE	FALSE	9.14174	8.27639	FALSE	FALSE	FALSE	FALSE	FALSE	FALSE	FALSE	FALSE	TRUE	FALSE	FALSE	FALSE	FALSE	FALSE	FALSE	FALSE	FALSE	FALSE	FALSE	19	3	1	0
3641	1.23418e+18	0	0	0	0	FALSE	FALSE	TRUE	FALSE	9.14174	8.27639	FALSE	TRUE	FALSE	FALSE	FALSE	FALSE	FALSE	TRUE	TRUE	FALSE	FALSE	FALSE	TRUE	FALSE	FALSE	FALSE	FALSE	FALSE	FALSE	18	3	1	0
3642	1.23415e+18	0	0	0	0	FALSE	FALSE	TRUE	FALSE	9.14174	8.27639	FALSE	FALSE	FALSE	FALSE	FALSE	FALSE	FALSE	FALSE	TRUE	FALSE	FALSE	FALSE	FALSE	FALSE	FALSE	FALSE	FALSE	FALSE	FALSE	16	3	1	3
3643	1.23383e+18	0	0	0	0	FALSE	FALSE	FALSE	FALSE	9.14174	8.27639	FALSE	FALSE	FALSE	FALSE	FALSE	FALSE	FALSE	FALSE	TRUE	FALSE	FALSE	FALSE	FALSE	FALSE	FALSE	FALSE	TRUE	FALSE	FALSE	19	2	7	4
3644	1.23377e+18	0	0	0	0	FALSE	FALSE	TRUE	FALSE	9.14174	8.27639	FALSE	FALSE	FALSE	TRUE	FALSE	TRUE	FALSE	TRUE	TRUE	FALSE	FALSE	TRUE	FALSE	FALSE	FALSE	TRUE	FALSE	FALSE	FALSE	15	2	7	8
3646	1.23353e+18	0	0	0	0	FALSE	FALSE	TRUE	FALSE	9.14174	8.27639	FALSE	FALSE	FALSE	FALSE	FALSE	FALSE	FALSE	FALSE	TRUE	FALSE	FALSE	TRUE	FALSE	FALSE	FALSE	FALSE	FALSE	FALSE	TRUE	23	2	6	2
3647	1.23353e+18	0	0	0	0	FALSE	FALSE	TRUE	FALSE	9.14174	8.27639	FALSE	FALSE	FALSE	FALSE	FALSE	FALSE	FALSE	FALSE	TRUE	FALSE	FALSE	TRUE	FALSE	FALSE	FALSE	FALSE	FALSE	FALSE	FALSE	23	2	6	2
3648	1.23353e+18	0	0	0	0	FALSE	FALSE	TRUE	FALSE	9.14174	8.27639	FALSE	FALSE	FALSE	FALSE	FALSE	FALSE	FALSE	FALSE	TRUE	FALSE	FALSE	FALSE	FALSE	FALSE	FALSE	FALSE	FALSE	FALSE	FALSE	22	2	6	1
3649	1.23353e+18	0	0	0	0	FALSE	FALSE	TRUE	FALSE	9.14174	8.27639	FALSE	FALSE	FALSE	FALSE	FALSE	FALSE	FALSE	FALSE	TRUE	FALSE	FALSE	FALSE	FALSE	FALSE	FALSE	FALSE	FALSE	FALSE	FALSE	22	2	6	1
3650	1.23346e+18	0	0	0	0	FALSE	FALSE	TRUE	TRUE	9.14174	8.27639	FALSE	FALSE	FALSE	TRUE	FALSE	TRUE	FALSE	TRUE	TRUE	FALSE	FALSE	TRUE	FALSE	FALSE	FALSE	TRUE	FALSE	FALSE	FALSE	18	2	6	3
3651	1.23343e+18	0	0	0	0	FALSE	FALSE	TRUE	FALSE	9.14174	8.27639	FALSE	FALSE	FALSE	TRUE	FALSE	TRUE	FALSE	TRUE	TRUE	FALSE	FALSE	TRUE	FALSE	FALSE	FALSE	TRUE	FALSE	FALSE	FALSE	16	2	6	24
3653	1.23313e+18	0	0	0	0	FALSE	FALSE	TRUE	TRUE	9.14174	8.27639	FALSE	FALSE	FALSE	FALSE	FALSE	FALSE	FALSE	FALSE	TRUE	FALSE	FALSE	FALSE	FALSE	FALSE	FALSE	FALSE	FALSE	FALSE	FALSE	20	2	5	3
3656	1.2327e+18	0	0	0	0	FALSE	TRUE	FALSE	TRUE	9.14174	8.27639	FALSE	FALSE	FALSE	TRUE	FALSE	FALSE	FALSE	FALSE	TRUE	FALSE	FALSE	TRUE	FALSE	FALSE	FALSE	FALSE	FALSE	TRUE	FALSE	16	2	4	2
3657	1.23241e+18	0	0	0	0	FALSE	FALSE	FALSE	FALSE	9.14174	8.27639	FALSE	FALSE	FALSE	FALSE	FALSE	FALSE	FALSE	FALSE	TRUE	FALSE	FALSE	FALSE	FALSE	FALSE	FALSE	FALSE	FALSE	FALSE	TRUE	20	2	3	0
3658	1.23241e+18	0	0	0	0	FALSE	FALSE	FALSE	FALSE	9.14174	8.27639	FALSE	FALSE	FALSE	FALSE	FALSE	FALSE	FALSE	FALSE	TRUE	FALSE	FALSE	FALSE	FALSE	FALSE	FALSE	FALSE	TRUE	FALSE	FALSE	20	2	3	7
3660	1.23205e+18	0	0	0	0	FALSE	FALSE	TRUE	FALSE	9.14174	8.27639	FALSE	FALSE	FALSE	FALSE	TRUE	FALSE	FALSE	FALSE	TRUE	FALSE	FALSE	FALSE	FALSE	FALSE	FALSE	FALSE	TRUE	FALSE	TRUE	20	2	2	0
3662	1.23197e+18	0	0	0	0	FALSE	FALSE	FALSE	FALSE	9.14174	8.27639	FALSE	TRUE	FALSE	FALSE	FALSE	FALSE	FALSE	FALSE	TRUE	FALSE	FALSE	FALSE	TRUE	FALSE	TRUE	FALSE	FALSE	FALSE	FALSE	16	2	2	1
3663	1.23099e+18	0	0	0	0	FALSE	FALSE	TRUE	FALSE	9.14174	8.27639	FALSE	TRUE	FALSE	FALSE	FALSE	FALSE	FALSE	TRUE	TRUE	FALSE	FALSE	FALSE	TRUE	FALSE	FALSE	FALSE	FALSE	FALSE	FALSE	22	2	6	2
3664	1.23057e+18	0	0	0	0	FALSE	FALSE	TRUE	FALSE	9.14174	8.27639	FALSE	FALSE	TRUE	FALSE	TRUE	FALSE	FALSE	FALSE	TRUE	FALSE	FALSE	FALSE	FALSE	FALSE	FALSE	FALSE	FALSE	FALSE	TRUE	19	2	5	1
3666	1.23015e+18	0	0	0	0	FALSE	TRUE	TRUE	FALSE	9.14174	8.27639	FALSE	TRUE	FALSE	FALSE	TRUE	FALSE	FALSE	FALSE	TRUE	FALSE	FALSE	FALSE	FALSE	FALSE	TRUE	FALSE	FALSE	FALSE	FALSE	15	2	4	0
3667	1.22982e+18	0	0	0	0	FALSE	TRUE	TRUE	FALSE	9.14174	8.27639	FALSE	TRUE	FALSE	FALSE	FALSE	FALSE	FALSE	FALSE	TRUE	FALSE	FALSE	FALSE	FALSE	FALSE	FALSE	FALSE	FALSE	FALSE	FALSE	17	2	3	2
3669	1.22842e+18	0	0	0	0	FALSE	TRUE	TRUE	FALSE	9.14174	8.27639	FALSE	TRUE	FALSE	FALSE	FALSE	FALSE	FALSE	FALSE	TRUE	FALSE	FALSE	FALSE	FALSE	FALSE	FALSE	FALSE	FALSE	FALSE	FALSE	20	2	6	0
3671	1.22837e+18	0	0	0	0	FALSE	FALSE	TRUE	FALSE	9.14174	8.27639	FALSE	TRUE	FALSE	FALSE	FALSE	FALSE	FALSE	FALSE	TRUE	FALSE	FALSE	FALSE	FALSE	FALSE	FALSE	FALSE	FALSE	FALSE	FALSE	17	2	6	0
3672	1.22833e+18	0	0	0	0	FALSE	TRUE	FALSE	TRUE	9.14174	8.27639	FALSE	FALSE	FALSE	FALSE	FALSE	FALSE	FALSE	FALSE	TRUE	FALSE	FALSE	FALSE	FALSE	FALSE	FALSE	FALSE	FALSE	FALSE	FALSE	14	2	6	2
3673	1.22805e+18	0	0	0	0	FALSE	FALSE	TRUE	FALSE	9.14174	8.27639	FALSE	TRUE	FALSE	FALSE	FALSE	FALSE	FALSE	FALSE	TRUE	FALSE	FALSE	FALSE	FALSE	FALSE	FALSE	FALSE	FALSE	FALSE	FALSE	20	2	5	3
3674	1.22799e+18	0	0	0	0	FALSE	FALSE	TRUE	TRUE	9.14174	8.27639	TRUE	FALSE	FALSE	FALSE	FALSE	FALSE	FALSE	FALSE	FALSE	FALSE	TRUE	FALSE	FALSE	FALSE	FALSE	FALSE	FALSE	FALSE	FALSE	16	2	5	0
3675	1.22799e+18	0	0	0	0	FALSE	FALSE	TRUE	TRUE	9.14174	8.27639	TRUE	FALSE	FALSE	TRUE	FALSE	FALSE	FALSE	FALSE	TRUE	FALSE	FALSE	FALSE	TRUE	FALSE	FALSE	FALSE	FALSE	FALSE	FALSE	16	2	5	1
3676	1.22799e+18	0	0	0	0	FALSE	FALSE	TRUE	TRUE	9.14174	8.27639	TRUE	FALSE	FALSE	FALSE	FALSE	FALSE	FALSE	FALSE	TRUE	FALSE	FALSE	FALSE	TRUE	FALSE	TRUE	FALSE	FALSE	FALSE	FALSE	16	2	5	0
3677	1.22799e+18	0	0	0	0	FALSE	FALSE	FALSE	TRUE	9.14174	8.27639	TRUE	FALSE	FALSE	FALSE	FALSE	TRUE	FALSE	FALSE	TRUE	FALSE	FALSE	FALSE	TRUE	FALSE	TRUE	FALSE	FALSE	FALSE	FALSE	16	2	5	0
3678	1.22799e+18	0	0	0	0	FALSE	FALSE	TRUE	TRUE	9.14174	8.27639	TRUE	FALSE	FALSE	FALSE	FALSE	FALSE	FALSE	FALSE	TRUE	FALSE	FALSE	FALSE	TRUE	FALSE	FALSE	FALSE	TRUE	FALSE	FALSE	16	2	5	0
3679	1.22799e+18	0	0	0	0	FALSE	FALSE	TRUE	TRUE	9.14174	8.27639	TRUE	FALSE	FALSE	FALSE	FALSE	FALSE	FALSE	FALSE	FALSE	FALSE	FALSE	FALSE	TRUE	FALSE	TRUE	FALSE	FALSE	FALSE	TRUE	16	2	5	0
3680	1.22799e+18	0	0	0	0	FALSE	FALSE	TRUE	TRUE	9.14174	8.27639	FALSE	FALSE	FALSE	FALSE	FALSE	FALSE	FALSE	FALSE	FALSE	FALSE	FALSE	FALSE	FALSE	FALSE	FALSE	FALSE	FALSE	FALSE	FALSE	16	2	5	2
3681	1.22765e+18	0	0	0	0	FALSE	FALSE	TRUE	FALSE	9.14174	8.27639	FALSE	FALSE	FALSE	FALSE	TRUE	FALSE	FALSE	FALSE	TRUE	FALSE	FALSE	FALSE	FALSE	FALSE	FALSE	FALSE	TRUE	FALSE	FALSE	18	2	4	0
3682	1.22733e+18	0	0	0	0	FALSE	FALSE	TRUE	FALSE	9.14174	8.27639	FALSE	FALSE	FALSE	FALSE	TRUE	FALSE	FALSE	FALSE	TRUE	FALSE	FALSE	TRUE	TRUE	FALSE	FALSE	FALSE	FALSE	FALSE	FALSE	20	2	3	3
3685	1.22694e+18	0	0	0	0	FALSE	TRUE	TRUE	FALSE	9.14174	8.27639	FALSE	FALSE	FALSE	FALSE	FALSE	FALSE	FALSE	FALSE	TRUE	FALSE	FALSE	TRUE	FALSE	FALSE	FALSE	FALSE	FALSE	FALSE	TRUE	18	2	2	0
3686	1.22693e+18	0	0	0	0	FALSE	FALSE	TRUE	FALSE	9.14174	8.27639	FALSE	FALSE	FALSE	FALSE	FALSE	FALSE	FALSE	FALSE	TRUE	FALSE	FALSE	TRUE	FALSE	FALSE	FALSE	FALSE	FALSE	FALSE	FALSE	18	2	2	0
3687	1.22692e+18	0	0	0	0	FALSE	FALSE	TRUE	FALSE	9.14174	8.27639	FALSE	FALSE	FALSE	FALSE	TRUE	FALSE	FALSE	FALSE	TRUE	FALSE	FALSE	FALSE	FALSE	FALSE	FALSE	FALSE	TRUE	FALSE	TRUE	17	2	2	1
3688	1.22588e+18	0	0	0	0	FALSE	TRUE	TRUE	FALSE	9.14174	8.27639	FALSE	FALSE	FALSE	TRUE	TRUE	FALSE	FALSE	FALSE	TRUE	FALSE	TRUE	FALSE	FALSE	FALSE	FALSE	FALSE	FALSE	FALSE	TRUE	20	2	6	1
3690	1.22586e+18	0	0	0	0	FALSE	TRUE	FALSE	TRUE	9.14174	8.27639	FALSE	FALSE	FALSE	FALSE	FALSE	FALSE	FALSE	FALSE	TRUE	FALSE	FALSE	FALSE	TRUE	FALSE	FALSE	FALSE	FALSE	FALSE	FALSE	19	2	6	0
3692	1.22583e+18	0	0	0	0	FALSE	FALSE	TRUE	FALSE	9.14174	8.27639	FALSE	FALSE	TRUE	FALSE	FALSE	FALSE	FALSE	FALSE	TRUE	FALSE	FALSE	FALSE	FALSE	FALSE	FALSE	FALSE	FALSE	FALSE	FALSE	17	2	6	1
3693	1.22583e+18	0	0	0	0	FALSE	TRUE	TRUE	FALSE	9.14174	8.27639	FALSE	FALSE	TRUE	FALSE	TRUE	FALSE	FALSE	FALSE	TRUE	FALSE	FALSE	FALSE	FALSE	FALSE	FALSE	FALSE	FALSE	FALSE	FALSE	17	2	6	0
3694	1.22582e+18	0	0	0	0	FALSE	FALSE	FALSE	FALSE	9.14174	8.27639	FALSE	FALSE	FALSE	FALSE	FALSE	FALSE	TRUE	FALSE	TRUE	FALSE	TRUE	FALSE	FALSE	FALSE	FALSE	FALSE	TRUE	FALSE	FALSE	16	2	6	0
3695	1.22553e+18	0	0	0	0	FALSE	TRUE	TRUE	FALSE	9.14174	8.27639	FALSE	FALSE	FALSE	TRUE	TRUE	FALSE	FALSE	FALSE	TRUE	FALSE	FALSE	TRUE	TRUE	FALSE	FALSE	FALSE	FALSE	FALSE	FALSE	21	2	5	4
3696	1.22518e+18	0	0	0	0	FALSE	TRUE	TRUE	FALSE	9.14174	8.27639	FALSE	TRUE	FALSE	FALSE	TRUE	FALSE	FALSE	FALSE	TRUE	FALSE	FALSE	FALSE	FALSE	FALSE	FALSE	FALSE	FALSE	FALSE	FALSE	22	2	4	0
3698	1.22514e+18	0	0	0	0	FALSE	TRUE	TRUE	FALSE	9.14174	8.27639	FALSE	FALSE	TRUE	FALSE	TRUE	FALSE	FALSE	FALSE	TRUE	FALSE	FALSE	FALSE	FALSE	FALSE	FALSE	FALSE	FALSE	FALSE	TRUE	19	2	4	0
3700	1.22511e+18	0	0	0	0	FALSE	TRUE	TRUE	FALSE	9.14174	8.27639	FALSE	FALSE	TRUE	FALSE	FALSE	FALSE	FALSE	TRUE	TRUE	FALSE	FALSE	FALSE	FALSE	FALSE	FALSE	TRUE	FALSE	FALSE	TRUE	17	2	4	1
3701	1.22484e+18	0	0	0	0	FALSE	TRUE	TRUE	FALSE	9.14174	8.27639	FALSE	FALSE	FALSE	TRUE	TRUE	FALSE	FALSE	FALSE	TRUE	FALSE	TRUE	FALSE	FALSE	FALSE	TRUE	FALSE	TRUE	FALSE	TRUE	23	2	3	0
3702	1.22483e+18	0	0	0	0	FALSE	FALSE	TRUE	FALSE	9.14174	8.27639	FALSE	FALSE	FALSE	FALSE	FALSE	TRUE	FALSE	FALSE	TRUE	FALSE	FALSE	FALSE	FALSE	FALSE	FALSE	FALSE	FALSE	FALSE	FALSE	22	2	3	1
3703	1.22473e+18	0	0	0	0	FALSE	TRUE	TRUE	FALSE	9.14174	8.27639	FALSE	FALSE	FALSE	FALSE	TRUE	FALSE	FALSE	FALSE	TRUE	FALSE	FALSE	FALSE	TRUE	FALSE	TRUE	FALSE	FALSE	FALSE	TRUE	16	2	3	8
3704	1.22437e+18	0	0	0	0	FALSE	TRUE	FALSE	FALSE	9.14174	8.27639	FALSE	TRUE	FALSE	FALSE	FALSE	TRUE	FALSE	FALSE	TRUE	FALSE	FALSE	FALSE	FALSE	FALSE	FALSE	FALSE	FALSE	FALSE	FALSE	16	2	2	1
3706	1.22435e+18	0	0	0	0	FALSE	TRUE	TRUE	FALSE	9.14174	8.27639	FALSE	FALSE	FALSE	FALSE	FALSE	FALSE	FALSE	FALSE	TRUE	FALSE	FALSE	FALSE	FALSE	FALSE	TRUE	FALSE	FALSE	FALSE	TRUE	15	2	2	1
6386	1.23275e+18	0	0	0	0	FALSE	TRUE	TRUE	TRUE	6.14419	3.21888	FALSE	FALSE	TRUE	FALSE	FALSE	FALSE	FALSE	FALSE	FALSE	FALSE	FALSE	TRUE	FALSE	FALSE	FALSE	FALSE	FALSE	FALSE	FALSE	19	2	4	1
6997	1.25594e+18	0	0	0	0	TRUE	TRUE	TRUE	TRUE	8.79876	5.78074	FALSE	FALSE	FALSE	FALSE	FALSE	FALSE	FALSE	FALSE	TRUE	FALSE	FALSE	TRUE	FALSE	FALSE	FALSE	FALSE	FALSE	FALSE	FALSE	19	4	5	4
6998	1.25591e+18	0	0	0	0	TRUE	TRUE	TRUE	FALSE	8.79876	5.78074	FALSE	FALSE	FALSE	FALSE	TRUE	FALSE	FALSE	FALSE	TRUE	FALSE	FALSE	TRUE	FALSE	FALSE	FALSE	FALSE	FALSE	FALSE	FALSE	17	4	5	0
6999	1.25587e+18	0	0	0	0	TRUE	TRUE	TRUE	FALSE	8.79876	5.78074	FALSE	FALSE	FALSE	TRUE	TRUE	FALSE	FALSE	FALSE	TRUE	FALSE	FALSE	TRUE	FALSE	FALSE	FALSE	FALSE	FALSE	FALSE	FALSE	14	4	5	8
7000	1.25562e+18	0	0	0	0	TRUE	TRUE	FALSE	FALSE	8.79876	5.78074	FALSE	FALSE	FALSE	FALSE	TRUE	FALSE	FALSE	TRUE	TRUE	FALSE	FALSE	FALSE	FALSE	FALSE	FALSE	FALSE	FALSE	FALSE	TRUE	21	4	4	12
7001	1.25554e+18	0	0	0	0	TRUE	TRUE	TRUE	FALSE	8.79876	5.78074	FALSE	FALSE	FALSE	FALSE	TRUE	FALSE	FALSE	FALSE	TRUE	FALSE	FALSE	TRUE	FALSE	FALSE	FALSE	FALSE	FALSE	FALSE	FALSE	17	4	4	2
7002	1.25551e+18	0	0	0	0	TRUE	TRUE	TRUE	FALSE	8.79876	5.78074	FALSE	FALSE	FALSE	TRUE	TRUE	FALSE	FALSE	FALSE	TRUE	FALSE	FALSE	TRUE	FALSE	FALSE	FALSE	FALSE	FALSE	FALSE	FALSE	14	4	4	3
7003	1.25527e+18	0	0	0	0	TRUE	TRUE	TRUE	TRUE	8.79876	5.78074	FALSE	FALSE	FALSE	FALSE	TRUE	TRUE	FALSE	FALSE	FALSE	FALSE	FALSE	FALSE	FALSE	FALSE	FALSE	FALSE	FALSE	FALSE	FALSE	23	4	3	2
7004	1.25518e+18	0	0	0	0	TRUE	TRUE	TRUE	FALSE	8.79876	5.78074	FALSE	FALSE	FALSE	FALSE	TRUE	FALSE	FALSE	FALSE	TRUE	FALSE	FALSE	TRUE	FALSE	FALSE	FALSE	FALSE	FALSE	FALSE	FALSE	17	4	3	7
7005	1.25514e+18	0	0	0	0	TRUE	TRUE	TRUE	FALSE	8.79876	5.78074	FALSE	FALSE	FALSE	TRUE	TRUE	FALSE	FALSE	FALSE	TRUE	FALSE	FALSE	TRUE	FALSE	FALSE	FALSE	FALSE	FALSE	FALSE	FALSE	14	4	3	0
7006	1.25487e+18	0	0	0	0	TRUE	TRUE	TRUE	FALSE	8.79876	5.78074	FALSE	FALSE	FALSE	FALSE	FALSE	FALSE	FALSE	FALSE	FALSE	FALSE	FALSE	FALSE	FALSE	TRUE	FALSE	FALSE	FALSE	FALSE	FALSE	20	4	2	1
7007	1.25482e+18	0	0	0	0	TRUE	TRUE	TRUE	FALSE	8.79876	5.78074	FALSE	FALSE	FALSE	FALSE	TRUE	FALSE	FALSE	FALSE	TRUE	FALSE	FALSE	TRUE	FALSE	FALSE	FALSE	FALSE	FALSE	FALSE	FALSE	17	4	2	4
7008	1.25479e+18	0	0	0	0	TRUE	TRUE	TRUE	FALSE	8.79876	5.78074	FALSE	FALSE	FALSE	TRUE	TRUE	FALSE	FALSE	FALSE	TRUE	FALSE	FALSE	TRUE	FALSE	FALSE	FALSE	FALSE	FALSE	FALSE	FALSE	15	4	2	3
7009	1.25474e+18	0	0	0	0	TRUE	TRUE	FALSE	FALSE	8.79876	5.78074	FALSE	FALSE	FALSE	TRUE	FALSE	FALSE	FALSE	TRUE	TRUE	FALSE	FALSE	FALSE	FALSE	FALSE	FALSE	FALSE	FALSE	FALSE	FALSE	11	4	2	17
7010	1.25445e+18	0	0	0	0	TRUE	TRUE	TRUE	FALSE	8.79876	5.78074	FALSE	FALSE	FALSE	FALSE	TRUE	FALSE	FALSE	FALSE	TRUE	FALSE	FALSE	TRUE	FALSE	FALSE	FALSE	FALSE	FALSE	FALSE	FALSE	16	4	1	0
7011	1.25442e+18	0	0	0	0	TRUE	TRUE	TRUE	FALSE	8.79876	5.78074	FALSE	FALSE	FALSE	TRUE	TRUE	FALSE	FALSE	FALSE	TRUE	FALSE	FALSE	TRUE	FALSE	FALSE	FALSE	FALSE	FALSE	FALSE	FALSE	14	4	1	1
7012	1.25424e+18	0	0	0	0	TRUE	TRUE	TRUE	TRUE	8.79876	5.78074	FALSE	FALSE	FALSE	FALSE	FALSE	FALSE	FALSE	FALSE	TRUE	FALSE	FALSE	FALSE	FALSE	FALSE	FALSE	FALSE	FALSE	FALSE	FALSE	2	4	1	1
7014	1.2541e+18	0	0	0	0	TRUE	TRUE	TRUE	FALSE	8.79876	5.78074	FALSE	FALSE	FALSE	FALSE	TRUE	FALSE	FALSE	FALSE	TRUE	FALSE	FALSE	TRUE	FALSE	FALSE	FALSE	FALSE	FALSE	FALSE	FALSE	17	4	7	2
7015	1.2541e+18	0	0	0	0	TRUE	TRUE	FALSE	TRUE	8.79876	5.78074	FALSE	FALSE	FALSE	FALSE	FALSE	FALSE	FALSE	TRUE	TRUE	FALSE	FALSE	FALSE	FALSE	FALSE	FALSE	FALSE	FALSE	FALSE	FALSE	17	4	7	6
7016	1.25405e+18	0	0	0	0	TRUE	TRUE	TRUE	FALSE	8.79876	5.78074	FALSE	FALSE	FALSE	TRUE	TRUE	FALSE	FALSE	FALSE	TRUE	FALSE	FALSE	TRUE	FALSE	FALSE	FALSE	FALSE	FALSE	FALSE	FALSE	14	4	7	3
7018	1.25376e+18	0	0	0	0	TRUE	TRUE	TRUE	FALSE	8.79876	5.78074	FALSE	FALSE	FALSE	TRUE	FALSE	FALSE	FALSE	FALSE	TRUE	FALSE	FALSE	TRUE	FALSE	FALSE	FALSE	TRUE	FALSE	FALSE	FALSE	18	4	6	3
7019	1.25374e+18	0	0	0	0	TRUE	TRUE	TRUE	FALSE	8.79876	5.78074	FALSE	FALSE	FALSE	FALSE	TRUE	FALSE	FALSE	FALSE	TRUE	FALSE	FALSE	TRUE	FALSE	FALSE	FALSE	FALSE	FALSE	FALSE	FALSE	17	4	6	4
7020	1.25369e+18	0	0	0	0	TRUE	TRUE	TRUE	TRUE	8.79876	5.78074	FALSE	FALSE	FALSE	FALSE	FALSE	FALSE	FALSE	FALSE	TRUE	FALSE	FALSE	TRUE	FALSE	FALSE	FALSE	FALSE	FALSE	TRUE	FALSE	14	4	6	3
7021	1.25369e+18	0	0	0	0	TRUE	TRUE	TRUE	FALSE	8.79876	5.78074	FALSE	FALSE	FALSE	TRUE	TRUE	FALSE	FALSE	FALSE	TRUE	FALSE	FALSE	TRUE	FALSE	FALSE	FALSE	FALSE	FALSE	FALSE	FALSE	14	4	6	1
7022	1.25338e+18	0	0	0	0	TRUE	TRUE	TRUE	FALSE	8.79876	5.78074	FALSE	FALSE	FALSE	FALSE	TRUE	FALSE	FALSE	FALSE	TRUE	FALSE	FALSE	TRUE	FALSE	FALSE	FALSE	FALSE	FALSE	FALSE	FALSE	17	4	5	2
7024	1.25333e+18	0	0	0	0	TRUE	TRUE	TRUE	FALSE	8.79876	5.78074	FALSE	FALSE	FALSE	TRUE	TRUE	FALSE	FALSE	FALSE	TRUE	FALSE	FALSE	TRUE	FALSE	FALSE	FALSE	FALSE	FALSE	FALSE	FALSE	14	4	5	6
7025	1.253e+18	0	0	0	0	TRUE	TRUE	TRUE	FALSE	8.79876	5.78074	FALSE	FALSE	FALSE	FALSE	FALSE	FALSE	FALSE	FALSE	TRUE	FALSE	FALSE	TRUE	FALSE	FALSE	FALSE	FALSE	FALSE	FALSE	FALSE	16	4	4	10
7026	1.25298e+18	0	0	0	0	TRUE	TRUE	TRUE	FALSE	8.79876	5.78074	FALSE	TRUE	FALSE	FALSE	FALSE	FALSE	FALSE	FALSE	TRUE	FALSE	FALSE	FALSE	FALSE	FALSE	FALSE	FALSE	FALSE	FALSE	FALSE	15	4	4	3
7027	1.25297e+18	0	0	0	0	TRUE	TRUE	TRUE	FALSE	8.79876	5.78074	FALSE	FALSE	FALSE	TRUE	TRUE	FALSE	FALSE	FALSE	TRUE	FALSE	FALSE	TRUE	FALSE	FALSE	FALSE	FALSE	FALSE	FALSE	FALSE	14	4	4	4
7028	1.25291e+18	0	0	0	0	TRUE	TRUE	TRUE	TRUE	8.79876	5.78074	FALSE	FALSE	FALSE	FALSE	FALSE	FALSE	FALSE	FALSE	FALSE	FALSE	FALSE	TRUE	FALSE	TRUE	TRUE	FALSE	FALSE	FALSE	FALSE	10	4	4	0
7029	1.25271e+18	0	0	0	0	TRUE	TRUE	TRUE	TRUE	8.79876	5.78074	FALSE	FALSE	FALSE	FALSE	FALSE	TRUE	FALSE	FALSE	TRUE	FALSE	FALSE	TRUE	TRUE	FALSE	FALSE	FALSE	FALSE	FALSE	FALSE	21	4	3	2
7031	1.25263e+18	0	0	0	0	TRUE	TRUE	TRUE	FALSE	8.79876	5.78074	FALSE	FALSE	FALSE	TRUE	FALSE	FALSE	FALSE	FALSE	TRUE	FALSE	FALSE	TRUE	FALSE	FALSE	FALSE	FALSE	FALSE	FALSE	FALSE	16	4	3	3
7032	1.2526e+18	0	0	0	0	TRUE	TRUE	TRUE	FALSE	8.79876	5.78074	FALSE	FALSE	FALSE	TRUE	TRUE	FALSE	FALSE	FALSE	TRUE	FALSE	FALSE	TRUE	FALSE	FALSE	FALSE	FALSE	FALSE	FALSE	FALSE	14	4	3	5
7033	1.2526e+18	0	0	0	0	TRUE	TRUE	TRUE	TRUE	8.79876	5.78074	FALSE	FALSE	FALSE	FALSE	FALSE	FALSE	FALSE	FALSE	TRUE	FALSE	FALSE	FALSE	FALSE	FALSE	FALSE	FALSE	FALSE	FALSE	FALSE	13	4	3	3
7035	1.25228e+18	0	0	0	0	TRUE	FALSE	FALSE	TRUE	8.79876	5.78074	TRUE	FALSE	FALSE	FALSE	FALSE	FALSE	FALSE	FALSE	FALSE	FALSE	FALSE	FALSE	FALSE	FALSE	FALSE	FALSE	FALSE	FALSE	FALSE	17	4	2	0
7036	1.25228e+18	0	0	0	0	TRUE	TRUE	TRUE	TRUE	8.79876	5.78074	FALSE	FALSE	FALSE	FALSE	FALSE	FALSE	FALSE	FALSE	FALSE	FALSE	FALSE	TRUE	FALSE	TRUE	FALSE	FALSE	FALSE	FALSE	FALSE	17	4	2	1
7037	1.25228e+18	0	0	0	0	TRUE	TRUE	TRUE	FALSE	8.79876	5.78074	FALSE	FALSE	FALSE	TRUE	FALSE	FALSE	FALSE	FALSE	TRUE	FALSE	FALSE	TRUE	FALSE	FALSE	FALSE	FALSE	FALSE	FALSE	FALSE	16	4	2	1
7038	1.25224e+18	0	0	0	0	TRUE	TRUE	TRUE	FALSE	8.79876	5.78074	FALSE	FALSE	FALSE	TRUE	TRUE	FALSE	FALSE	FALSE	TRUE	FALSE	FALSE	TRUE	FALSE	FALSE	FALSE	FALSE	FALSE	FALSE	FALSE	14	4	2	7
7039	1.25189e+18	0	0	0	0	TRUE	TRUE	TRUE	FALSE	8.79876	5.78074	FALSE	FALSE	FALSE	TRUE	FALSE	FALSE	FALSE	FALSE	TRUE	FALSE	FALSE	TRUE	FALSE	FALSE	FALSE	FALSE	FALSE	FALSE	FALSE	15	4	1	2
7040	1.25189e+18	0	0	0	0	TRUE	TRUE	TRUE	FALSE	8.79876	5.78074	FALSE	FALSE	FALSE	TRUE	TRUE	FALSE	FALSE	FALSE	TRUE	FALSE	FALSE	TRUE	FALSE	FALSE	FALSE	FALSE	FALSE	FALSE	FALSE	14	4	1	8
7041	1.25183e+18	0	0	0	0	TRUE	FALSE	TRUE	TRUE	8.79876	5.78074	TRUE	FALSE	FALSE	FALSE	FALSE	FALSE	FALSE	FALSE	FALSE	FALSE	FALSE	FALSE	FALSE	FALSE	FALSE	FALSE	FALSE	FALSE	TRUE	11	4	1	0
7043	1.25157e+18	0	0	0	0	TRUE	TRUE	TRUE	FALSE	8.79876	5.78074	FALSE	FALSE	FALSE	TRUE	FALSE	FALSE	FALSE	FALSE	TRUE	FALSE	FALSE	TRUE	FALSE	FALSE	FALSE	FALSE	FALSE	FALSE	FALSE	18	4	7	5
7044	1.25152e+18	0	0	0	0	TRUE	TRUE	TRUE	FALSE	8.79876	5.78074	FALSE	FALSE	FALSE	TRUE	TRUE	FALSE	FALSE	FALSE	TRUE	FALSE	FALSE	TRUE	FALSE	FALSE	FALSE	FALSE	FALSE	FALSE	FALSE	14	4	7	7
7045	1.25151e+18	0	0	0	0	TRUE	TRUE	TRUE	TRUE	8.79876	5.78074	FALSE	FALSE	FALSE	FALSE	FALSE	FALSE	FALSE	FALSE	TRUE	FALSE	FALSE	FALSE	FALSE	FALSE	FALSE	FALSE	FALSE	FALSE	FALSE	13	4	7	19
7046	1.25128e+18	0	0	0	0	TRUE	TRUE	TRUE	TRUE	8.79876	5.78074	FALSE	FALSE	FALSE	FALSE	FALSE	FALSE	FALSE	FALSE	FALSE	FALSE	FALSE	FALSE	FALSE	TRUE	FALSE	FALSE	FALSE	FALSE	FALSE	22	4	6	3
7047	1.25121e+18	0	0	0	0	TRUE	TRUE	TRUE	FALSE	8.79876	5.78074	FALSE	FALSE	FALSE	FALSE	FALSE	FALSE	FALSE	FALSE	FALSE	FALSE	FALSE	FALSE	FALSE	TRUE	FALSE	FALSE	FALSE	FALSE	FALSE	18	4	6	1
7048	1.25119e+18	0	0	0	0	TRUE	TRUE	TRUE	FALSE	8.79876	5.78074	FALSE	FALSE	FALSE	TRUE	FALSE	FALSE	FALSE	FALSE	TRUE	FALSE	FALSE	TRUE	FALSE	FALSE	FALSE	FALSE	FALSE	FALSE	FALSE	16	4	6	0
7049	1.25116e+18	0	0	0	0	TRUE	TRUE	TRUE	FALSE	8.79876	5.78074	FALSE	FALSE	FALSE	TRUE	TRUE	FALSE	FALSE	FALSE	TRUE	FALSE	FALSE	TRUE	FALSE	FALSE	FALSE	FALSE	FALSE	FALSE	FALSE	14	4	6	0
7050	1.2509e+18	0	0	0	0	TRUE	TRUE	TRUE	TRUE	8.79876	5.78074	FALSE	FALSE	FALSE	FALSE	TRUE	FALSE	FALSE	TRUE	TRUE	FALSE	FALSE	FALSE	FALSE	FALSE	FALSE	TRUE	FALSE	FALSE	FALSE	21	4	5	2
7051	1.25083e+18	0	0	0	0	TRUE	TRUE	TRUE	TRUE	8.79876	5.78074	FALSE	TRUE	FALSE	FALSE	FALSE	FALSE	FALSE	FALSE	FALSE	FALSE	FALSE	FALSE	FALSE	TRUE	FALSE	FALSE	FALSE	FALSE	FALSE	16	4	5	1
7052	1.25082e+18	0	0	0	0	TRUE	TRUE	TRUE	FALSE	8.79876	5.78074	FALSE	FALSE	FALSE	TRUE	FALSE	FALSE	FALSE	FALSE	TRUE	FALSE	FALSE	TRUE	FALSE	FALSE	FALSE	FALSE	FALSE	FALSE	FALSE	16	4	5	2
7053	1.2508e+18	0	0	0	0	TRUE	TRUE	TRUE	TRUE	8.79876	5.78074	TRUE	FALSE	FALSE	TRUE	FALSE	FALSE	FALSE	FALSE	FALSE	FALSE	FALSE	FALSE	FALSE	FALSE	FALSE	FALSE	FALSE	FALSE	FALSE	15	4	5	0
7054	1.2508e+18	0	0	0	0	TRUE	TRUE	TRUE	FALSE	8.79876	5.78074	FALSE	FALSE	FALSE	TRUE	TRUE	FALSE	FALSE	FALSE	TRUE	FALSE	FALSE	TRUE	FALSE	FALSE	FALSE	FALSE	FALSE	FALSE	FALSE	14	4	5	7
7056	1.25045e+18	0	0	0	0	TRUE	TRUE	TRUE	FALSE	8.79876	5.78074	FALSE	FALSE	FALSE	TRUE	FALSE	FALSE	FALSE	FALSE	TRUE	FALSE	FALSE	FALSE	FALSE	FALSE	FALSE	FALSE	FALSE	FALSE	FALSE	16	4	4	3
7057	1.25044e+18	0	0	0	0	TRUE	TRUE	TRUE	FALSE	8.79876	5.78074	FALSE	FALSE	FALSE	TRUE	TRUE	FALSE	FALSE	FALSE	TRUE	FALSE	FALSE	TRUE	FALSE	FALSE	FALSE	FALSE	FALSE	FALSE	FALSE	15	4	4	3
7059	1.25008e+18	0	0	0	0	TRUE	TRUE	TRUE	FALSE	8.79876	5.78074	FALSE	FALSE	FALSE	TRUE	FALSE	FALSE	FALSE	FALSE	TRUE	FALSE	FALSE	TRUE	FALSE	FALSE	FALSE	FALSE	FALSE	FALSE	FALSE	15	4	3	16
7061	1.25007e+18	0	0	0	0	TRUE	TRUE	TRUE	FALSE	8.79876	5.78074	FALSE	FALSE	FALSE	TRUE	TRUE	FALSE	FALSE	FALSE	TRUE	FALSE	FALSE	TRUE	FALSE	FALSE	FALSE	FALSE	FALSE	FALSE	FALSE	14	4	3	0
7062	1.24973e+18	0	0	0	0	TRUE	TRUE	TRUE	FALSE	8.79876	5.78074	FALSE	FALSE	FALSE	TRUE	FALSE	FALSE	FALSE	FALSE	TRUE	FALSE	FALSE	TRUE	FALSE	FALSE	FALSE	FALSE	FALSE	FALSE	FALSE	15	4	2	7
7063	1.24971e+18	0	0	0	0	TRUE	TRUE	TRUE	FALSE	8.79876	5.78074	FALSE	FALSE	FALSE	TRUE	TRUE	FALSE	FALSE	FALSE	TRUE	FALSE	FALSE	TRUE	FALSE	FALSE	FALSE	FALSE	FALSE	FALSE	FALSE	14	4	2	5
7064	1.24966e+18	0	0	0	0	TRUE	TRUE	TRUE	TRUE	8.79876	5.78074	FALSE	FALSE	FALSE	FALSE	TRUE	FALSE	FALSE	FALSE	TRUE	FALSE	FALSE	TRUE	FALSE	FALSE	FALSE	FALSE	TRUE	FALSE	FALSE	11	4	2	9
7065	1.24942e+18	0	0	0	0	TRUE	TRUE	FALSE	TRUE	8.79876	5.78074	FALSE	FALSE	FALSE	FALSE	FALSE	FALSE	FALSE	FALSE	TRUE	FALSE	FALSE	TRUE	FALSE	FALSE	FALSE	FALSE	FALSE	FALSE	FALSE	19	4	1	2
7066	1.24936e+18	0	0	0	0	TRUE	TRUE	TRUE	FALSE	8.79876	5.78074	FALSE	FALSE	FALSE	TRUE	FALSE	FALSE	FALSE	FALSE	TRUE	FALSE	FALSE	TRUE	FALSE	FALSE	FALSE	FALSE	FALSE	FALSE	FALSE	15	4	1	3
7068	1.24935e+18	0	0	0	0	TRUE	TRUE	TRUE	FALSE	8.79876	5.78074	FALSE	FALSE	FALSE	TRUE	TRUE	FALSE	FALSE	FALSE	TRUE	FALSE	FALSE	TRUE	FALSE	FALSE	FALSE	FALSE	FALSE	FALSE	FALSE	14	4	1	0
7069	1.2493e+18	0	0	0	0	TRUE	TRUE	TRUE	TRUE	8.79876	5.78074	FALSE	TRUE	FALSE	FALSE	FALSE	FALSE	FALSE	FALSE	TRUE	FALSE	FALSE	FALSE	FALSE	FALSE	FALSE	FALSE	FALSE	FALSE	FALSE	11	4	1	5
7070	1.24902e+18	0	0	0	0	TRUE	TRUE	FALSE	FALSE	8.79876	5.78074	FALSE	FALSE	TRUE	FALSE	FALSE	FALSE	FALSE	FALSE	TRUE	FALSE	FALSE	TRUE	FALSE	FALSE	FALSE	FALSE	FALSE	TRUE	FALSE	16	4	7	1
7071	1.24901e+18	0	0	0	0	TRUE	TRUE	TRUE	TRUE	8.79876	5.78074	FALSE	FALSE	FALSE	FALSE	FALSE	FALSE	FALSE	FALSE	FALSE	FALSE	FALSE	TRUE	FALSE	TRUE	FALSE	FALSE	FALSE	FALSE	FALSE	16	4	7	2
7072	1.249e+18	0	0	0	0	TRUE	TRUE	TRUE	FALSE	8.79876	5.78074	FALSE	FALSE	FALSE	TRUE	FALSE	FALSE	FALSE	FALSE	TRUE	FALSE	FALSE	TRUE	FALSE	FALSE	FALSE	FALSE	FALSE	FALSE	FALSE	15	4	7	0
7073	1.24898e+18	0	0	0	0	TRUE	TRUE	TRUE	FALSE	8.79876	5.78074	FALSE	FALSE	FALSE	TRUE	TRUE	FALSE	FALSE	FALSE	TRUE	FALSE	FALSE	TRUE	FALSE	FALSE	FALSE	FALSE	FALSE	FALSE	FALSE	14	4	7	3
7075	1.24868e+18	0	0	0	0	TRUE	TRUE	TRUE	FALSE	8.79876	5.78074	FALSE	FALSE	FALSE	FALSE	FALSE	FALSE	FALSE	FALSE	FALSE	FALSE	FALSE	TRUE	FALSE	TRUE	FALSE	FALSE	FALSE	FALSE	FALSE	18	4	6	1
7076	1.24863e+18	0	0	0	0	TRUE	TRUE	TRUE	FALSE	8.79876	5.78074	FALSE	FALSE	FALSE	TRUE	FALSE	FALSE	FALSE	FALSE	TRUE	FALSE	FALSE	TRUE	FALSE	FALSE	FALSE	FALSE	FALSE	FALSE	FALSE	15	4	6	4
7077	1.24863e+18	0	0	0	0	TRUE	TRUE	TRUE	FALSE	8.79876	5.78074	FALSE	FALSE	FALSE	TRUE	TRUE	FALSE	FALSE	FALSE	TRUE	FALSE	FALSE	TRUE	FALSE	FALSE	FALSE	FALSE	FALSE	FALSE	FALSE	15	4	6	3
7078	1.24833e+18	0	0	0	0	TRUE	TRUE	FALSE	FALSE	8.79876	5.78074	FALSE	FALSE	FALSE	FALSE	FALSE	FALSE	FALSE	FALSE	TRUE	FALSE	FALSE	TRUE	FALSE	FALSE	FALSE	FALSE	FALSE	FALSE	FALSE	19	4	5	11
7079	1.24827e+18	0	0	0	0	TRUE	TRUE	FALSE	FALSE	8.79876	5.78074	FALSE	FALSE	FALSE	FALSE	TRUE	FALSE	FALSE	FALSE	TRUE	FALSE	FALSE	TRUE	FALSE	FALSE	FALSE	FALSE	FALSE	FALSE	FALSE	15	4	5	6
7080	1.2482e+18	0	0	0	0	TRUE	FALSE	FALSE	TRUE	8.79876	5.78074	TRUE	FALSE	FALSE	FALSE	FALSE	FALSE	FALSE	FALSE	FALSE	FALSE	FALSE	FALSE	FALSE	FALSE	FALSE	FALSE	FALSE	FALSE	FALSE	10	4	5	0
7081	1.24794e+18	0	0	0	0	TRUE	TRUE	FALSE	FALSE	8.79876	5.78074	FALSE	FALSE	FALSE	FALSE	TRUE	FALSE	FALSE	FALSE	TRUE	FALSE	FALSE	TRUE	FALSE	FALSE	FALSE	FALSE	FALSE	FALSE	FALSE	17	4	4	3
7082	1.24794e+18	0	0	0	0	TRUE	TRUE	FALSE	FALSE	8.79876	5.78074	FALSE	FALSE	FALSE	FALSE	FALSE	FALSE	FALSE	FALSE	TRUE	FALSE	FALSE	TRUE	FALSE	FALSE	FALSE	FALSE	FALSE	FALSE	FALSE	17	4	4	7
7083	1.24792e+18	0	0	0	0	TRUE	TRUE	TRUE	FALSE	8.79876	5.78074	FALSE	FALSE	FALSE	FALSE	TRUE	FALSE	FALSE	FALSE	TRUE	FALSE	FALSE	TRUE	FALSE	FALSE	FALSE	FALSE	FALSE	TRUE	FALSE	16	4	4	2
7084	1.2476e+18	0	0	0	0	TRUE	TRUE	FALSE	FALSE	8.79876	5.78074	FALSE	FALSE	FALSE	FALSE	FALSE	FALSE	FALSE	FALSE	TRUE	FALSE	FALSE	TRUE	FALSE	FALSE	FALSE	FALSE	FALSE	FALSE	FALSE	19	4	3	9
7085	1.24715e+18	0	0	0	0	TRUE	TRUE	TRUE	TRUE	8.79876	5.78074	FALSE	FALSE	FALSE	FALSE	FALSE	FALSE	FALSE	FALSE	FALSE	FALSE	FALSE	FALSE	FALSE	TRUE	FALSE	FALSE	FALSE	FALSE	FALSE	13	4	2	7
7086	1.24689e+18	0	0	0	0	TRUE	TRUE	TRUE	FALSE	8.79876	5.78074	FALSE	FALSE	FALSE	FALSE	FALSE	FALSE	FALSE	FALSE	FALSE	FALSE	FALSE	FALSE	FALSE	TRUE	FALSE	FALSE	FALSE	FALSE	FALSE	19	4	1	0
7087	1.24689e+18	0	0	0	0	TRUE	TRUE	TRUE	FALSE	8.79876	5.78074	FALSE	FALSE	FALSE	FALSE	FALSE	FALSE	FALSE	FALSE	FALSE	FALSE	FALSE	FALSE	FALSE	TRUE	FALSE	FALSE	FALSE	FALSE	FALSE	19	4	1	3
7088	1.24683e+18	0	0	0	0	TRUE	FALSE	FALSE	TRUE	8.79876	5.78074	TRUE	FALSE	FALSE	FALSE	TRUE	FALSE	FALSE	FALSE	FALSE	FALSE	FALSE	FALSE	FALSE	FALSE	FALSE	FALSE	FALSE	FALSE	FALSE	15	4	1	0
7089	1.24681e+18	0	0	0	0	TRUE	TRUE	TRUE	FALSE	8.79876	5.78074	FALSE	FALSE	FALSE	FALSE	TRUE	FALSE	FALSE	FALSE	TRUE	FALSE	FALSE	TRUE	FALSE	FALSE	FALSE	FALSE	FALSE	FALSE	FALSE	14	4	1	9
7090	1.24646e+18	0	0	0	0	TRUE	TRUE	TRUE	TRUE	8.79876	5.78074	FALSE	FALSE	FALSE	FALSE	FALSE	FALSE	FALSE	FALSE	TRUE	FALSE	FALSE	TRUE	FALSE	FALSE	FALSE	FALSE	FALSE	FALSE	FALSE	15	4	7	23
7092	1.24644e+18	0	0	0	0	TRUE	TRUE	TRUE	FALSE	8.79876	5.78074	FALSE	FALSE	FALSE	FALSE	TRUE	FALSE	FALSE	FALSE	TRUE	FALSE	FALSE	TRUE	FALSE	FALSE	FALSE	FALSE	FALSE	FALSE	FALSE	14	4	7	2
7093	1.24622e+18	0	0	0	0	TRUE	TRUE	TRUE	TRUE	8.79876	5.78074	FALSE	FALSE	FALSE	FALSE	TRUE	FALSE	FALSE	FALSE	TRUE	FALSE	FALSE	FALSE	FALSE	FALSE	FALSE	FALSE	TRUE	FALSE	FALSE	23	4	6	2
7094	1.24608e+18	0	0	0	0	TRUE	TRUE	TRUE	FALSE	8.79876	5.78074	FALSE	FALSE	FALSE	FALSE	TRUE	FALSE	FALSE	FALSE	TRUE	FALSE	FALSE	TRUE	FALSE	FALSE	FALSE	FALSE	FALSE	FALSE	FALSE	14	4	6	4
7096	1.24588e+18	0	0	0	0	TRUE	TRUE	TRUE	TRUE	8.79876	5.78074	TRUE	FALSE	FALSE	FALSE	FALSE	FALSE	FALSE	FALSE	FALSE	FALSE	FALSE	FALSE	FALSE	FALSE	FALSE	FALSE	FALSE	FALSE	FALSE	1	4	6	0
7097	1.24588e+18	0	0	0	0	TRUE	FALSE	TRUE	TRUE	8.79876	5.78074	TRUE	FALSE	FALSE	FALSE	FALSE	FALSE	FALSE	FALSE	FALSE	FALSE	FALSE	FALSE	FALSE	FALSE	FALSE	FALSE	FALSE	FALSE	FALSE	0	4	6	0
7098	1.24572e+18	0	0	0	0	TRUE	TRUE	TRUE	FALSE	8.79876	5.78074	FALSE	FALSE	FALSE	FALSE	TRUE	FALSE	FALSE	FALSE	TRUE	FALSE	FALSE	TRUE	FALSE	FALSE	FALSE	FALSE	FALSE	FALSE	FALSE	14	4	5	7
7099	1.24567e+18	0	0	0	0	TRUE	TRUE	TRUE	TRUE	8.79876	5.78074	FALSE	FALSE	FALSE	FALSE	TRUE	FALSE	FALSE	FALSE	FALSE	FALSE	FALSE	TRUE	FALSE	TRUE	FALSE	FALSE	TRUE	FALSE	FALSE	11	4	5	17
7100	1.24541e+18	0	0	0	0	TRUE	TRUE	TRUE	FALSE	8.79876	5.78074	FALSE	FALSE	FALSE	FALSE	FALSE	FALSE	FALSE	FALSE	TRUE	FALSE	FALSE	FALSE	FALSE	FALSE	FALSE	FALSE	FALSE	TRUE	FALSE	18	4	4	1
7101	1.24536e+18	0	0	0	0	TRUE	TRUE	TRUE	FALSE	8.79876	5.78074	FALSE	FALSE	FALSE	FALSE	TRUE	FALSE	FALSE	FALSE	TRUE	FALSE	FALSE	TRUE	FALSE	FALSE	FALSE	FALSE	FALSE	FALSE	FALSE	14	4	4	5
7102	1.24501e+18	0	0	0	0	TRUE	TRUE	TRUE	TRUE	8.79876	5.78074	FALSE	FALSE	FALSE	FALSE	FALSE	FALSE	FALSE	FALSE	TRUE	FALSE	FALSE	TRUE	TRUE	FALSE	FALSE	FALSE	FALSE	FALSE	FALSE	15	3	3	11
7103	1.245e+18	0	0	0	0	TRUE	FALSE	TRUE	TRUE	8.79876	5.78074	TRUE	FALSE	FALSE	FALSE	FALSE	FALSE	FALSE	FALSE	FALSE	FALSE	FALSE	FALSE	FALSE	FALSE	FALSE	FALSE	FALSE	FALSE	FALSE	15	3	3	0
7104	1.24499e+18	0	0	0	0	TRUE	TRUE	TRUE	FALSE	8.79876	5.78074	FALSE	FALSE	FALSE	FALSE	TRUE	FALSE	FALSE	FALSE	TRUE	FALSE	FALSE	TRUE	FALSE	FALSE	FALSE	FALSE	FALSE	FALSE	FALSE	14	3	3	0
7106	1.24472e+18	0	0	0	0	TRUE	FALSE	FALSE	FALSE	8.79876	5.78074	FALSE	FALSE	FALSE	FALSE	FALSE	FALSE	FALSE	FALSE	TRUE	FALSE	FALSE	TRUE	FALSE	FALSE	FALSE	FALSE	FALSE	FALSE	FALSE	20	3	2	3
7107	1.24463e+18	0	0	0	0	TRUE	TRUE	TRUE	FALSE	8.79876	5.78074	FALSE	FALSE	FALSE	FALSE	TRUE	FALSE	FALSE	FALSE	TRUE	FALSE	FALSE	TRUE	FALSE	FALSE	FALSE	FALSE	FALSE	FALSE	FALSE	14	3	2	10
7108	1.24426e+18	0	0	0	0	TRUE	TRUE	TRUE	FALSE	8.79876	5.78074	FALSE	FALSE	FALSE	FALSE	TRUE	FALSE	FALSE	FALSE	TRUE	FALSE	FALSE	TRUE	FALSE	FALSE	FALSE	FALSE	FALSE	FALSE	FALSE	14	3	1	2
7109	1.2439e+18	0	0	0	0	TRUE	TRUE	TRUE	FALSE	8.79876	5.78074	FALSE	FALSE	FALSE	FALSE	TRUE	FALSE	FALSE	FALSE	TRUE	FALSE	FALSE	TRUE	FALSE	FALSE	FALSE	FALSE	FALSE	FALSE	FALSE	14	3	7	5
7110	1.24367e+18	0	0	0	0	TRUE	TRUE	TRUE	TRUE	8.79876	5.78074	FALSE	FALSE	FALSE	FALSE	TRUE	FALSE	FALSE	FALSE	FALSE	FALSE	FALSE	TRUE	FALSE	TRUE	FALSE	FALSE	FALSE	FALSE	FALSE	22	3	6	0
7112	1.24356e+18	0	0	0	0	TRUE	TRUE	TRUE	FALSE	8.79876	5.78074	FALSE	FALSE	FALSE	FALSE	FALSE	FALSE	FALSE	FALSE	FALSE	FALSE	FALSE	TRUE	FALSE	TRUE	FALSE	FALSE	FALSE	FALSE	FALSE	15	3	6	1
7113	1.24354e+18	0	0	0	0	TRUE	TRUE	TRUE	FALSE	8.79876	5.78074	FALSE	FALSE	FALSE	FALSE	TRUE	FALSE	FALSE	FALSE	TRUE	FALSE	FALSE	TRUE	FALSE	FALSE	FALSE	FALSE	FALSE	FALSE	FALSE	14	3	6	2
7114	1.24318e+18	0	0	0	0	TRUE	TRUE	TRUE	FALSE	8.79876	5.78074	FALSE	FALSE	FALSE	FALSE	TRUE	FALSE	FALSE	FALSE	TRUE	FALSE	FALSE	TRUE	FALSE	FALSE	FALSE	FALSE	FALSE	FALSE	FALSE	14	3	5	11
7115	1.24284e+18	0	0	0	0	TRUE	TRUE	TRUE	FALSE	8.79876	5.78074	FALSE	FALSE	FALSE	FALSE	FALSE	FALSE	FALSE	FALSE	TRUE	FALSE	FALSE	TRUE	FALSE	FALSE	FALSE	FALSE	FALSE	TRUE	FALSE	15	3	4	5
7116	1.24282e+18	0	0	0	0	TRUE	TRUE	TRUE	FALSE	8.79876	5.78074	FALSE	FALSE	FALSE	FALSE	TRUE	FALSE	FALSE	FALSE	TRUE	FALSE	FALSE	TRUE	FALSE	FALSE	FALSE	FALSE	FALSE	FALSE	FALSE	14	3	4	5
7117	1.24245e+18	0	0	0	0	TRUE	TRUE	TRUE	FALSE	8.79876	5.78074	FALSE	FALSE	FALSE	FALSE	TRUE	FALSE	FALSE	FALSE	TRUE	FALSE	FALSE	TRUE	FALSE	FALSE	FALSE	FALSE	FALSE	FALSE	FALSE	14	3	3	1
7118	1.24216e+18	0	0	0	0	TRUE	TRUE	FALSE	FALSE	8.79876	5.78074	FALSE	FALSE	TRUE	FALSE	FALSE	FALSE	FALSE	TRUE	TRUE	FALSE	FALSE	TRUE	FALSE	FALSE	FALSE	FALSE	FALSE	FALSE	FALSE	18	3	2	18
7120	1.24178e+18	0	0	0	0	TRUE	TRUE	TRUE	FALSE	8.79876	5.78074	FALSE	FALSE	TRUE	FALSE	FALSE	FALSE	FALSE	FALSE	TRUE	FALSE	FALSE	TRUE	FALSE	FALSE	FALSE	FALSE	TRUE	FALSE	FALSE	17	3	1	6
7121	1.24174e+18	0	0	0	0	TRUE	TRUE	TRUE	TRUE	8.79876	5.78074	FALSE	FALSE	TRUE	FALSE	TRUE	FALSE	FALSE	FALSE	FALSE	FALSE	FALSE	TRUE	FALSE	FALSE	FALSE	FALSE	FALSE	FALSE	FALSE	15	3	1	2
7123	1.24171e+18	0	0	0	0	TRUE	TRUE	TRUE	TRUE	8.79876	5.78074	FALSE	FALSE	FALSE	TRUE	FALSE	FALSE	FALSE	FALSE	TRUE	FALSE	FALSE	TRUE	TRUE	FALSE	FALSE	FALSE	FALSE	FALSE	FALSE	13	3	1	6
7124	1.24146e+18	0	0	0	0	TRUE	TRUE	TRUE	FALSE	8.79876	5.78074	FALSE	FALSE	TRUE	FALSE	FALSE	FALSE	FALSE	FALSE	FALSE	FALSE	FALSE	TRUE	FALSE	TRUE	FALSE	FALSE	FALSE	FALSE	FALSE	20	3	7	1
7127	1.24138e+18	0	0	0	0	TRUE	TRUE	TRUE	TRUE	8.79876	5.78074	FALSE	FALSE	FALSE	FALSE	FALSE	FALSE	FALSE	FALSE	TRUE	FALSE	FALSE	TRUE	FALSE	FALSE	FALSE	FALSE	FALSE	FALSE	FALSE	14	3	7	3
7128	1.24134e+18	0	0	0	0	TRUE	TRUE	TRUE	TRUE	8.79876	5.78074	FALSE	FALSE	FALSE	FALSE	FALSE	FALSE	FALSE	FALSE	TRUE	FALSE	FALSE	TRUE	FALSE	FALSE	FALSE	FALSE	FALSE	FALSE	FALSE	12	3	7	14
7129	1.24132e+18	0	0	0	0	TRUE	TRUE	TRUE	TRUE	8.79876	5.78074	FALSE	FALSE	FALSE	FALSE	FALSE	FALSE	FALSE	FALSE	FALSE	FALSE	FALSE	TRUE	FALSE	TRUE	FALSE	FALSE	FALSE	FALSE	FALSE	11	3	7	1
7131	1.24132e+18	0	0	0	0	TRUE	TRUE	TRUE	FALSE	8.79876	5.78074	FALSE	FALSE	FALSE	FALSE	FALSE	FALSE	FALSE	FALSE	FALSE	FALSE	FALSE	TRUE	FALSE	TRUE	FALSE	FALSE	FALSE	FALSE	FALSE	11	3	7	0
7132	1.24108e+18	0	0	0	0	TRUE	TRUE	TRUE	TRUE	8.79876	5.78074	FALSE	FALSE	FALSE	FALSE	FALSE	FALSE	FALSE	FALSE	FALSE	FALSE	FALSE	TRUE	FALSE	TRUE	FALSE	FALSE	FALSE	FALSE	FALSE	19	3	6	2
7133	1.24104e+18	0	0	0	0	TRUE	FALSE	FALSE	TRUE	8.79876	5.78074	TRUE	FALSE	FALSE	FALSE	TRUE	FALSE	FALSE	FALSE	FALSE	FALSE	FALSE	TRUE	FALSE	FALSE	FALSE	FALSE	FALSE	TRUE	FALSE	16	3	6	0
7134	1.24102e+18	0	0	0	0	TRUE	TRUE	TRUE	FALSE	8.79876	5.78074	FALSE	FALSE	FALSE	FALSE	FALSE	FALSE	FALSE	FALSE	TRUE	FALSE	FALSE	FALSE	FALSE	FALSE	TRUE	FALSE	FALSE	FALSE	FALSE	15	3	6	2
7136	1.24035e+18	0	0	0	0	TRUE	TRUE	TRUE	FALSE	8.79876	5.78074	FALSE	FALSE	FALSE	FALSE	FALSE	FALSE	FALSE	FALSE	TRUE	FALSE	FALSE	FALSE	FALSE	FALSE	FALSE	FALSE	FALSE	TRUE	FALSE	19	3	4	3
7139	1.24013e+18	0	0	0	0	TRUE	TRUE	FALSE	FALSE	8.79876	5.78074	FALSE	FALSE	FALSE	TRUE	FALSE	FALSE	FALSE	FALSE	TRUE	FALSE	FALSE	FALSE	FALSE	FALSE	TRUE	FALSE	FALSE	FALSE	FALSE	4	3	4	4
7141	1.23991e+18	0	0	0	0	TRUE	TRUE	TRUE	TRUE	8.79876	5.78074	FALSE	TRUE	FALSE	FALSE	FALSE	FALSE	FALSE	FALSE	FALSE	FALSE	FALSE	TRUE	FALSE	TRUE	FALSE	FALSE	FALSE	FALSE	FALSE	13	3	3	2
7142	1.2394e+18	0	0	0	0	TRUE	FALSE	FALSE	TRUE	8.79876	5.78074	TRUE	FALSE	FALSE	TRUE	FALSE	FALSE	FALSE	FALSE	FALSE	FALSE	TRUE	FALSE	FALSE	FALSE	FALSE	TRUE	FALSE	FALSE	FALSE	4	3	2	0
7143	1.23939e+18	0	0	0	0	TRUE	FALSE	TRUE	TRUE	8.79876	5.78074	TRUE	FALSE	FALSE	FALSE	FALSE	FALSE	FALSE	FALSE	FALSE	FALSE	FALSE	FALSE	FALSE	FALSE	FALSE	FALSE	FALSE	TRUE	FALSE	3	3	2	0
7147	1.23916e+18	0	0	0	0	TRUE	FALSE	FALSE	TRUE	8.79876	5.78074	TRUE	TRUE	FALSE	FALSE	FALSE	FALSE	FALSE	FALSE	FALSE	FALSE	FALSE	FALSE	FALSE	FALSE	FALSE	FALSE	FALSE	FALSE	FALSE	11	3	1	0
7148	1.2389e+18	0	0	0	0	TRUE	TRUE	TRUE	FALSE	8.79876	5.78074	FALSE	FALSE	FALSE	FALSE	FALSE	FALSE	FALSE	FALSE	FALSE	FALSE	FALSE	TRUE	FALSE	TRUE	FALSE	FALSE	FALSE	FALSE	FALSE	18	3	7	4
7149	1.23883e+18	0	0	0	0	TRUE	FALSE	FALSE	TRUE	8.79876	5.78074	TRUE	TRUE	FALSE	FALSE	FALSE	FALSE	FALSE	FALSE	TRUE	FALSE	FALSE	FALSE	FALSE	FALSE	FALSE	FALSE	FALSE	FALSE	FALSE	14	3	7	1
7150	1.23881e+18	0	0	0	0	TRUE	TRUE	TRUE	TRUE	8.79876	5.78074	FALSE	FALSE	FALSE	FALSE	TRUE	FALSE	FALSE	FALSE	FALSE	FALSE	FALSE	TRUE	FALSE	FALSE	FALSE	FALSE	FALSE	FALSE	FALSE	13	3	7	5
7152	1.2388e+18	0	0	0	0	TRUE	TRUE	FALSE	TRUE	8.79876	5.78074	FALSE	FALSE	FALSE	FALSE	FALSE	FALSE	FALSE	FALSE	TRUE	FALSE	FALSE	TRUE	FALSE	FALSE	FALSE	FALSE	FALSE	TRUE	FALSE	11	3	7	7
7158	1.23783e+18	0	0	0	0	FALSE	TRUE	TRUE	FALSE	8.79876	5.78074	FALSE	FALSE	FALSE	FALSE	FALSE	FALSE	FALSE	FALSE	FALSE	FALSE	FALSE	FALSE	FALSE	TRUE	FALSE	FALSE	FALSE	FALSE	FALSE	19	3	4	3
7163	1.2375e+18	0	0	0	0	FALSE	TRUE	TRUE	FALSE	8.79876	5.78074	FALSE	FALSE	FALSE	FALSE	TRUE	FALSE	FALSE	FALSE	FALSE	FALSE	FALSE	TRUE	FALSE	TRUE	FALSE	FALSE	FALSE	TRUE	FALSE	22	3	3	2
7164	1.23712e+18	0	0	0	0	FALSE	TRUE	TRUE	TRUE	8.79876	5.78074	FALSE	FALSE	FALSE	FALSE	FALSE	TRUE	FALSE	FALSE	FALSE	FALSE	FALSE	TRUE	TRUE	TRUE	TRUE	FALSE	FALSE	FALSE	FALSE	21	3	2	2
7169	1.23577e+18	0	0	0	0	FALSE	TRUE	TRUE	TRUE	8.79876	5.78074	FALSE	FALSE	FALSE	TRUE	TRUE	FALSE	FALSE	FALSE	FALSE	FALSE	FALSE	TRUE	FALSE	TRUE	FALSE	FALSE	FALSE	FALSE	FALSE	3	3	6	1
7170	1.23205e+18	0	0	0	0	FALSE	TRUE	TRUE	TRUE	8.79876	5.78074	FALSE	FALSE	FALSE	FALSE	FALSE	FALSE	FALSE	FALSE	FALSE	FALSE	FALSE	FALSE	TRUE	TRUE	TRUE	FALSE	FALSE	FALSE	FALSE	21	2	2	0
7171	1.23203e+18	0	0	0	0	FALSE	TRUE	TRUE	FALSE	8.79876	5.78074	FALSE	TRUE	FALSE	FALSE	FALSE	FALSE	FALSE	FALSE	TRUE	FALSE	FALSE	FALSE	FALSE	FALSE	FALSE	FALSE	FALSE	FALSE	FALSE	19	2	2	0
7172	1.22981e+18	0	0	0	0	FALSE	TRUE	TRUE	TRUE	8.79876	5.78074	FALSE	FALSE	FALSE	FALSE	FALSE	FALSE	FALSE	FALSE	FALSE	TRUE	FALSE	FALSE	FALSE	FALSE	FALSE	FALSE	FALSE	FALSE	FALSE	16	2	3	0
7173	1.22978e+18	0	0	0	0	FALSE	FALSE	FALSE	TRUE	8.79876	5.78074	TRUE	FALSE	FALSE	FALSE	FALSE	FALSE	FALSE	FALSE	FALSE	FALSE	FALSE	FALSE	FALSE	FALSE	FALSE	FALSE	FALSE	FALSE	FALSE	15	2	3	0
7175	1.22836e+18	0	0	0	0	FALSE	TRUE	TRUE	TRUE	8.79876	5.78074	FALSE	FALSE	TRUE	FALSE	TRUE	FALSE	FALSE	TRUE	TRUE	FALSE	FALSE	FALSE	TRUE	FALSE	FALSE	FALSE	FALSE	FALSE	FALSE	17	2	6	2
7176	1.22836e+18	0	0	0	0	FALSE	TRUE	TRUE	FALSE	8.79876	5.78074	FALSE	FALSE	FALSE	FALSE	FALSE	FALSE	FALSE	FALSE	FALSE	FALSE	FALSE	FALSE	FALSE	TRUE	FALSE	FALSE	FALSE	FALSE	FALSE	16	2	6	0
7177	1.228e+18	0	0	0	0	FALSE	TRUE	TRUE	TRUE	8.79876	5.78074	FALSE	FALSE	FALSE	FALSE	FALSE	FALSE	FALSE	FALSE	TRUE	FALSE	FALSE	FALSE	FALSE	FALSE	FALSE	FALSE	FALSE	FALSE	FALSE	16	2	5	5
7178	1.22728e+18	0	0	0	0	FALSE	TRUE	TRUE	TRUE	8.79876	5.78074	FALSE	TRUE	FALSE	FALSE	FALSE	FALSE	FALSE	FALSE	FALSE	FALSE	FALSE	FALSE	FALSE	TRUE	FALSE	FALSE	FALSE	FALSE	FALSE	17	2	3	1
7179	1.22726e+18	0	0	0	0	FALSE	TRUE	TRUE	TRUE	8.79876	5.78074	FALSE	FALSE	FALSE	FALSE	TRUE	FALSE	FALSE	FALSE	TRUE	FALSE	FALSE	FALSE	FALSE	FALSE	FALSE	FALSE	TRUE	FALSE	FALSE	16	2	3	2
7180	1.22652e+18	0	0	0	0	FALSE	TRUE	TRUE	FALSE	8.79876	5.78074	FALSE	TRUE	TRUE	FALSE	FALSE	FALSE	FALSE	FALSE	TRUE	FALSE	FALSE	FALSE	FALSE	FALSE	FALSE	FALSE	FALSE	FALSE	FALSE	14	2	1	0
7181	1.22622e+18	0	0	0	0	FALSE	TRUE	TRUE	TRUE	8.79876	5.78074	FALSE	FALSE	FALSE	FALSE	FALSE	FALSE	FALSE	FALSE	FALSE	FALSE	FALSE	FALSE	FALSE	TRUE	FALSE	FALSE	FALSE	FALSE	FALSE	18	2	7	0
7182	1.22598e+18	0	0	0	0	FALSE	TRUE	TRUE	FALSE	8.79876	5.78074	FALSE	FALSE	FALSE	FALSE	FALSE	FALSE	FALSE	FALSE	TRUE	FALSE	FALSE	FALSE	FALSE	FALSE	FALSE	FALSE	FALSE	FALSE	FALSE	3	2	7	0
7183	1.22583e+18	0	0	0	0	FALSE	FALSE	FALSE	TRUE	8.79876	5.78074	TRUE	FALSE	FALSE	FALSE	FALSE	FALSE	FALSE	FALSE	FALSE	FALSE	FALSE	FALSE	FALSE	FALSE	FALSE	FALSE	FALSE	FALSE	FALSE	16	2	6	1
7184	1.22436e+18	0	0	0	0	FALSE	FALSE	TRUE	TRUE	8.79876	5.78074	FALSE	FALSE	FALSE	FALSE	FALSE	FALSE	FALSE	FALSE	FALSE	FALSE	FALSE	FALSE	FALSE	FALSE	FALSE	FALSE	FALSE	FALSE	FALSE	16	2	2	0
7185	1.22345e+18	0	0	0	0	FALSE	FALSE	FALSE	TRUE	8.79876	5.78074	TRUE	FALSE	FALSE	FALSE	FALSE	FALSE	FALSE	FALSE	TRUE	FALSE	FALSE	FALSE	FALSE	FALSE	FALSE	FALSE	FALSE	FALSE	FALSE	3	2	7	0
8533	1.25594e+18	0	0	0	0	TRUE	FALSE	FALSE	FALSE	5.42935	5.31321	FALSE	FALSE	FALSE	FALSE	FALSE	FALSE	FALSE	FALSE	TRUE	FALSE	FALSE	FALSE	FALSE	FALSE	FALSE	FALSE	FALSE	FALSE	FALSE	19	4	5	0
8539	1.25559e+18	0	0	0	0	TRUE	FALSE	FALSE	FALSE	5.42935	5.31321	FALSE	FALSE	FALSE	FALSE	FALSE	FALSE	FALSE	FALSE	TRUE	FALSE	FALSE	FALSE	FALSE	FALSE	FALSE	FALSE	FALSE	FALSE	FALSE	20	4	4	0
8544	1.25522e+18	0	0	0	0	TRUE	FALSE	FALSE	FALSE	5.42935	5.31321	FALSE	FALSE	FALSE	FALSE	FALSE	FALSE	FALSE	FALSE	TRUE	FALSE	FALSE	FALSE	FALSE	FALSE	TRUE	FALSE	FALSE	FALSE	FALSE	19	4	3	0
8545	1.25522e+18	0	0	0	0	TRUE	FALSE	FALSE	FALSE	5.42935	5.31321	FALSE	FALSE	FALSE	FALSE	FALSE	FALSE	FALSE	FALSE	TRUE	FALSE	FALSE	FALSE	FALSE	FALSE	FALSE	FALSE	FALSE	FALSE	FALSE	19	4	3	0
8558	1.25377e+18	0	0	0	0	TRUE	FALSE	FALSE	FALSE	5.42935	5.31321	FALSE	FALSE	FALSE	FALSE	FALSE	FALSE	FALSE	FALSE	TRUE	FALSE	FALSE	FALSE	FALSE	FALSE	FALSE	FALSE	FALSE	FALSE	FALSE	19	4	6	1
8565	1.25368e+18	0	0	0	0	TRUE	FALSE	TRUE	FALSE	5.42935	5.31321	FALSE	FALSE	FALSE	FALSE	FALSE	FALSE	FALSE	FALSE	FALSE	FALSE	FALSE	FALSE	TRUE	FALSE	FALSE	FALSE	TRUE	TRUE	FALSE	13	4	6	0
8566	1.25342e+18	0	0	0	0	TRUE	FALSE	FALSE	FALSE	5.42935	5.31321	FALSE	FALSE	FALSE	FALSE	FALSE	FALSE	FALSE	FALSE	TRUE	FALSE	FALSE	FALSE	FALSE	FALSE	FALSE	FALSE	FALSE	FALSE	FALSE	20	4	5	0
8572	1.2533e+18	0	0	0	0	TRUE	FALSE	FALSE	FALSE	5.42935	5.31321	FALSE	FALSE	FALSE	FALSE	TRUE	FALSE	FALSE	FALSE	TRUE	FALSE	FALSE	FALSE	FALSE	FALSE	FALSE	FALSE	FALSE	TRUE	FALSE	12	4	5	0
8580	1.25294e+18	0	0	0	0	TRUE	FALSE	TRUE	FALSE	5.42935	5.31321	FALSE	FALSE	FALSE	FALSE	FALSE	FALSE	FALSE	FALSE	FALSE	FALSE	FALSE	FALSE	FALSE	FALSE	FALSE	FALSE	FALSE	FALSE	FALSE	12	4	4	0
8584	1.25262e+18	0	0	0	0	TRUE	FALSE	FALSE	FALSE	5.42935	5.31321	FALSE	FALSE	FALSE	FALSE	FALSE	FALSE	FALSE	FALSE	TRUE	FALSE	FALSE	FALSE	FALSE	FALSE	FALSE	FALSE	FALSE	FALSE	FALSE	15	4	3	1
8602	1.25084e+18	0	0	0	0	TRUE	FALSE	FALSE	FALSE	5.42935	5.31321	FALSE	FALSE	FALSE	FALSE	FALSE	FALSE	FALSE	FALSE	TRUE	FALSE	FALSE	FALSE	FALSE	FALSE	FALSE	FALSE	FALSE	FALSE	FALSE	17	4	5	0
8609	1.25051e+18	0	0	0	0	TRUE	FALSE	FALSE	FALSE	5.42935	5.31321	FALSE	FALSE	FALSE	FALSE	FALSE	FALSE	FALSE	FALSE	TRUE	FALSE	FALSE	FALSE	FALSE	FALSE	FALSE	FALSE	FALSE	FALSE	FALSE	19	4	4	0
8617	1.25015e+18	0	0	0	0	TRUE	FALSE	FALSE	FALSE	5.42935	5.31321	FALSE	FALSE	FALSE	FALSE	TRUE	FALSE	FALSE	FALSE	TRUE	FALSE	FALSE	FALSE	FALSE	FALSE	FALSE	FALSE	FALSE	FALSE	FALSE	20	4	3	0
8618	1.25015e+18	0	0	0	0	TRUE	FALSE	FALSE	FALSE	5.42935	5.31321	FALSE	FALSE	FALSE	FALSE	TRUE	FALSE	FALSE	FALSE	TRUE	FALSE	FALSE	FALSE	FALSE	FALSE	FALSE	FALSE	FALSE	FALSE	FALSE	20	4	3	1
8625	1.24975e+18	0	0	0	0	TRUE	FALSE	FALSE	FALSE	5.42935	5.31321	FALSE	FALSE	FALSE	FALSE	FALSE	FALSE	FALSE	FALSE	TRUE	FALSE	FALSE	FALSE	FALSE	FALSE	FALSE	FALSE	FALSE	FALSE	FALSE	17	4	2	1
8635	1.24862e+18	0	0	0	0	TRUE	FALSE	TRUE	FALSE	5.42935	5.31321	FALSE	FALSE	FALSE	FALSE	FALSE	FALSE	FALSE	FALSE	FALSE	FALSE	FALSE	FALSE	FALSE	FALSE	FALSE	FALSE	FALSE	FALSE	FALSE	14	4	6	1
8648	1.24797e+18	0	0	0	0	TRUE	FALSE	FALSE	FALSE	5.42935	5.31321	FALSE	TRUE	FALSE	FALSE	FALSE	FALSE	FALSE	FALSE	TRUE	FALSE	TRUE	FALSE	FALSE	FALSE	FALSE	FALSE	FALSE	FALSE	FALSE	19	4	4	0
8649	1.24794e+18	0	0	0	0	TRUE	FALSE	TRUE	FALSE	5.42935	5.31321	FALSE	FALSE	FALSE	FALSE	FALSE	FALSE	FALSE	FALSE	FALSE	FALSE	FALSE	TRUE	FALSE	FALSE	FALSE	FALSE	FALSE	FALSE	FALSE	17	4	4	1
8655	1.24789e+18	0	0	0	0	TRUE	FALSE	FALSE	FALSE	5.42935	5.31321	FALSE	FALSE	FALSE	FALSE	FALSE	FALSE	FALSE	FALSE	TRUE	FALSE	FALSE	FALSE	FALSE	FALSE	FALSE	FALSE	FALSE	FALSE	FALSE	14	4	4	0
8656	1.24786e+18	0	0	0	0	TRUE	FALSE	FALSE	FALSE	5.42935	5.31321	FALSE	TRUE	FALSE	TRUE	FALSE	FALSE	TRUE	FALSE	TRUE	FALSE	FALSE	FALSE	TRUE	FALSE	FALSE	FALSE	TRUE	FALSE	FALSE	12	4	4	0
8657	1.24759e+18	0	0	0	0	TRUE	FALSE	FALSE	FALSE	5.42935	5.31321	FALSE	FALSE	FALSE	FALSE	FALSE	FALSE	FALSE	FALSE	TRUE	FALSE	FALSE	FALSE	FALSE	FALSE	FALSE	FALSE	FALSE	FALSE	FALSE	18	4	3	0
8662	1.24754e+18	0	0	0	0	TRUE	FALSE	FALSE	FALSE	5.42935	5.31321	FALSE	FALSE	FALSE	FALSE	FALSE	FALSE	FALSE	FALSE	TRUE	FALSE	FALSE	FALSE	FALSE	FALSE	FALSE	FALSE	FALSE	FALSE	FALSE	15	4	3	0
8667	1.24752e+18	0	0	0	0	TRUE	FALSE	FALSE	FALSE	5.42935	5.31321	FALSE	FALSE	FALSE	FALSE	FALSE	FALSE	FALSE	FALSE	TRUE	FALSE	FALSE	FALSE	FALSE	FALSE	FALSE	FALSE	FALSE	FALSE	FALSE	13	4	3	0
8668	1.2475e+18	0	0	0	0	TRUE	FALSE	FALSE	FALSE	5.42935	5.31321	FALSE	FALSE	FALSE	FALSE	FALSE	FALSE	FALSE	FALSE	TRUE	FALSE	FALSE	FALSE	FALSE	FALSE	FALSE	FALSE	FALSE	FALSE	FALSE	12	4	3	0
8669	1.2475e+18	0	0	0	0	TRUE	FALSE	FALSE	FALSE	5.42935	5.31321	FALSE	FALSE	FALSE	FALSE	FALSE	FALSE	FALSE	FALSE	TRUE	FALSE	FALSE	FALSE	FALSE	FALSE	FALSE	FALSE	FALSE	FALSE	FALSE	12	4	3	0
8670	1.2475e+18	0	0	0	0	TRUE	FALSE	FALSE	FALSE	5.42935	5.31321	FALSE	FALSE	FALSE	FALSE	FALSE	FALSE	FALSE	FALSE	TRUE	FALSE	FALSE	FALSE	FALSE	FALSE	FALSE	FALSE	FALSE	FALSE	FALSE	12	4	3	0
8672	1.24722e+18	0	0	0	0	TRUE	FALSE	FALSE	FALSE	5.42935	5.31321	FALSE	FALSE	FALSE	FALSE	FALSE	FALSE	FALSE	FALSE	TRUE	FALSE	FALSE	FALSE	FALSE	FALSE	FALSE	FALSE	FALSE	FALSE	FALSE	17	4	2	1
8684	1.24616e+18	0	0	0	0	TRUE	FALSE	TRUE	FALSE	5.42935	5.31321	FALSE	FALSE	FALSE	FALSE	FALSE	FALSE	FALSE	FALSE	FALSE	FALSE	FALSE	FALSE	TRUE	TRUE	FALSE	FALSE	FALSE	FALSE	FALSE	19	4	6	0
8694	1.24579e+18	0	0	0	0	TRUE	TRUE	FALSE	FALSE	5.42935	5.31321	FALSE	FALSE	FALSE	FALSE	FALSE	FALSE	FALSE	FALSE	TRUE	FALSE	FALSE	FALSE	FALSE	FALSE	FALSE	FALSE	FALSE	FALSE	FALSE	18	4	5	0
8695	1.24579e+18	0	0	0	0	TRUE	TRUE	FALSE	FALSE	5.42935	5.31321	FALSE	FALSE	FALSE	FALSE	FALSE	FALSE	FALSE	FALSE	TRUE	FALSE	FALSE	TRUE	FALSE	FALSE	FALSE	TRUE	FALSE	FALSE	FALSE	18	4	5	1
8699	1.24572e+18	0	0	0	0	TRUE	FALSE	FALSE	FALSE	5.42935	5.31321	FALSE	FALSE	FALSE	FALSE	TRUE	FALSE	FALSE	FALSE	TRUE	FALSE	FALSE	FALSE	FALSE	FALSE	FALSE	FALSE	FALSE	FALSE	FALSE	14	4	5	0
8706	1.24569e+18	0	0	0	0	TRUE	FALSE	TRUE	FALSE	5.42935	5.31321	FALSE	FALSE	FALSE	FALSE	FALSE	FALSE	FALSE	FALSE	FALSE	FALSE	FALSE	FALSE	FALSE	FALSE	FALSE	FALSE	FALSE	FALSE	FALSE	12	4	5	0
8715	1.24535e+18	0	0	0	0	TRUE	FALSE	TRUE	FALSE	5.42935	5.31321	FALSE	FALSE	FALSE	TRUE	FALSE	FALSE	FALSE	FALSE	FALSE	FALSE	FALSE	FALSE	FALSE	FALSE	FALSE	TRUE	FALSE	FALSE	FALSE	14	4	4	0
8716	1.24533e+18	0	0	0	0	TRUE	FALSE	FALSE	FALSE	5.42935	5.31321	FALSE	FALSE	FALSE	FALSE	FALSE	FALSE	FALSE	FALSE	TRUE	FALSE	FALSE	FALSE	FALSE	FALSE	FALSE	FALSE	FALSE	FALSE	FALSE	12	4	4	1
8718	1.24504e+18	0	0	0	0	TRUE	FALSE	FALSE	FALSE	5.42935	5.31321	FALSE	FALSE	FALSE	FALSE	FALSE	FALSE	FALSE	FALSE	FALSE	FALSE	FALSE	TRUE	FALSE	FALSE	FALSE	FALSE	FALSE	FALSE	FALSE	17	3	3	0
8719	1.24502e+18	0	0	0	0	TRUE	FALSE	FALSE	FALSE	5.42935	5.31321	FALSE	FALSE	FALSE	TRUE	FALSE	FALSE	FALSE	FALSE	TRUE	FALSE	FALSE	FALSE	FALSE	FALSE	FALSE	FALSE	FALSE	FALSE	FALSE	15	3	3	0
8722	1.24501e+18	0	0	0	0	TRUE	FALSE	FALSE	FALSE	5.42935	5.31321	FALSE	FALSE	FALSE	FALSE	FALSE	FALSE	FALSE	FALSE	TRUE	FALSE	FALSE	FALSE	FALSE	FALSE	FALSE	FALSE	FALSE	FALSE	FALSE	15	3	3	1
8723	1.24501e+18	0	0	0	0	TRUE	FALSE	TRUE	FALSE	5.42935	5.31321	FALSE	FALSE	FALSE	FALSE	FALSE	FALSE	FALSE	FALSE	FALSE	FALSE	FALSE	FALSE	FALSE	FALSE	FALSE	FALSE	FALSE	FALSE	FALSE	15	3	3	0
8724	1.24501e+18	0	0	0	0	TRUE	FALSE	TRUE	FALSE	5.42935	5.31321	FALSE	FALSE	FALSE	FALSE	FALSE	FALSE	FALSE	FALSE	FALSE	FALSE	FALSE	FALSE	FALSE	FALSE	FALSE	FALSE	FALSE	FALSE	FALSE	15	3	3	0
8735	1.2447e+18	0	0	0	0	TRUE	FALSE	FALSE	FALSE	5.42935	5.31321	FALSE	FALSE	FALSE	FALSE	FALSE	FALSE	FALSE	FALSE	TRUE	FALSE	FALSE	FALSE	FALSE	FALSE	FALSE	FALSE	FALSE	FALSE	FALSE	19	3	2	1
8742	1.24465e+18	0	0	0	0	TRUE	FALSE	FALSE	FALSE	5.42935	5.31321	FALSE	FALSE	FALSE	FALSE	FALSE	FALSE	FALSE	FALSE	TRUE	FALSE	FALSE	FALSE	FALSE	FALSE	FALSE	FALSE	FALSE	FALSE	FALSE	15	3	2	0
8758	1.24357e+18	0	0	0	0	TRUE	FALSE	TRUE	FALSE	5.42935	5.31321	FALSE	FALSE	FALSE	FALSE	FALSE	FALSE	FALSE	FALSE	FALSE	FALSE	FALSE	FALSE	TRUE	FALSE	FALSE	FALSE	FALSE	FALSE	FALSE	15	3	6	0
8759	1.24355e+18	0	0	0	0	TRUE	FALSE	TRUE	FALSE	5.42935	5.31321	FALSE	FALSE	FALSE	TRUE	FALSE	FALSE	FALSE	FALSE	FALSE	FALSE	FALSE	FALSE	FALSE	FALSE	FALSE	FALSE	TRUE	TRUE	FALSE	14	3	6	0
8760	1.24354e+18	0	0	0	0	TRUE	FALSE	TRUE	FALSE	5.42935	5.31321	FALSE	FALSE	FALSE	FALSE	FALSE	FALSE	FALSE	FALSE	FALSE	FALSE	FALSE	FALSE	FALSE	FALSE	FALSE	FALSE	FALSE	FALSE	FALSE	14	3	6	0
8765	1.24327e+18	0	0	0	0	TRUE	FALSE	TRUE	FALSE	5.42935	5.31321	FALSE	FALSE	FALSE	FALSE	FALSE	FALSE	FALSE	FALSE	FALSE	FALSE	FALSE	FALSE	FALSE	FALSE	FALSE	FALSE	FALSE	FALSE	FALSE	20	3	5	0
8774	1.2432e+18	0	0	0	0	TRUE	FALSE	TRUE	FALSE	5.42935	5.31321	FALSE	FALSE	FALSE	TRUE	FALSE	FALSE	FALSE	FALSE	FALSE	FALSE	FALSE	FALSE	FALSE	FALSE	FALSE	FALSE	FALSE	FALSE	FALSE	15	3	5	0
8775	1.24319e+18	0	0	0	0	TRUE	FALSE	TRUE	TRUE	5.42935	5.31321	FALSE	FALSE	FALSE	TRUE	FALSE	FALSE	FALSE	FALSE	FALSE	FALSE	FALSE	TRUE	FALSE	FALSE	FALSE	FALSE	FALSE	FALSE	FALSE	14	3	5	0
8777	1.24318e+18	0	0	0	0	TRUE	FALSE	TRUE	FALSE	5.42935	5.31321	FALSE	FALSE	FALSE	FALSE	FALSE	FALSE	FALSE	FALSE	FALSE	FALSE	FALSE	FALSE	FALSE	FALSE	FALSE	FALSE	FALSE	FALSE	FALSE	14	3	5	0
8784	1.24286e+18	0	0	0	0	TRUE	FALSE	TRUE	FALSE	5.42935	5.31321	FALSE	FALSE	FALSE	FALSE	FALSE	FALSE	FALSE	FALSE	FALSE	FALSE	FALSE	FALSE	FALSE	FALSE	FALSE	FALSE	FALSE	FALSE	FALSE	17	3	4	0
8796	1.2428e+18	0	0	0	0	TRUE	FALSE	TRUE	FALSE	5.42935	5.31321	FALSE	FALSE	FALSE	FALSE	FALSE	FALSE	FALSE	FALSE	FALSE	FALSE	FALSE	FALSE	FALSE	FALSE	FALSE	FALSE	FALSE	FALSE	FALSE	12	3	4	0
8800	1.24254e+18	0	0	0	0	TRUE	FALSE	FALSE	FALSE	5.42935	5.31321	FALSE	FALSE	FALSE	FALSE	FALSE	FALSE	FALSE	FALSE	TRUE	FALSE	FALSE	FALSE	FALSE	FALSE	FALSE	FALSE	FALSE	FALSE	FALSE	19	3	3	1
8801	1.24254e+18	0	0	0	0	TRUE	FALSE	TRUE	TRUE	5.42935	5.31321	FALSE	FALSE	FALSE	FALSE	FALSE	FALSE	FALSE	FALSE	FALSE	FALSE	FALSE	FALSE	FALSE	FALSE	FALSE	FALSE	FALSE	FALSE	FALSE	19	3	3	0
8805	1.24248e+18	0	0	0	0	TRUE	FALSE	TRUE	FALSE	5.42935	5.31321	FALSE	FALSE	FALSE	FALSE	FALSE	FALSE	FALSE	FALSE	FALSE	FALSE	FALSE	FALSE	FALSE	FALSE	FALSE	FALSE	FALSE	FALSE	FALSE	15	3	3	0
9505	1.2306e+18	0	0	0	0	FALSE	FALSE	FALSE	TRUE	6.10925	3.55535	TRUE	TRUE	FALSE	FALSE	FALSE	FALSE	FALSE	FALSE	TRUE	FALSE	FALSE	FALSE	FALSE	FALSE	FALSE	FALSE	FALSE	FALSE	FALSE	20	2	5	0
9685	1.24084e+18	0	0	0	0	TRUE	FALSE	TRUE	FALSE	6.01127	5.18739	FALSE	TRUE	FALSE	FALSE	FALSE	FALSE	FALSE	FALSE	FALSE	FALSE	TRUE	FALSE	FALSE	TRUE	FALSE	FALSE	FALSE	FALSE	FALSE	3	3	6	0
9692	1.23851e+18	0	0	0	0	TRUE	FALSE	FALSE	TRUE	6.01127	5.18739	TRUE	TRUE	FALSE	FALSE	FALSE	FALSE	FALSE	FALSE	FALSE	FALSE	FALSE	FALSE	FALSE	FALSE	FALSE	FALSE	FALSE	FALSE	FALSE	16	3	6	0
9695	1.23847e+18	0	0	0	0	TRUE	TRUE	FALSE	TRUE	6.01127	5.18739	FALSE	FALSE	FALSE	TRUE	TRUE	TRUE	FALSE	TRUE	FALSE	FALSE	FALSE	TRUE	FALSE	FALSE	FALSE	TRUE	FALSE	FALSE	FALSE	14	3	6	1
9703	1.23595e+18	0	0	0	0	FALSE	FALSE	TRUE	FALSE	6.01127	5.18739	FALSE	FALSE	TRUE	FALSE	FALSE	FALSE	FALSE	FALSE	FALSE	FALSE	FALSE	FALSE	FALSE	FALSE	FALSE	TRUE	FALSE	FALSE	FALSE	15	3	6	3
9704	1.23559e+18	0	0	0	0	FALSE	TRUE	TRUE	TRUE	6.01127	5.18739	FALSE	FALSE	FALSE	FALSE	FALSE	FALSE	FALSE	FALSE	FALSE	FALSE	FALSE	FALSE	FALSE	FALSE	FALSE	TRUE	FALSE	FALSE	FALSE	15	3	5	2
9705	1.23559e+18	0	0	0	0	FALSE	FALSE	TRUE	TRUE	6.01127	5.18739	FALSE	FALSE	FALSE	FALSE	TRUE	FALSE	FALSE	FALSE	FALSE	FALSE	FALSE	TRUE	FALSE	FALSE	FALSE	FALSE	FALSE	FALSE	FALSE	15	3	5	1
9706	1.23522e+18	0	0	0	0	FALSE	FALSE	TRUE	FALSE	6.01127	5.18739	FALSE	FALSE	TRUE	FALSE	TRUE	FALSE	FALSE	FALSE	FALSE	FALSE	FALSE	FALSE	FALSE	FALSE	FALSE	FALSE	FALSE	TRUE	FALSE	15	3	4	0
9708	1.23484e+18	0	0	0	0	FALSE	FALSE	FALSE	TRUE	6.01127	5.18739	FALSE	TRUE	FALSE	FALSE	FALSE	FALSE	FALSE	FALSE	FALSE	FALSE	FALSE	FALSE	TRUE	FALSE	TRUE	FALSE	FALSE	FALSE	TRUE	14	3	3	0
9712	1.23448e+18	0	0	0	0	FALSE	TRUE	TRUE	TRUE	6.01127	5.18739	FALSE	FALSE	FALSE	TRUE	TRUE	TRUE	FALSE	FALSE	FALSE	FALSE	FALSE	FALSE	FALSE	FALSE	FALSE	FALSE	TRUE	TRUE	FALSE	13	3	2	1
9715	1.23341e+18	0	0	0	0	FALSE	FALSE	TRUE	FALSE	6.01127	5.18739	FALSE	FALSE	TRUE	FALSE	FALSE	FALSE	FALSE	FALSE	FALSE	FALSE	FALSE	FALSE	FALSE	FALSE	FALSE	FALSE	FALSE	FALSE	FALSE	15	2	6	2
9716	1.23304e+18	0	0	0	0	FALSE	FALSE	TRUE	FALSE	6.01127	5.18739	FALSE	FALSE	FALSE	FALSE	FALSE	FALSE	FALSE	FALSE	FALSE	FALSE	FALSE	TRUE	TRUE	TRUE	FALSE	FALSE	FALSE	FALSE	FALSE	14	2	5	2
9719	1.23269e+18	0	0	0	0	FALSE	TRUE	TRUE	FALSE	6.01127	5.18739	FALSE	TRUE	FALSE	FALSE	FALSE	FALSE	FALSE	FALSE	TRUE	FALSE	FALSE	FALSE	FALSE	FALSE	FALSE	FALSE	FALSE	FALSE	FALSE	15	2	4	0
9720	1.23236e+18	0	0	0	0	FALSE	TRUE	TRUE	FALSE	6.01127	5.18739	FALSE	TRUE	FALSE	FALSE	FALSE	FALSE	FALSE	FALSE	FALSE	FALSE	FALSE	FALSE	FALSE	FALSE	FALSE	FALSE	FALSE	FALSE	FALSE	17	2	3	0
9722	1.23197e+18	0	0	0	0	FALSE	TRUE	TRUE	FALSE	6.01127	5.18739	FALSE	FALSE	FALSE	TRUE	FALSE	TRUE	FALSE	FALSE	FALSE	FALSE	FALSE	TRUE	FALSE	TRUE	FALSE	FALSE	FALSE	FALSE	FALSE	15	2	2	1
9723	1.23089e+18	0	0	0	0	FALSE	FALSE	TRUE	FALSE	6.01127	5.18739	FALSE	TRUE	FALSE	FALSE	FALSE	FALSE	FALSE	FALSE	FALSE	FALSE	FALSE	FALSE	FALSE	FALSE	FALSE	FALSE	FALSE	FALSE	FALSE	16	2	6	0
9725	1.23053e+18	0	0	0	0	FALSE	FALSE	TRUE	FALSE	6.01127	5.18739	FALSE	TRUE	TRUE	TRUE	FALSE	TRUE	FALSE	FALSE	TRUE	FALSE	FALSE	FALSE	FALSE	FALSE	FALSE	FALSE	FALSE	FALSE	TRUE	16	2	5	1
9726	1.23021e+18	0	0	0	0	FALSE	FALSE	TRUE	FALSE	6.01127	5.18739	FALSE	TRUE	FALSE	FALSE	FALSE	FALSE	FALSE	FALSE	FALSE	FALSE	FALSE	FALSE	FALSE	FALSE	FALSE	FALSE	FALSE	FALSE	FALSE	19	2	4	0
9727	1.23017e+18	0	0	0	0	FALSE	TRUE	TRUE	FALSE	6.01127	5.18739	FALSE	TRUE	FALSE	FALSE	FALSE	FALSE	FALSE	FALSE	TRUE	FALSE	TRUE	FALSE	FALSE	FALSE	FALSE	FALSE	FALSE	FALSE	FALSE	16	2	4	0
9729	1.22946e+18	0	0	0	0	FALSE	TRUE	TRUE	FALSE	6.01127	5.18739	FALSE	TRUE	FALSE	FALSE	FALSE	FALSE	FALSE	FALSE	FALSE	FALSE	FALSE	FALSE	FALSE	FALSE	FALSE	FALSE	FALSE	FALSE	FALSE	17	2	2	0
9730	1.22873e+18	0	0	0	0	FALSE	TRUE	TRUE	FALSE	6.01127	5.18739	FALSE	FALSE	FALSE	FALSE	TRUE	FALSE	FALSE	FALSE	FALSE	FALSE	FALSE	FALSE	FALSE	FALSE	FALSE	FALSE	FALSE	TRUE	FALSE	17	2	7	1
9731	1.22843e+18	0	0	0	0	FALSE	TRUE	TRUE	FALSE	6.01127	5.18739	FALSE	FALSE	TRUE	FALSE	FALSE	FALSE	FALSE	FALSE	FALSE	FALSE	FALSE	FALSE	FALSE	FALSE	FALSE	FALSE	FALSE	FALSE	FALSE	21	2	6	1
9732	1.22832e+18	0	0	0	0	FALSE	TRUE	TRUE	FALSE	6.01127	5.18739	FALSE	FALSE	FALSE	FALSE	FALSE	FALSE	FALSE	FALSE	FALSE	FALSE	FALSE	TRUE	FALSE	TRUE	FALSE	FALSE	FALSE	FALSE	TRUE	14	2	6	0
9733	1.22803e+18	0	0	0	0	FALSE	FALSE	TRUE	FALSE	6.01127	5.18739	FALSE	TRUE	FALSE	FALSE	FALSE	FALSE	FALSE	FALSE	FALSE	FALSE	FALSE	FALSE	FALSE	TRUE	FALSE	FALSE	FALSE	FALSE	FALSE	19	2	5	2
9734	1.22801e+18	0	0	0	0	FALSE	TRUE	TRUE	FALSE	6.01127	5.18739	FALSE	TRUE	FALSE	FALSE	FALSE	FALSE	FALSE	FALSE	FALSE	FALSE	FALSE	FALSE	FALSE	FALSE	FALSE	FALSE	FALSE	FALSE	FALSE	17	2	5	0
9735	1.22798e+18	0	0	0	0	FALSE	TRUE	TRUE	FALSE	6.01127	5.18739	FALSE	FALSE	FALSE	FALSE	TRUE	FALSE	FALSE	FALSE	FALSE	FALSE	FALSE	FALSE	FALSE	TRUE	FALSE	FALSE	FALSE	TRUE	FALSE	15	2	5	0
10479	1.25599e+18	0	0	0	0	TRUE	FALSE	TRUE	FALSE	6.18002	5.3799	FALSE	FALSE	FALSE	TRUE	FALSE	FALSE	FALSE	FALSE	TRUE	FALSE	FALSE	FALSE	FALSE	FALSE	FALSE	FALSE	FALSE	FALSE	FALSE	22	4	5	0
10480	1.25597e+18	0	0	0	0	TRUE	FALSE	TRUE	FALSE	6.18002	5.3799	FALSE	FALSE	FALSE	FALSE	FALSE	FALSE	FALSE	FALSE	TRUE	FALSE	TRUE	FALSE	FALSE	FALSE	TRUE	FALSE	FALSE	TRUE	FALSE	21	4	5	0
10481	1.25594e+18	0	0	0	0	TRUE	FALSE	TRUE	FALSE	6.18002	5.3799	FALSE	FALSE	FALSE	FALSE	FALSE	FALSE	FALSE	FALSE	TRUE	FALSE	TRUE	FALSE	FALSE	FALSE	FALSE	FALSE	FALSE	FALSE	FALSE	19	4	5	1
10482	1.25592e+18	0	0	0	0	TRUE	FALSE	FALSE	FALSE	6.18002	5.3799	FALSE	FALSE	FALSE	FALSE	TRUE	FALSE	FALSE	FALSE	TRUE	FALSE	FALSE	FALSE	FALSE	FALSE	FALSE	FALSE	FALSE	FALSE	FALSE	18	4	5	1
10483	1.2559e+18	0	0	0	0	TRUE	FALSE	FALSE	FALSE	6.18002	5.3799	FALSE	FALSE	FALSE	FALSE	FALSE	FALSE	FALSE	FALSE	TRUE	FALSE	FALSE	FALSE	FALSE	FALSE	FALSE	FALSE	FALSE	FALSE	FALSE	16	4	5	0
10484	1.25587e+18	0	0	0	0	TRUE	FALSE	TRUE	FALSE	6.18002	5.3799	FALSE	FALSE	FALSE	FALSE	TRUE	FALSE	FALSE	FALSE	TRUE	FALSE	FALSE	TRUE	FALSE	FALSE	FALSE	FALSE	FALSE	TRUE	FALSE	15	4	5	0
10485	1.25585e+18	0	0	0	0	TRUE	FALSE	FALSE	FALSE	6.18002	5.3799	FALSE	FALSE	TRUE	FALSE	FALSE	TRUE	FALSE	FALSE	TRUE	FALSE	FALSE	FALSE	FALSE	FALSE	FALSE	FALSE	FALSE	FALSE	FALSE	13	4	5	0
10486	1.25583e+18	0	0	0	0	TRUE	FALSE	FALSE	FALSE	6.18002	5.3799	FALSE	FALSE	FALSE	FALSE	FALSE	TRUE	FALSE	FALSE	TRUE	FALSE	FALSE	TRUE	FALSE	FALSE	TRUE	FALSE	FALSE	FALSE	FALSE	12	4	5	0
10487	1.25565e+18	0	0	0	0	TRUE	FALSE	TRUE	FALSE	6.18002	5.3799	FALSE	FALSE	FALSE	FALSE	FALSE	FALSE	FALSE	FALSE	FALSE	FALSE	FALSE	FALSE	TRUE	FALSE	FALSE	FALSE	FALSE	FALSE	FALSE	0	4	5	0
10488	1.25563e+18	0	0	0	0	TRUE	FALSE	TRUE	FALSE	6.18002	5.3799	FALSE	FALSE	FALSE	FALSE	FALSE	FALSE	FALSE	FALSE	TRUE	FALSE	FALSE	FALSE	TRUE	FALSE	FALSE	FALSE	FALSE	FALSE	FALSE	22	4	4	0
10489	1.2556e+18	0	0	0	0	TRUE	FALSE	TRUE	FALSE	6.18002	5.3799	FALSE	FALSE	FALSE	FALSE	FALSE	FALSE	FALSE	FALSE	TRUE	FALSE	FALSE	FALSE	FALSE	FALSE	FALSE	FALSE	TRUE	FALSE	FALSE	21	4	4	0
10490	1.25558e+18	0	0	0	0	TRUE	FALSE	TRUE	FALSE	6.18002	5.3799	FALSE	FALSE	FALSE	FALSE	FALSE	FALSE	FALSE	TRUE	FALSE	FALSE	FALSE	FALSE	FALSE	FALSE	FALSE	TRUE	FALSE	TRUE	FALSE	19	4	4	0
10491	1.25558e+18	0	0	0	0	TRUE	FALSE	TRUE	FALSE	6.18002	5.3799	FALSE	FALSE	FALSE	TRUE	FALSE	TRUE	FALSE	FALSE	TRUE	FALSE	FALSE	FALSE	TRUE	FALSE	FALSE	FALSE	TRUE	FALSE	FALSE	19	4	4	0
10492	1.25557e+18	0	0	0	0	TRUE	FALSE	FALSE	FALSE	6.18002	5.3799	FALSE	FALSE	FALSE	FALSE	TRUE	FALSE	FALSE	FALSE	TRUE	FALSE	FALSE	FALSE	FALSE	FALSE	FALSE	FALSE	FALSE	TRUE	FALSE	18	4	4	0
10493	1.25551e+18	0	0	0	0	TRUE	TRUE	FALSE	FALSE	6.18002	5.3799	FALSE	FALSE	FALSE	FALSE	FALSE	TRUE	FALSE	FALSE	TRUE	FALSE	TRUE	FALSE	FALSE	FALSE	FALSE	FALSE	FALSE	FALSE	TRUE	15	4	4	0
10494	1.25549e+18	0	0	0	0	TRUE	FALSE	TRUE	FALSE	6.18002	5.3799	FALSE	FALSE	FALSE	FALSE	FALSE	FALSE	FALSE	FALSE	TRUE	FALSE	FALSE	FALSE	FALSE	FALSE	FALSE	FALSE	FALSE	FALSE	TRUE	13	4	4	0
10495	1.25547e+18	0	0	0	0	TRUE	FALSE	TRUE	FALSE	6.18002	5.3799	FALSE	FALSE	FALSE	FALSE	FALSE	FALSE	FALSE	FALSE	TRUE	FALSE	FALSE	FALSE	FALSE	FALSE	FALSE	FALSE	FALSE	FALSE	FALSE	12	4	4	0
10496	1.25529e+18	0	0	0	0	TRUE	FALSE	FALSE	FALSE	6.18002	5.3799	FALSE	FALSE	FALSE	FALSE	FALSE	FALSE	FALSE	FALSE	TRUE	FALSE	FALSE	FALSE	FALSE	FALSE	TRUE	TRUE	TRUE	FALSE	FALSE	0	4	4	0
10497	1.25526e+18	0	0	0	0	TRUE	FALSE	TRUE	FALSE	6.18002	5.3799	FALSE	FALSE	FALSE	TRUE	FALSE	FALSE	FALSE	FALSE	TRUE	FALSE	FALSE	FALSE	TRUE	FALSE	TRUE	FALSE	TRUE	FALSE	FALSE	22	4	3	0
10498	1.25524e+18	0	0	0	0	TRUE	FALSE	FALSE	FALSE	6.18002	5.3799	FALSE	TRUE	TRUE	FALSE	FALSE	FALSE	FALSE	FALSE	TRUE	FALSE	FALSE	FALSE	TRUE	FALSE	FALSE	FALSE	FALSE	FALSE	FALSE	21	4	3	0
10499	1.25522e+18	0	0	0	0	TRUE	FALSE	TRUE	FALSE	6.18002	5.3799	FALSE	FALSE	FALSE	FALSE	TRUE	FALSE	FALSE	FALSE	TRUE	FALSE	FALSE	TRUE	FALSE	FALSE	FALSE	TRUE	FALSE	FALSE	FALSE	19	4	3	0
10500	1.2552e+18	0	0	0	0	TRUE	FALSE	FALSE	FALSE	6.18002	5.3799	FALSE	FALSE	FALSE	FALSE	TRUE	FALSE	FALSE	FALSE	TRUE	FALSE	FALSE	FALSE	FALSE	FALSE	FALSE	FALSE	FALSE	FALSE	FALSE	18	4	3	1
10501	1.25517e+18	0	0	0	0	TRUE	FALSE	TRUE	FALSE	6.18002	5.3799	FALSE	FALSE	FALSE	FALSE	FALSE	FALSE	FALSE	FALSE	FALSE	FALSE	FALSE	FALSE	FALSE	FALSE	FALSE	FALSE	FALSE	FALSE	FALSE	16	4	3	0
10502	1.25515e+18	0	0	0	0	TRUE	TRUE	TRUE	FALSE	6.18002	5.3799	FALSE	FALSE	FALSE	TRUE	FALSE	FALSE	FALSE	FALSE	TRUE	FALSE	FALSE	TRUE	TRUE	FALSE	TRUE	FALSE	FALSE	FALSE	FALSE	15	4	3	0
10505	1.25513e+18	0	0	0	0	TRUE	TRUE	TRUE	FALSE	6.18002	5.3799	FALSE	FALSE	TRUE	TRUE	FALSE	FALSE	FALSE	FALSE	TRUE	FALSE	FALSE	FALSE	FALSE	FALSE	TRUE	TRUE	FALSE	FALSE	FALSE	13	4	3	0
10506	1.2551e+18	0	0	0	0	TRUE	FALSE	TRUE	FALSE	6.18002	5.3799	FALSE	FALSE	TRUE	FALSE	FALSE	TRUE	FALSE	FALSE	TRUE	FALSE	FALSE	FALSE	FALSE	FALSE	FALSE	FALSE	FALSE	FALSE	FALSE	12	4	3	1
10507	1.2551e+18	0	0	0	0	TRUE	FALSE	TRUE	FALSE	6.18002	5.3799	FALSE	FALSE	TRUE	FALSE	FALSE	TRUE	FALSE	FALSE	FALSE	FALSE	FALSE	FALSE	FALSE	FALSE	FALSE	FALSE	FALSE	FALSE	FALSE	12	4	3	0
10508	1.25492e+18	0	0	0	0	TRUE	FALSE	FALSE	FALSE	6.18002	5.3799	FALSE	FALSE	FALSE	FALSE	TRUE	FALSE	FALSE	TRUE	TRUE	FALSE	FALSE	FALSE	FALSE	FALSE	FALSE	FALSE	FALSE	FALSE	FALSE	0	4	3	0
10509	1.2549e+18	0	0	0	0	TRUE	FALSE	TRUE	FALSE	6.18002	5.3799	FALSE	FALSE	FALSE	TRUE	FALSE	FALSE	FALSE	FALSE	TRUE	FALSE	FALSE	FALSE	FALSE	FALSE	TRUE	FALSE	TRUE	FALSE	FALSE	22	4	2	0
10510	1.25488e+18	0	0	0	0	TRUE	FALSE	TRUE	FALSE	6.18002	5.3799	FALSE	FALSE	FALSE	FALSE	FALSE	FALSE	FALSE	FALSE	TRUE	FALSE	FALSE	TRUE	TRUE	FALSE	TRUE	FALSE	TRUE	FALSE	FALSE	21	4	2	0
10511	1.25486e+18	0	0	0	0	TRUE	FALSE	FALSE	FALSE	6.18002	5.3799	FALSE	FALSE	FALSE	TRUE	FALSE	FALSE	FALSE	FALSE	TRUE	FALSE	FALSE	FALSE	FALSE	FALSE	TRUE	FALSE	FALSE	FALSE	FALSE	19	4	2	1
10512	1.25484e+18	0	0	0	0	TRUE	FALSE	FALSE	FALSE	6.18002	5.3799	FALSE	FALSE	FALSE	FALSE	TRUE	FALSE	FALSE	FALSE	TRUE	FALSE	FALSE	FALSE	FALSE	FALSE	FALSE	FALSE	FALSE	FALSE	FALSE	18	4	2	1
10513	1.25481e+18	0	0	0	0	TRUE	FALSE	TRUE	FALSE	6.18002	5.3799	FALSE	FALSE	FALSE	FALSE	FALSE	FALSE	FALSE	FALSE	TRUE	FALSE	TRUE	FALSE	TRUE	FALSE	FALSE	FALSE	TRUE	FALSE	FALSE	16	4	2	0
10514	1.25479e+18	0	0	0	0	TRUE	FALSE	FALSE	FALSE	6.18002	5.3799	FALSE	FALSE	FALSE	TRUE	FALSE	FALSE	FALSE	FALSE	TRUE	FALSE	TRUE	TRUE	FALSE	FALSE	FALSE	TRUE	FALSE	FALSE	FALSE	15	4	2	0
10515	1.25476e+18	0	0	0	0	TRUE	FALSE	TRUE	FALSE	6.18002	5.3799	FALSE	FALSE	FALSE	FALSE	FALSE	FALSE	FALSE	FALSE	TRUE	FALSE	TRUE	FALSE	FALSE	FALSE	FALSE	FALSE	FALSE	FALSE	FALSE	13	4	2	0
10516	1.25474e+18	0	0	0	0	TRUE	FALSE	FALSE	FALSE	6.18002	5.3799	FALSE	FALSE	FALSE	FALSE	FALSE	FALSE	FALSE	FALSE	TRUE	FALSE	TRUE	FALSE	FALSE	FALSE	FALSE	TRUE	FALSE	FALSE	FALSE	12	4	2	0
10517	1.25456e+18	0	0	0	0	TRUE	FALSE	FALSE	FALSE	6.18002	5.3799	FALSE	FALSE	TRUE	FALSE	FALSE	FALSE	FALSE	FALSE	TRUE	FALSE	FALSE	FALSE	FALSE	FALSE	FALSE	FALSE	FALSE	FALSE	FALSE	0	4	2	0
10518	1.25454e+18	0	0	0	0	TRUE	FALSE	FALSE	FALSE	6.18002	5.3799	FALSE	FALSE	FALSE	FALSE	FALSE	FALSE	FALSE	FALSE	TRUE	FALSE	FALSE	FALSE	FALSE	FALSE	FALSE	FALSE	FALSE	FALSE	FALSE	22	4	1	0
10519	1.25452e+18	0	0	0	0	TRUE	FALSE	FALSE	FALSE	6.18002	5.3799	FALSE	FALSE	TRUE	TRUE	FALSE	TRUE	FALSE	FALSE	TRUE	FALSE	FALSE	TRUE	FALSE	FALSE	FALSE	FALSE	FALSE	FALSE	FALSE	21	4	1	0
10520	1.25449e+18	0	0	0	0	TRUE	FALSE	FALSE	FALSE	6.18002	5.3799	FALSE	FALSE	TRUE	FALSE	FALSE	FALSE	FALSE	FALSE	TRUE	FALSE	FALSE	FALSE	FALSE	FALSE	FALSE	FALSE	FALSE	FALSE	FALSE	19	4	1	0
10521	1.25448e+18	0	0	0	0	TRUE	FALSE	FALSE	FALSE	6.18002	5.3799	FALSE	FALSE	FALSE	FALSE	TRUE	FALSE	FALSE	FALSE	TRUE	FALSE	FALSE	FALSE	FALSE	FALSE	FALSE	FALSE	FALSE	FALSE	FALSE	18	4	1	1
10522	1.25445e+18	0	0	0	0	TRUE	FALSE	TRUE	FALSE	6.18002	5.3799	FALSE	FALSE	FALSE	FALSE	FALSE	FALSE	FALSE	FALSE	TRUE	FALSE	FALSE	FALSE	FALSE	FALSE	FALSE	FALSE	TRUE	FALSE	FALSE	16	4	1	0
10523	1.25443e+18	0	0	0	0	TRUE	FALSE	FALSE	FALSE	6.18002	5.3799	FALSE	FALSE	FALSE	FALSE	FALSE	FALSE	FALSE	FALSE	TRUE	FALSE	FALSE	FALSE	FALSE	FALSE	FALSE	FALSE	FALSE	FALSE	FALSE	15	4	1	2
10524	1.2544e+18	0	0	0	0	TRUE	FALSE	FALSE	FALSE	6.18002	5.3799	FALSE	FALSE	FALSE	TRUE	FALSE	FALSE	FALSE	FALSE	TRUE	FALSE	FALSE	FALSE	FALSE	FALSE	FALSE	FALSE	FALSE	FALSE	FALSE	13	4	1	0
10525	1.25438e+18	0	0	0	0	TRUE	FALSE	FALSE	FALSE	6.18002	5.3799	FALSE	FALSE	FALSE	TRUE	FALSE	FALSE	FALSE	FALSE	TRUE	FALSE	FALSE	FALSE	FALSE	FALSE	FALSE	FALSE	FALSE	FALSE	FALSE	12	4	1	0
10526	1.25422e+18	0	0	0	0	TRUE	FALSE	FALSE	FALSE	6.18002	5.3799	FALSE	FALSE	FALSE	FALSE	FALSE	FALSE	FALSE	FALSE	TRUE	FALSE	FALSE	FALSE	FALSE	FALSE	FALSE	FALSE	FALSE	FALSE	FALSE	1	4	1	0
10527	1.2542e+18	0	0	0	0	TRUE	FALSE	TRUE	FALSE	6.18002	5.3799	FALSE	FALSE	FALSE	FALSE	FALSE	FALSE	FALSE	FALSE	FALSE	FALSE	FALSE	FALSE	FALSE	FALSE	FALSE	FALSE	FALSE	FALSE	FALSE	0	4	1	0
10528	1.25418e+18	0	0	0	0	TRUE	FALSE	FALSE	FALSE	6.18002	5.3799	FALSE	FALSE	FALSE	FALSE	FALSE	FALSE	FALSE	FALSE	TRUE	FALSE	FALSE	FALSE	FALSE	FALSE	FALSE	FALSE	FALSE	FALSE	FALSE	22	4	7	0
10529	1.25415e+18	0	0	0	0	TRUE	FALSE	FALSE	FALSE	6.18002	5.3799	FALSE	FALSE	FALSE	FALSE	FALSE	FALSE	FALSE	FALSE	TRUE	FALSE	FALSE	FALSE	FALSE	FALSE	FALSE	FALSE	FALSE	FALSE	FALSE	21	4	7	0
10530	1.25413e+18	0	0	0	0	TRUE	FALSE	FALSE	FALSE	6.18002	5.3799	FALSE	TRUE	FALSE	FALSE	FALSE	FALSE	FALSE	FALSE	TRUE	FALSE	FALSE	FALSE	FALSE	FALSE	FALSE	FALSE	FALSE	FALSE	FALSE	19	4	7	0
10531	1.25411e+18	0	0	0	0	TRUE	FALSE	FALSE	FALSE	6.18002	5.3799	FALSE	FALSE	FALSE	FALSE	TRUE	FALSE	FALSE	FALSE	TRUE	FALSE	FALSE	FALSE	FALSE	FALSE	FALSE	FALSE	FALSE	FALSE	FALSE	18	4	7	0
10532	1.25409e+18	0	0	0	0	TRUE	FALSE	FALSE	FALSE	6.18002	5.3799	FALSE	FALSE	FALSE	FALSE	TRUE	FALSE	FALSE	FALSE	TRUE	FALSE	FALSE	FALSE	FALSE	FALSE	FALSE	FALSE	FALSE	FALSE	FALSE	16	4	7	1
10533	1.25406e+18	0	0	0	0	TRUE	FALSE	FALSE	FALSE	6.18002	5.3799	FALSE	FALSE	FALSE	FALSE	FALSE	FALSE	FALSE	FALSE	TRUE	FALSE	FALSE	TRUE	FALSE	FALSE	FALSE	FALSE	FALSE	FALSE	FALSE	15	4	7	0
10534	1.25404e+18	0	0	0	0	TRUE	FALSE	TRUE	FALSE	6.18002	5.3799	FALSE	FALSE	FALSE	FALSE	FALSE	FALSE	FALSE	FALSE	TRUE	FALSE	FALSE	FALSE	FALSE	FALSE	FALSE	FALSE	FALSE	FALSE	FALSE	13	4	7	0
10535	1.25402e+18	0	0	0	0	TRUE	FALSE	FALSE	FALSE	6.18002	5.3799	FALSE	FALSE	FALSE	FALSE	FALSE	FALSE	FALSE	FALSE	TRUE	FALSE	FALSE	FALSE	TRUE	FALSE	FALSE	FALSE	FALSE	FALSE	FALSE	12	4	7	0
10536	1.25386e+18	0	0	0	0	TRUE	FALSE	FALSE	FALSE	6.18002	5.3799	FALSE	FALSE	FALSE	FALSE	FALSE	FALSE	FALSE	FALSE	TRUE	FALSE	FALSE	FALSE	FALSE	FALSE	FALSE	FALSE	FALSE	FALSE	FALSE	1	4	7	0
10537	1.25384e+18	0	0	0	0	TRUE	FALSE	FALSE	FALSE	6.18002	5.3799	FALSE	FALSE	FALSE	FALSE	FALSE	FALSE	FALSE	FALSE	TRUE	FALSE	FALSE	FALSE	FALSE	FALSE	FALSE	FALSE	FALSE	FALSE	FALSE	0	4	7	0
10538	1.25381e+18	0	0	0	0	TRUE	FALSE	TRUE	FALSE	6.18002	5.3799	FALSE	FALSE	FALSE	FALSE	FALSE	TRUE	FALSE	FALSE	TRUE	FALSE	TRUE	FALSE	FALSE	FALSE	TRUE	TRUE	TRUE	TRUE	FALSE	22	4	6	0
10539	1.25379e+18	0	0	0	0	TRUE	FALSE	TRUE	FALSE	6.18002	5.3799	FALSE	FALSE	FALSE	TRUE	FALSE	FALSE	FALSE	FALSE	TRUE	FALSE	FALSE	FALSE	FALSE	FALSE	FALSE	TRUE	FALSE	FALSE	FALSE	21	4	6	0
10540	1.25377e+18	0	0	0	0	TRUE	FALSE	TRUE	FALSE	6.18002	5.3799	FALSE	FALSE	FALSE	FALSE	FALSE	FALSE	FALSE	FALSE	FALSE	FALSE	FALSE	TRUE	FALSE	FALSE	FALSE	FALSE	FALSE	FALSE	FALSE	19	4	6	0
10541	1.25375e+18	0	0	0	0	TRUE	FALSE	FALSE	FALSE	6.18002	5.3799	FALSE	FALSE	FALSE	FALSE	TRUE	FALSE	FALSE	FALSE	TRUE	FALSE	FALSE	FALSE	FALSE	FALSE	FALSE	FALSE	FALSE	FALSE	FALSE	18	4	6	1
10542	1.25371e+18	0	0	0	0	TRUE	FALSE	FALSE	FALSE	6.18002	5.3799	FALSE	FALSE	FALSE	FALSE	FALSE	FALSE	FALSE	FALSE	TRUE	FALSE	FALSE	FALSE	FALSE	FALSE	FALSE	FALSE	TRUE	FALSE	TRUE	15	4	6	0
10543	1.2537e+18	0	0	0	0	TRUE	TRUE	FALSE	FALSE	6.18002	5.3799	FALSE	FALSE	FALSE	FALSE	FALSE	FALSE	FALSE	FALSE	TRUE	FALSE	FALSE	FALSE	TRUE	FALSE	TRUE	FALSE	TRUE	FALSE	FALSE	15	4	6	0
10544	1.25368e+18	0	0	0	0	TRUE	TRUE	FALSE	FALSE	6.18002	5.3799	FALSE	FALSE	FALSE	FALSE	FALSE	FALSE	FALSE	FALSE	TRUE	FALSE	FALSE	FALSE	TRUE	FALSE	FALSE	FALSE	FALSE	FALSE	FALSE	13	4	6	0
10545	1.25365e+18	0	0	0	0	TRUE	FALSE	TRUE	FALSE	6.18002	5.3799	FALSE	FALSE	FALSE	TRUE	FALSE	FALSE	FALSE	FALSE	TRUE	FALSE	TRUE	FALSE	FALSE	FALSE	FALSE	FALSE	FALSE	FALSE	TRUE	12	4	6	0
10546	1.2535e+18	0	0	0	0	TRUE	FALSE	FALSE	FALSE	6.18002	5.3799	FALSE	FALSE	FALSE	FALSE	FALSE	FALSE	FALSE	FALSE	TRUE	FALSE	FALSE	FALSE	FALSE	FALSE	FALSE	FALSE	FALSE	FALSE	FALSE	1	4	6	0
10547	1.25347e+18	0	0	0	0	TRUE	FALSE	FALSE	FALSE	6.18002	5.3799	FALSE	FALSE	FALSE	FALSE	FALSE	FALSE	FALSE	FALSE	TRUE	FALSE	FALSE	TRUE	FALSE	FALSE	FALSE	FALSE	FALSE	FALSE	FALSE	0	4	6	0
10548	1.25345e+18	0	0	0	0	TRUE	FALSE	FALSE	FALSE	6.18002	5.3799	FALSE	FALSE	FALSE	FALSE	FALSE	FALSE	FALSE	FALSE	TRUE	FALSE	FALSE	FALSE	FALSE	FALSE	TRUE	TRUE	FALSE	FALSE	FALSE	22	4	5	0
10549	1.25343e+18	0	0	0	0	TRUE	FALSE	FALSE	FALSE	6.18002	5.3799	FALSE	FALSE	FALSE	TRUE	FALSE	FALSE	FALSE	FALSE	TRUE	FALSE	FALSE	FALSE	FALSE	FALSE	FALSE	TRUE	TRUE	FALSE	FALSE	21	4	5	0
10550	1.25341e+18	0	0	0	0	TRUE	FALSE	FALSE	FALSE	6.18002	5.3799	FALSE	FALSE	TRUE	FALSE	FALSE	FALSE	FALSE	FALSE	TRUE	FALSE	FALSE	TRUE	TRUE	FALSE	TRUE	FALSE	FALSE	FALSE	FALSE	19	4	5	0
10551	1.25339e+18	0	0	0	0	TRUE	FALSE	FALSE	FALSE	6.18002	5.3799	FALSE	FALSE	FALSE	FALSE	TRUE	FALSE	FALSE	FALSE	TRUE	FALSE	FALSE	FALSE	FALSE	FALSE	FALSE	FALSE	FALSE	FALSE	FALSE	18	4	5	1
10552	1.25336e+18	0	0	0	0	TRUE	FALSE	FALSE	FALSE	6.18002	5.3799	FALSE	FALSE	FALSE	FALSE	FALSE	FALSE	TRUE	FALSE	TRUE	FALSE	FALSE	TRUE	FALSE	FALSE	FALSE	FALSE	TRUE	FALSE	FALSE	16	4	5	0
10553	1.25334e+18	0	0	0	0	TRUE	TRUE	FALSE	FALSE	6.18002	5.3799	FALSE	FALSE	FALSE	FALSE	FALSE	FALSE	FALSE	FALSE	TRUE	FALSE	FALSE	FALSE	TRUE	FALSE	FALSE	TRUE	FALSE	FALSE	FALSE	15	4	5	0
10554	1.25332e+18	0	0	0	0	TRUE	FALSE	FALSE	FALSE	6.18002	5.3799	FALSE	FALSE	FALSE	FALSE	FALSE	FALSE	FALSE	FALSE	TRUE	FALSE	FALSE	FALSE	TRUE	FALSE	TRUE	FALSE	TRUE	FALSE	TRUE	13	4	5	0
10555	1.25329e+18	0	0	0	0	TRUE	FALSE	TRUE	FALSE	6.18002	5.3799	FALSE	FALSE	FALSE	TRUE	FALSE	FALSE	FALSE	FALSE	TRUE	FALSE	FALSE	FALSE	FALSE	FALSE	FALSE	TRUE	FALSE	FALSE	FALSE	12	4	5	0
10556	1.25313e+18	0	0	0	0	TRUE	FALSE	FALSE	FALSE	6.18002	5.3799	FALSE	FALSE	FALSE	FALSE	FALSE	FALSE	FALSE	FALSE	TRUE	FALSE	FALSE	FALSE	FALSE	FALSE	FALSE	FALSE	FALSE	FALSE	FALSE	1	4	5	0
10557	1.25311e+18	0	0	0	0	TRUE	FALSE	FALSE	FALSE	6.18002	5.3799	FALSE	TRUE	FALSE	FALSE	FALSE	FALSE	FALSE	FALSE	TRUE	FALSE	FALSE	FALSE	FALSE	FALSE	FALSE	TRUE	TRUE	FALSE	FALSE	0	4	5	0
10558	1.25309e+18	0	0	0	0	TRUE	FALSE	FALSE	FALSE	6.18002	5.3799	FALSE	FALSE	FALSE	FALSE	FALSE	FALSE	FALSE	FALSE	TRUE	FALSE	FALSE	FALSE	FALSE	FALSE	FALSE	FALSE	FALSE	FALSE	FALSE	22	4	4	0
10559	1.25307e+18	0	0	0	0	TRUE	FALSE	TRUE	FALSE	6.18002	5.3799	FALSE	FALSE	FALSE	TRUE	FALSE	FALSE	FALSE	FALSE	FALSE	FALSE	FALSE	FALSE	FALSE	FALSE	FALSE	FALSE	TRUE	TRUE	FALSE	21	4	4	0
10560	1.25304e+18	0	0	0	0	TRUE	FALSE	TRUE	FALSE	6.18002	5.3799	FALSE	FALSE	FALSE	FALSE	FALSE	FALSE	FALSE	FALSE	FALSE	FALSE	FALSE	FALSE	TRUE	FALSE	TRUE	FALSE	FALSE	FALSE	FALSE	19	4	4	0
10561	1.25302e+18	0	0	0	0	TRUE	FALSE	FALSE	FALSE	6.18002	5.3799	FALSE	FALSE	FALSE	FALSE	TRUE	FALSE	FALSE	FALSE	TRUE	FALSE	FALSE	FALSE	FALSE	FALSE	FALSE	FALSE	FALSE	FALSE	FALSE	18	4	4	0
10562	1.253e+18	0	0	0	0	TRUE	FALSE	FALSE	FALSE	6.18002	5.3799	FALSE	FALSE	FALSE	TRUE	FALSE	TRUE	FALSE	FALSE	TRUE	FALSE	FALSE	TRUE	FALSE	FALSE	FALSE	FALSE	FALSE	FALSE	FALSE	16	4	4	0
10563	1.25298e+18	0	0	0	0	TRUE	FALSE	TRUE	FALSE	6.18002	5.3799	FALSE	TRUE	FALSE	FALSE	FALSE	TRUE	FALSE	FALSE	TRUE	FALSE	FALSE	FALSE	FALSE	FALSE	FALSE	FALSE	FALSE	FALSE	FALSE	15	4	4	0
10564	1.25295e+18	0	0	0	0	TRUE	TRUE	FALSE	FALSE	6.18002	5.3799	FALSE	FALSE	FALSE	FALSE	FALSE	FALSE	FALSE	FALSE	TRUE	FALSE	FALSE	TRUE	TRUE	FALSE	FALSE	FALSE	FALSE	FALSE	FALSE	13	4	4	0
10565	1.25293e+18	0	0	0	0	TRUE	FALSE	TRUE	FALSE	6.18002	5.3799	FALSE	FALSE	FALSE	TRUE	FALSE	TRUE	FALSE	FALSE	TRUE	FALSE	FALSE	FALSE	FALSE	FALSE	FALSE	FALSE	FALSE	FALSE	FALSE	12	4	4	0
10566	1.25277e+18	0	0	0	0	TRUE	FALSE	FALSE	FALSE	6.18002	5.3799	FALSE	FALSE	FALSE	FALSE	FALSE	FALSE	FALSE	FALSE	TRUE	FALSE	FALSE	FALSE	FALSE	FALSE	FALSE	FALSE	FALSE	FALSE	FALSE	1	4	4	0
10567	1.25275e+18	0	0	0	0	TRUE	FALSE	TRUE	FALSE	6.18002	5.3799	FALSE	FALSE	FALSE	TRUE	FALSE	FALSE	FALSE	FALSE	TRUE	FALSE	FALSE	FALSE	FALSE	FALSE	FALSE	TRUE	FALSE	FALSE	FALSE	0	4	4	0
10568	1.25273e+18	0	0	0	0	TRUE	FALSE	FALSE	FALSE	6.18002	5.3799	FALSE	FALSE	FALSE	TRUE	FALSE	FALSE	FALSE	FALSE	TRUE	FALSE	FALSE	FALSE	FALSE	FALSE	FALSE	FALSE	TRUE	FALSE	FALSE	22	4	3	0
10569	1.2527e+18	0	0	0	0	TRUE	FALSE	FALSE	FALSE	6.18002	5.3799	FALSE	FALSE	FALSE	FALSE	FALSE	FALSE	FALSE	FALSE	TRUE	FALSE	FALSE	FALSE	FALSE	FALSE	FALSE	FALSE	FALSE	FALSE	FALSE	21	4	3	0
10570	1.25268e+18	0	0	0	0	TRUE	FALSE	FALSE	FALSE	6.18002	5.3799	FALSE	FALSE	FALSE	FALSE	FALSE	TRUE	FALSE	FALSE	TRUE	FALSE	FALSE	TRUE	FALSE	FALSE	FALSE	FALSE	FALSE	FALSE	FALSE	19	4	3	0
10571	1.25266e+18	0	0	0	0	TRUE	FALSE	FALSE	FALSE	6.18002	5.3799	FALSE	FALSE	FALSE	FALSE	TRUE	FALSE	FALSE	FALSE	TRUE	FALSE	FALSE	FALSE	FALSE	FALSE	FALSE	FALSE	FALSE	FALSE	FALSE	18	4	3	1
10572	1.25264e+18	0	0	0	0	TRUE	FALSE	TRUE	FALSE	6.18002	5.3799	FALSE	FALSE	FALSE	TRUE	FALSE	FALSE	FALSE	FALSE	FALSE	FALSE	TRUE	FALSE	FALSE	FALSE	FALSE	TRUE	FALSE	FALSE	FALSE	16	4	3	0
10573	1.25261e+18	0	0	0	0	TRUE	TRUE	TRUE	FALSE	6.18002	5.3799	FALSE	FALSE	TRUE	FALSE	FALSE	TRUE	FALSE	FALSE	TRUE	FALSE	FALSE	FALSE	FALSE	FALSE	FALSE	FALSE	FALSE	FALSE	FALSE	15	4	3	0
10574	1.25259e+18	0	0	0	0	TRUE	TRUE	TRUE	FALSE	6.18002	5.3799	FALSE	FALSE	FALSE	FALSE	FALSE	FALSE	FALSE	FALSE	TRUE	FALSE	FALSE	TRUE	FALSE	FALSE	FALSE	FALSE	FALSE	FALSE	FALSE	13	4	3	0
10575	1.25257e+18	0	0	0	0	TRUE	FALSE	TRUE	FALSE	6.18002	5.3799	FALSE	FALSE	FALSE	FALSE	FALSE	TRUE	FALSE	FALSE	TRUE	FALSE	FALSE	FALSE	FALSE	FALSE	FALSE	FALSE	FALSE	FALSE	FALSE	12	4	3	0
10576	1.25241e+18	0	0	0	0	TRUE	FALSE	FALSE	FALSE	6.18002	5.3799	FALSE	FALSE	FALSE	FALSE	FALSE	FALSE	FALSE	FALSE	TRUE	FALSE	FALSE	FALSE	FALSE	FALSE	FALSE	FALSE	FALSE	FALSE	FALSE	1	4	3	0
10577	1.25239e+18	0	0	0	0	TRUE	FALSE	FALSE	FALSE	6.18002	5.3799	FALSE	FALSE	FALSE	FALSE	FALSE	FALSE	FALSE	FALSE	TRUE	FALSE	FALSE	FALSE	TRUE	FALSE	FALSE	FALSE	FALSE	FALSE	FALSE	0	4	3	0
10578	1.25236e+18	0	0	0	0	TRUE	FALSE	FALSE	FALSE	6.18002	5.3799	FALSE	FALSE	FALSE	FALSE	FALSE	FALSE	FALSE	FALSE	TRUE	FALSE	FALSE	FALSE	FALSE	FALSE	FALSE	FALSE	FALSE	FALSE	FALSE	22	4	2	0
10579	1.25234e+18	0	0	0	0	TRUE	FALSE	FALSE	FALSE	6.18002	5.3799	FALSE	TRUE	FALSE	TRUE	FALSE	FALSE	FALSE	FALSE	TRUE	FALSE	TRUE	FALSE	FALSE	FALSE	FALSE	TRUE	TRUE	FALSE	FALSE	21	4	2	0
10580	1.25232e+18	0	0	0	0	TRUE	FALSE	FALSE	FALSE	6.18002	5.3799	FALSE	FALSE	TRUE	FALSE	FALSE	FALSE	FALSE	FALSE	TRUE	FALSE	FALSE	TRUE	TRUE	FALSE	FALSE	FALSE	FALSE	FALSE	FALSE	19	4	2	1
10581	1.2523e+18	0	0	0	0	TRUE	FALSE	FALSE	FALSE	6.18002	5.3799	FALSE	FALSE	FALSE	FALSE	TRUE	FALSE	FALSE	FALSE	TRUE	FALSE	FALSE	FALSE	FALSE	FALSE	FALSE	FALSE	FALSE	FALSE	FALSE	18	4	2	2
10582	1.25227e+18	0	0	0	0	TRUE	FALSE	FALSE	FALSE	6.18002	5.3799	FALSE	FALSE	FALSE	FALSE	TRUE	FALSE	FALSE	FALSE	TRUE	FALSE	FALSE	TRUE	FALSE	FALSE	FALSE	FALSE	TRUE	TRUE	FALSE	16	4	2	0
10583	1.25225e+18	0	0	0	0	TRUE	FALSE	FALSE	FALSE	6.18002	5.3799	FALSE	FALSE	TRUE	FALSE	FALSE	FALSE	FALSE	FALSE	TRUE	FALSE	FALSE	FALSE	TRUE	FALSE	FALSE	FALSE	FALSE	FALSE	FALSE	15	4	2	0
10584	1.25223e+18	0	0	0	0	TRUE	FALSE	TRUE	FALSE	6.18002	5.3799	FALSE	FALSE	FALSE	FALSE	FALSE	FALSE	FALSE	FALSE	TRUE	FALSE	FALSE	FALSE	FALSE	FALSE	FALSE	TRUE	FALSE	FALSE	FALSE	13	4	2	0
10585	1.25221e+18	0	0	0	0	TRUE	FALSE	FALSE	FALSE	6.18002	5.3799	FALSE	FALSE	FALSE	TRUE	FALSE	FALSE	FALSE	FALSE	TRUE	FALSE	FALSE	FALSE	FALSE	FALSE	FALSE	FALSE	FALSE	FALSE	FALSE	12	4	2	0
10586	1.25205e+18	0	0	0	0	TRUE	FALSE	FALSE	FALSE	6.18002	5.3799	FALSE	FALSE	FALSE	FALSE	FALSE	FALSE	FALSE	FALSE	TRUE	FALSE	FALSE	FALSE	FALSE	FALSE	FALSE	FALSE	FALSE	FALSE	FALSE	1	4	2	0
10587	1.25202e+18	0	0	0	0	TRUE	FALSE	FALSE	FALSE	6.18002	5.3799	FALSE	FALSE	TRUE	TRUE	FALSE	FALSE	FALSE	FALSE	TRUE	FALSE	FALSE	FALSE	FALSE	FALSE	FALSE	FALSE	FALSE	FALSE	FALSE	0	4	2	2
10588	1.252e+18	0	0	0	0	TRUE	FALSE	FALSE	FALSE	6.18002	5.3799	FALSE	FALSE	FALSE	FALSE	FALSE	FALSE	FALSE	FALSE	TRUE	FALSE	FALSE	FALSE	FALSE	FALSE	FALSE	FALSE	FALSE	FALSE	FALSE	22	4	1	0
10589	1.25198e+18	0	0	0	0	TRUE	FALSE	TRUE	FALSE	6.18002	5.3799	FALSE	FALSE	FALSE	FALSE	FALSE	FALSE	FALSE	TRUE	FALSE	FALSE	FALSE	TRUE	FALSE	FALSE	FALSE	TRUE	FALSE	FALSE	FALSE	21	4	1	0
10590	1.25196e+18	0	0	0	0	TRUE	FALSE	TRUE	FALSE	6.18002	5.3799	FALSE	FALSE	FALSE	FALSE	FALSE	TRUE	FALSE	FALSE	TRUE	FALSE	FALSE	FALSE	FALSE	FALSE	FALSE	FALSE	FALSE	FALSE	FALSE	19	4	1	0
10591	1.25194e+18	0	0	0	0	TRUE	FALSE	FALSE	FALSE	6.18002	5.3799	FALSE	FALSE	FALSE	FALSE	TRUE	FALSE	FALSE	FALSE	TRUE	FALSE	FALSE	FALSE	FALSE	FALSE	FALSE	FALSE	FALSE	FALSE	FALSE	18	4	1	1
10592	1.25191e+18	0	0	0	0	TRUE	FALSE	FALSE	FALSE	6.18002	5.3799	FALSE	FALSE	FALSE	FALSE	FALSE	FALSE	FALSE	FALSE	TRUE	FALSE	FALSE	FALSE	FALSE	FALSE	FALSE	FALSE	FALSE	FALSE	FALSE	16	4	1	0
10593	1.25189e+18	0	0	0	0	TRUE	TRUE	TRUE	FALSE	6.18002	5.3799	FALSE	FALSE	FALSE	FALSE	FALSE	FALSE	FALSE	FALSE	TRUE	FALSE	FALSE	FALSE	TRUE	FALSE	FALSE	FALSE	FALSE	FALSE	FALSE	15	4	1	0
10594	1.25187e+18	0	0	0	0	TRUE	FALSE	FALSE	FALSE	6.18002	5.3799	FALSE	FALSE	FALSE	FALSE	FALSE	FALSE	FALSE	FALSE	TRUE	FALSE	FALSE	FALSE	FALSE	FALSE	FALSE	FALSE	FALSE	FALSE	FALSE	13	4	1	0
10595	1.25184e+18	0	0	0	0	TRUE	FALSE	FALSE	FALSE	6.18002	5.3799	FALSE	FALSE	FALSE	FALSE	FALSE	FALSE	FALSE	FALSE	TRUE	FALSE	FALSE	FALSE	TRUE	FALSE	FALSE	FALSE	FALSE	FALSE	FALSE	12	4	1	1
10596	1.25168e+18	0	0	0	0	TRUE	FALSE	FALSE	FALSE	6.18002	5.3799	FALSE	FALSE	FALSE	FALSE	FALSE	FALSE	FALSE	FALSE	TRUE	FALSE	FALSE	FALSE	FALSE	FALSE	FALSE	FALSE	FALSE	FALSE	FALSE	1	4	1	0
10597	1.25166e+18	0	0	0	0	TRUE	FALSE	TRUE	FALSE	6.18002	5.3799	FALSE	FALSE	FALSE	TRUE	FALSE	TRUE	FALSE	FALSE	FALSE	FALSE	FALSE	FALSE	TRUE	FALSE	FALSE	FALSE	FALSE	FALSE	FALSE	0	4	1	0
10598	1.25164e+18	0	0	0	0	TRUE	FALSE	FALSE	FALSE	6.18002	5.3799	FALSE	FALSE	FALSE	FALSE	FALSE	FALSE	FALSE	FALSE	TRUE	FALSE	FALSE	FALSE	FALSE	FALSE	FALSE	FALSE	FALSE	FALSE	FALSE	22	4	7	0
10599	1.25162e+18	0	0	0	0	TRUE	FALSE	FALSE	FALSE	6.18002	5.3799	FALSE	FALSE	FALSE	FALSE	FALSE	FALSE	TRUE	FALSE	TRUE	FALSE	FALSE	FALSE	TRUE	FALSE	FALSE	FALSE	FALSE	FALSE	FALSE	21	4	7	0
10600	1.25159e+18	0	0	0	0	TRUE	FALSE	FALSE	FALSE	6.18002	5.3799	FALSE	FALSE	FALSE	TRUE	FALSE	FALSE	FALSE	FALSE	TRUE	FALSE	FALSE	TRUE	TRUE	FALSE	TRUE	TRUE	FALSE	FALSE	FALSE	19	4	7	0
10601	1.25157e+18	0	0	0	0	TRUE	FALSE	FALSE	FALSE	6.18002	5.3799	FALSE	FALSE	FALSE	FALSE	TRUE	FALSE	FALSE	FALSE	TRUE	FALSE	FALSE	FALSE	FALSE	FALSE	FALSE	FALSE	FALSE	FALSE	FALSE	18	4	7	5
10602	1.25156e+18	0	0	0	0	TRUE	FALSE	TRUE	FALSE	6.18002	5.3799	TRUE	FALSE	FALSE	FALSE	FALSE	FALSE	FALSE	FALSE	FALSE	FALSE	FALSE	FALSE	FALSE	FALSE	FALSE	FALSE	FALSE	TRUE	FALSE	17	4	7	1
10603	1.25155e+18	0	0	0	0	TRUE	FALSE	FALSE	FALSE	6.18002	5.3799	FALSE	FALSE	FALSE	FALSE	FALSE	FALSE	FALSE	FALSE	TRUE	FALSE	FALSE	FALSE	FALSE	FALSE	FALSE	FALSE	FALSE	FALSE	FALSE	16	4	7	0
10604	1.25153e+18	0	0	0	0	TRUE	TRUE	TRUE	FALSE	6.18002	5.3799	FALSE	FALSE	FALSE	FALSE	FALSE	TRUE	FALSE	FALSE	FALSE	FALSE	FALSE	TRUE	FALSE	TRUE	FALSE	FALSE	FALSE	FALSE	FALSE	15	4	7	0
10605	1.2515e+18	0	0	0	0	TRUE	FALSE	FALSE	FALSE	6.18002	5.3799	FALSE	FALSE	FALSE	FALSE	TRUE	FALSE	FALSE	FALSE	TRUE	FALSE	FALSE	FALSE	FALSE	FALSE	TRUE	TRUE	TRUE	FALSE	FALSE	13	4	7	0
10606	1.25148e+18	0	0	0	0	TRUE	FALSE	FALSE	FALSE	6.18002	5.3799	FALSE	FALSE	FALSE	FALSE	FALSE	FALSE	FALSE	FALSE	TRUE	FALSE	FALSE	FALSE	FALSE	FALSE	FALSE	FALSE	FALSE	FALSE	FALSE	12	4	7	0
10607	1.25132e+18	0	0	0	0	TRUE	FALSE	FALSE	FALSE	6.18002	5.3799	FALSE	FALSE	FALSE	FALSE	FALSE	FALSE	FALSE	FALSE	TRUE	FALSE	FALSE	FALSE	FALSE	FALSE	FALSE	FALSE	FALSE	FALSE	FALSE	1	4	7	0
10608	1.2513e+18	0	0	0	0	TRUE	FALSE	FALSE	FALSE	6.18002	5.3799	FALSE	FALSE	FALSE	FALSE	FALSE	FALSE	FALSE	FALSE	TRUE	FALSE	TRUE	FALSE	FALSE	FALSE	FALSE	FALSE	FALSE	FALSE	FALSE	0	4	7	0
10609	1.25128e+18	0	0	0	0	TRUE	FALSE	TRUE	FALSE	6.18002	5.3799	FALSE	FALSE	FALSE	FALSE	FALSE	FALSE	FALSE	FALSE	TRUE	FALSE	FALSE	TRUE	FALSE	FALSE	FALSE	FALSE	FALSE	FALSE	FALSE	22	4	6	0
10610	1.25125e+18	0	0	0	0	TRUE	FALSE	FALSE	FALSE	6.18002	5.3799	FALSE	FALSE	FALSE	FALSE	FALSE	FALSE	FALSE	FALSE	TRUE	FALSE	FALSE	FALSE	TRUE	FALSE	FALSE	FALSE	FALSE	FALSE	FALSE	21	4	6	0
10611	1.25123e+18	0	0	0	0	TRUE	FALSE	TRUE	FALSE	6.18002	5.3799	FALSE	FALSE	FALSE	TRUE	TRUE	FALSE	FALSE	FALSE	TRUE	FALSE	FALSE	FALSE	FALSE	FALSE	FALSE	FALSE	FALSE	FALSE	FALSE	19	4	6	1
10612	1.25121e+18	0	0	0	0	TRUE	FALSE	FALSE	FALSE	6.18002	5.3799	FALSE	FALSE	FALSE	FALSE	TRUE	FALSE	FALSE	FALSE	TRUE	FALSE	FALSE	FALSE	FALSE	FALSE	FALSE	FALSE	FALSE	FALSE	FALSE	18	4	6	0
10613	1.25119e+18	0	0	0	0	TRUE	FALSE	TRUE	FALSE	6.18002	5.3799	FALSE	FALSE	FALSE	FALSE	TRUE	FALSE	FALSE	FALSE	TRUE	FALSE	FALSE	FALSE	FALSE	FALSE	FALSE	TRUE	FALSE	FALSE	FALSE	16	4	6	0
10614	1.25116e+18	0	0	0	0	TRUE	TRUE	TRUE	FALSE	6.18002	5.3799	FALSE	FALSE	FALSE	FALSE	FALSE	FALSE	FALSE	FALSE	TRUE	FALSE	FALSE	TRUE	TRUE	FALSE	FALSE	TRUE	FALSE	FALSE	FALSE	15	4	6	1
10615	1.25114e+18	0	0	0	0	TRUE	TRUE	TRUE	FALSE	6.18002	5.3799	FALSE	FALSE	TRUE	TRUE	FALSE	FALSE	FALSE	TRUE	FALSE	FALSE	FALSE	FALSE	FALSE	TRUE	FALSE	FALSE	FALSE	FALSE	FALSE	13	4	6	0
10616	1.25112e+18	0	0	0	0	TRUE	TRUE	FALSE	FALSE	6.18002	5.3799	FALSE	FALSE	FALSE	TRUE	FALSE	TRUE	FALSE	FALSE	TRUE	FALSE	FALSE	FALSE	FALSE	FALSE	FALSE	FALSE	FALSE	FALSE	FALSE	12	4	6	0
10617	1.25096e+18	0	0	0	0	TRUE	FALSE	FALSE	FALSE	6.18002	5.3799	FALSE	FALSE	FALSE	FALSE	FALSE	FALSE	FALSE	FALSE	TRUE	FALSE	FALSE	FALSE	FALSE	FALSE	FALSE	FALSE	FALSE	FALSE	FALSE	1	4	6	0
10618	1.25094e+18	0	0	0	0	TRUE	FALSE	FALSE	FALSE	6.18002	5.3799	FALSE	FALSE	FALSE	FALSE	FALSE	FALSE	FALSE	FALSE	TRUE	FALSE	FALSE	FALSE	FALSE	FALSE	FALSE	FALSE	TRUE	FALSE	FALSE	0	4	6	0
10619	1.25091e+18	0	0	0	0	TRUE	FALSE	TRUE	FALSE	6.18002	5.3799	FALSE	FALSE	FALSE	FALSE	FALSE	FALSE	FALSE	FALSE	TRUE	FALSE	FALSE	FALSE	FALSE	FALSE	FALSE	FALSE	FALSE	FALSE	FALSE	22	4	5	0
10620	1.25089e+18	0	0	0	0	TRUE	FALSE	TRUE	FALSE	6.18002	5.3799	FALSE	FALSE	FALSE	FALSE	FALSE	FALSE	FALSE	FALSE	FALSE	FALSE	FALSE	TRUE	FALSE	FALSE	FALSE	TRUE	FALSE	TRUE	FALSE	21	4	5	0
10621	1.25087e+18	0	0	0	0	TRUE	FALSE	FALSE	FALSE	6.18002	5.3799	FALSE	FALSE	FALSE	FALSE	TRUE	FALSE	FALSE	TRUE	TRUE	FALSE	FALSE	FALSE	FALSE	FALSE	FALSE	TRUE	FALSE	FALSE	FALSE	19	4	5	0
10622	1.25085e+18	0	0	0	0	TRUE	FALSE	FALSE	FALSE	6.18002	5.3799	FALSE	FALSE	FALSE	FALSE	TRUE	FALSE	FALSE	FALSE	TRUE	FALSE	FALSE	FALSE	FALSE	FALSE	FALSE	FALSE	FALSE	FALSE	FALSE	18	4	5	0
10623	1.25082e+18	0	0	0	0	TRUE	FALSE	TRUE	FALSE	6.18002	5.3799	FALSE	FALSE	FALSE	TRUE	TRUE	FALSE	FALSE	TRUE	TRUE	FALSE	TRUE	FALSE	FALSE	FALSE	FALSE	FALSE	TRUE	FALSE	FALSE	16	4	5	0
10624	1.2508e+18	0	0	0	0	TRUE	FALSE	FALSE	FALSE	6.18002	5.3799	FALSE	FALSE	FALSE	FALSE	FALSE	FALSE	FALSE	FALSE	TRUE	FALSE	FALSE	FALSE	FALSE	FALSE	FALSE	FALSE	FALSE	FALSE	FALSE	15	4	5	0
10625	1.25077e+18	0	0	0	0	TRUE	TRUE	TRUE	FALSE	6.18002	5.3799	FALSE	FALSE	FALSE	FALSE	TRUE	FALSE	FALSE	FALSE	TRUE	FALSE	FALSE	FALSE	FALSE	FALSE	FALSE	FALSE	TRUE	FALSE	FALSE	13	4	5	0
10626	1.25076e+18	0	0	0	0	TRUE	FALSE	FALSE	FALSE	6.18002	5.3799	FALSE	FALSE	FALSE	FALSE	FALSE	FALSE	FALSE	FALSE	TRUE	FALSE	FALSE	FALSE	FALSE	FALSE	FALSE	FALSE	TRUE	FALSE	FALSE	12	4	5	0
10627	1.2506e+18	0	0	0	0	TRUE	FALSE	FALSE	FALSE	6.18002	5.3799	FALSE	FALSE	FALSE	FALSE	FALSE	FALSE	FALSE	FALSE	TRUE	FALSE	FALSE	FALSE	FALSE	FALSE	FALSE	FALSE	FALSE	FALSE	FALSE	1	4	5	0
10628	1.25057e+18	0	0	0	0	TRUE	FALSE	TRUE	FALSE	6.18002	5.3799	FALSE	FALSE	TRUE	TRUE	FALSE	TRUE	FALSE	FALSE	TRUE	FALSE	FALSE	TRUE	FALSE	FALSE	FALSE	FALSE	FALSE	FALSE	FALSE	0	4	5	0
10629	1.25055e+18	0	0	0	0	TRUE	FALSE	FALSE	FALSE	6.18002	5.3799	FALSE	FALSE	FALSE	FALSE	FALSE	FALSE	FALSE	FALSE	TRUE	FALSE	FALSE	FALSE	FALSE	FALSE	FALSE	FALSE	FALSE	FALSE	FALSE	22	4	4	0
10630	1.25053e+18	0	0	0	0	TRUE	TRUE	TRUE	FALSE	6.18002	5.3799	FALSE	FALSE	FALSE	FALSE	FALSE	FALSE	FALSE	FALSE	TRUE	FALSE	FALSE	FALSE	FALSE	FALSE	FALSE	TRUE	TRUE	FALSE	FALSE	21	4	4	0
10631	1.25051e+18	0	0	0	0	TRUE	FALSE	FALSE	FALSE	6.18002	5.3799	FALSE	FALSE	FALSE	TRUE	FALSE	FALSE	FALSE	FALSE	TRUE	FALSE	FALSE	FALSE	FALSE	FALSE	FALSE	TRUE	FALSE	FALSE	FALSE	19	4	4	0
10632	1.25049e+18	0	0	0	0	TRUE	FALSE	TRUE	FALSE	6.18002	5.3799	FALSE	FALSE	FALSE	FALSE	TRUE	FALSE	FALSE	FALSE	TRUE	FALSE	FALSE	FALSE	FALSE	FALSE	FALSE	FALSE	FALSE	FALSE	FALSE	18	4	4	1
10633	1.25046e+18	0	0	0	0	TRUE	FALSE	TRUE	FALSE	6.18002	5.3799	FALSE	FALSE	FALSE	TRUE	FALSE	TRUE	FALSE	FALSE	FALSE	FALSE	TRUE	FALSE	TRUE	FALSE	FALSE	FALSE	FALSE	FALSE	FALSE	16	4	4	0
10634	1.25044e+18	0	0	0	0	TRUE	FALSE	FALSE	FALSE	6.18002	5.3799	FALSE	FALSE	FALSE	FALSE	FALSE	FALSE	FALSE	FALSE	TRUE	FALSE	FALSE	FALSE	FALSE	FALSE	FALSE	FALSE	TRUE	FALSE	FALSE	15	4	4	0
10635	1.25042e+18	0	0	0	0	TRUE	FALSE	TRUE	FALSE	6.18002	5.3799	FALSE	FALSE	FALSE	TRUE	FALSE	FALSE	FALSE	TRUE	TRUE	FALSE	TRUE	TRUE	FALSE	FALSE	TRUE	FALSE	FALSE	FALSE	FALSE	13	4	4	0
10636	1.25039e+18	0	0	0	0	TRUE	FALSE	FALSE	FALSE	6.18002	5.3799	FALSE	FALSE	FALSE	FALSE	FALSE	FALSE	FALSE	FALSE	TRUE	FALSE	FALSE	FALSE	FALSE	FALSE	FALSE	FALSE	FALSE	FALSE	FALSE	12	4	4	0
10637	1.25023e+18	0	0	0	0	TRUE	FALSE	FALSE	FALSE	6.18002	5.3799	FALSE	FALSE	FALSE	FALSE	FALSE	TRUE	FALSE	FALSE	TRUE	FALSE	FALSE	FALSE	FALSE	FALSE	FALSE	FALSE	FALSE	FALSE	FALSE	1	4	4	0
10638	1.25021e+18	0	0	0	0	TRUE	FALSE	TRUE	FALSE	6.18002	5.3799	FALSE	FALSE	FALSE	FALSE	FALSE	FALSE	FALSE	FALSE	FALSE	FALSE	FALSE	FALSE	FALSE	FALSE	FALSE	FALSE	FALSE	FALSE	FALSE	0	4	4	0
10639	1.25019e+18	0	0	0	0	TRUE	FALSE	FALSE	FALSE	6.18002	5.3799	FALSE	FALSE	FALSE	FALSE	FALSE	FALSE	FALSE	FALSE	TRUE	FALSE	FALSE	TRUE	FALSE	FALSE	FALSE	FALSE	FALSE	FALSE	FALSE	22	4	3	0
10640	1.25017e+18	0	0	0	0	TRUE	FALSE	TRUE	FALSE	6.18002	5.3799	FALSE	FALSE	FALSE	TRUE	FALSE	FALSE	FALSE	FALSE	TRUE	FALSE	FALSE	TRUE	FALSE	FALSE	FALSE	FALSE	TRUE	FALSE	FALSE	21	4	3	0
10641	1.25014e+18	0	0	0	0	TRUE	FALSE	FALSE	FALSE	6.18002	5.3799	FALSE	FALSE	FALSE	FALSE	FALSE	FALSE	FALSE	FALSE	TRUE	FALSE	FALSE	FALSE	FALSE	FALSE	FALSE	FALSE	FALSE	FALSE	FALSE	19	4	3	0
10642	1.25012e+18	0	0	0	0	TRUE	FALSE	TRUE	FALSE	6.18002	5.3799	FALSE	FALSE	FALSE	FALSE	TRUE	FALSE	FALSE	FALSE	TRUE	FALSE	FALSE	FALSE	FALSE	FALSE	FALSE	FALSE	FALSE	FALSE	FALSE	18	4	3	1
10643	1.2501e+18	0	0	0	0	TRUE	FALSE	FALSE	FALSE	6.18002	5.3799	FALSE	FALSE	FALSE	FALSE	FALSE	FALSE	FALSE	FALSE	TRUE	FALSE	FALSE	FALSE	FALSE	FALSE	FALSE	FALSE	FALSE	FALSE	FALSE	16	4	3	0
10644	1.25008e+18	0	0	0	0	TRUE	FALSE	TRUE	FALSE	6.18002	5.3799	TRUE	FALSE	FALSE	FALSE	FALSE	FALSE	FALSE	FALSE	FALSE	FALSE	FALSE	FALSE	FALSE	FALSE	FALSE	FALSE	FALSE	FALSE	FALSE	15	4	3	0
10645	1.25008e+18	0	0	0	0	TRUE	FALSE	FALSE	FALSE	6.18002	5.3799	FALSE	FALSE	FALSE	TRUE	FALSE	FALSE	FALSE	TRUE	TRUE	FALSE	FALSE	FALSE	TRUE	FALSE	FALSE	TRUE	TRUE	FALSE	FALSE	15	4	3	0
10646	1.25005e+18	0	0	0	0	TRUE	FALSE	TRUE	FALSE	6.18002	5.3799	FALSE	FALSE	FALSE	FALSE	FALSE	FALSE	FALSE	FALSE	TRUE	FALSE	FALSE	FALSE	FALSE	FALSE	FALSE	FALSE	FALSE	FALSE	FALSE	13	4	3	1
10647	1.25003e+18	0	0	0	0	TRUE	FALSE	FALSE	FALSE	6.18002	5.3799	FALSE	TRUE	FALSE	FALSE	FALSE	FALSE	FALSE	FALSE	TRUE	FALSE	FALSE	FALSE	FALSE	FALSE	FALSE	FALSE	FALSE	FALSE	FALSE	12	4	3	0
10648	1.25003e+18	0	0	0	0	TRUE	FALSE	FALSE	FALSE	6.18002	5.3799	FALSE	TRUE	FALSE	FALSE	FALSE	FALSE	FALSE	FALSE	TRUE	FALSE	FALSE	FALSE	FALSE	FALSE	FALSE	FALSE	FALSE	FALSE	FALSE	12	4	3	0
10649	1.24987e+18	0	0	0	0	TRUE	FALSE	FALSE	FALSE	6.18002	5.3799	FALSE	FALSE	FALSE	FALSE	FALSE	FALSE	FALSE	FALSE	TRUE	FALSE	FALSE	FALSE	FALSE	FALSE	FALSE	FALSE	FALSE	FALSE	FALSE	1	4	3	0
10650	1.24985e+18	0	0	0	0	TRUE	TRUE	TRUE	FALSE	6.18002	5.3799	FALSE	FALSE	FALSE	FALSE	FALSE	FALSE	FALSE	FALSE	TRUE	FALSE	FALSE	FALSE	FALSE	FALSE	FALSE	FALSE	FALSE	FALSE	FALSE	0	4	3	0
10651	1.24983e+18	0	0	0	0	TRUE	FALSE	FALSE	FALSE	6.18002	5.3799	FALSE	FALSE	FALSE	FALSE	FALSE	FALSE	FALSE	FALSE	TRUE	FALSE	FALSE	FALSE	FALSE	FALSE	FALSE	FALSE	FALSE	FALSE	FALSE	22	4	2	0
10652	1.2498e+18	0	0	0	0	TRUE	FALSE	TRUE	FALSE	6.18002	5.3799	FALSE	FALSE	FALSE	TRUE	FALSE	FALSE	FALSE	FALSE	FALSE	FALSE	TRUE	FALSE	TRUE	FALSE	FALSE	TRUE	FALSE	FALSE	FALSE	21	4	2	0
10653	1.24978e+18	0	0	0	0	TRUE	FALSE	FALSE	FALSE	6.18002	5.3799	FALSE	FALSE	FALSE	TRUE	FALSE	FALSE	FALSE	FALSE	TRUE	FALSE	FALSE	TRUE	FALSE	FALSE	FALSE	TRUE	FALSE	FALSE	FALSE	19	4	2	1
10654	1.24977e+18	0	0	0	0	TRUE	FALSE	FALSE	FALSE	6.18002	5.3799	FALSE	FALSE	FALSE	FALSE	TRUE	FALSE	FALSE	FALSE	TRUE	FALSE	FALSE	FALSE	FALSE	FALSE	FALSE	FALSE	FALSE	FALSE	FALSE	18	4	2	0
10655	1.24974e+18	0	0	0	0	TRUE	FALSE	FALSE	FALSE	6.18002	5.3799	FALSE	FALSE	TRUE	TRUE	FALSE	FALSE	FALSE	FALSE	TRUE	FALSE	FALSE	FALSE	FALSE	FALSE	FALSE	FALSE	FALSE	FALSE	FALSE	16	4	2	0
10656	1.24971e+18	0	0	0	0	TRUE	FALSE	TRUE	FALSE	6.18002	5.3799	FALSE	FALSE	FALSE	FALSE	FALSE	TRUE	FALSE	FALSE	FALSE	FALSE	FALSE	FALSE	TRUE	FALSE	FALSE	FALSE	FALSE	FALSE	FALSE	15	4	2	0
10657	1.24969e+18	0	0	0	0	TRUE	FALSE	TRUE	FALSE	6.18002	5.3799	FALSE	FALSE	FALSE	FALSE	FALSE	FALSE	FALSE	FALSE	TRUE	FALSE	FALSE	FALSE	FALSE	FALSE	FALSE	FALSE	FALSE	FALSE	FALSE	13	4	2	0
10658	1.24967e+18	0	0	0	0	TRUE	TRUE	TRUE	FALSE	6.18002	5.3799	FALSE	FALSE	FALSE	TRUE	FALSE	FALSE	FALSE	FALSE	TRUE	FALSE	FALSE	FALSE	FALSE	FALSE	FALSE	FALSE	FALSE	FALSE	FALSE	12	4	2	0
10659	1.24951e+18	0	0	0	0	TRUE	FALSE	FALSE	FALSE	6.18002	5.3799	FALSE	FALSE	FALSE	FALSE	FALSE	FALSE	FALSE	FALSE	TRUE	FALSE	FALSE	FALSE	FALSE	FALSE	FALSE	FALSE	FALSE	FALSE	FALSE	1	4	2	0
10660	1.24949e+18	0	0	0	0	TRUE	FALSE	FALSE	FALSE	6.18002	5.3799	FALSE	FALSE	FALSE	FALSE	FALSE	FALSE	FALSE	FALSE	TRUE	FALSE	FALSE	FALSE	FALSE	FALSE	FALSE	FALSE	FALSE	FALSE	FALSE	23	4	1	0
10661	1.24946e+18	0	0	0	0	TRUE	FALSE	FALSE	FALSE	6.18002	5.3799	FALSE	FALSE	FALSE	FALSE	FALSE	FALSE	FALSE	FALSE	TRUE	FALSE	FALSE	FALSE	FALSE	FALSE	FALSE	FALSE	FALSE	FALSE	FALSE	22	4	1	0
10662	1.24944e+18	0	0	0	0	TRUE	FALSE	FALSE	FALSE	6.18002	5.3799	FALSE	FALSE	FALSE	FALSE	FALSE	FALSE	FALSE	FALSE	TRUE	FALSE	FALSE	FALSE	FALSE	FALSE	FALSE	FALSE	FALSE	FALSE	FALSE	21	4	1	0
10663	1.24943e+18	0	0	0	0	TRUE	FALSE	FALSE	FALSE	6.18002	5.3799	TRUE	FALSE	FALSE	FALSE	TRUE	FALSE	FALSE	FALSE	FALSE	FALSE	FALSE	FALSE	FALSE	FALSE	FALSE	FALSE	FALSE	FALSE	FALSE	19	4	1	0
10664	1.24942e+18	0	0	0	0	TRUE	FALSE	FALSE	FALSE	6.18002	5.3799	FALSE	TRUE	FALSE	FALSE	FALSE	FALSE	FALSE	FALSE	TRUE	FALSE	FALSE	FALSE	FALSE	FALSE	FALSE	FALSE	FALSE	FALSE	FALSE	19	4	1	0
10665	1.2494e+18	0	0	0	0	TRUE	FALSE	FALSE	FALSE	6.18002	5.3799	FALSE	FALSE	FALSE	FALSE	TRUE	FALSE	FALSE	FALSE	TRUE	FALSE	FALSE	FALSE	FALSE	FALSE	FALSE	FALSE	FALSE	FALSE	FALSE	18	4	1	1
10666	1.24937e+18	0	0	0	0	TRUE	FALSE	FALSE	FALSE	6.18002	5.3799	FALSE	FALSE	FALSE	FALSE	FALSE	FALSE	FALSE	FALSE	TRUE	FALSE	FALSE	FALSE	FALSE	FALSE	FALSE	FALSE	FALSE	FALSE	TRUE	16	4	1	0
10667	1.24935e+18	0	0	0	0	TRUE	FALSE	FALSE	FALSE	6.18002	5.3799	FALSE	FALSE	FALSE	FALSE	FALSE	FALSE	FALSE	FALSE	TRUE	FALSE	FALSE	FALSE	FALSE	FALSE	FALSE	FALSE	FALSE	FALSE	FALSE	15	4	1	1
10668	1.24933e+18	0	0	0	0	TRUE	FALSE	TRUE	FALSE	6.18002	5.3799	FALSE	FALSE	FALSE	FALSE	FALSE	FALSE	FALSE	FALSE	FALSE	FALSE	FALSE	FALSE	TRUE	FALSE	FALSE	FALSE	FALSE	FALSE	FALSE	13	4	1	0
10669	1.24931e+18	0	0	0	0	TRUE	FALSE	FALSE	FALSE	6.18002	5.3799	FALSE	FALSE	FALSE	FALSE	FALSE	FALSE	FALSE	FALSE	TRUE	FALSE	FALSE	FALSE	FALSE	FALSE	FALSE	FALSE	FALSE	FALSE	FALSE	12	4	1	0
10670	1.24931e+18	0	0	0	0	TRUE	FALSE	FALSE	FALSE	6.18002	5.3799	FALSE	TRUE	FALSE	FALSE	FALSE	FALSE	FALSE	FALSE	TRUE	FALSE	FALSE	FALSE	FALSE	FALSE	FALSE	FALSE	FALSE	FALSE	TRUE	12	4	1	1
10671	1.24915e+18	0	0	0	0	TRUE	FALSE	FALSE	FALSE	6.18002	5.3799	FALSE	FALSE	FALSE	FALSE	FALSE	FALSE	FALSE	FALSE	TRUE	FALSE	FALSE	FALSE	FALSE	FALSE	FALSE	FALSE	FALSE	FALSE	FALSE	1	4	1	0
10672	1.24913e+18	0	0	0	0	TRUE	FALSE	TRUE	FALSE	6.18002	5.3799	FALSE	FALSE	FALSE	FALSE	FALSE	FALSE	FALSE	FALSE	TRUE	FALSE	FALSE	FALSE	FALSE	FALSE	FALSE	FALSE	FALSE	FALSE	TRUE	0	4	1	0
10673	1.2491e+18	0	0	0	0	TRUE	FALSE	FALSE	FALSE	6.18002	5.3799	FALSE	FALSE	FALSE	FALSE	FALSE	FALSE	FALSE	FALSE	TRUE	FALSE	FALSE	FALSE	FALSE	FALSE	FALSE	FALSE	FALSE	FALSE	FALSE	22	4	7	0
10674	1.24908e+18	0	0	0	0	TRUE	TRUE	TRUE	FALSE	6.18002	5.3799	FALSE	FALSE	FALSE	FALSE	TRUE	FALSE	FALSE	FALSE	FALSE	FALSE	FALSE	FALSE	FALSE	FALSE	FALSE	FALSE	FALSE	FALSE	FALSE	21	4	7	4
10675	1.24906e+18	0	0	0	0	TRUE	FALSE	FALSE	FALSE	6.18002	5.3799	FALSE	FALSE	FALSE	FALSE	FALSE	FALSE	FALSE	FALSE	TRUE	FALSE	TRUE	FALSE	FALSE	FALSE	TRUE	FALSE	TRUE	FALSE	FALSE	19	4	7	0
10676	1.24904e+18	0	0	0	0	TRUE	FALSE	FALSE	FALSE	6.18002	5.3799	FALSE	FALSE	FALSE	FALSE	TRUE	FALSE	FALSE	FALSE	TRUE	FALSE	FALSE	FALSE	FALSE	FALSE	FALSE	FALSE	FALSE	FALSE	FALSE	18	4	7	0
10677	1.24901e+18	0	0	0	0	TRUE	FALSE	FALSE	FALSE	6.18002	5.3799	FALSE	FALSE	FALSE	FALSE	FALSE	FALSE	FALSE	FALSE	TRUE	FALSE	FALSE	FALSE	TRUE	FALSE	FALSE	FALSE	FALSE	FALSE	FALSE	16	4	7	0
10678	1.24899e+18	0	0	0	0	TRUE	FALSE	TRUE	FALSE	6.18002	5.3799	FALSE	FALSE	FALSE	TRUE	FALSE	FALSE	FALSE	FALSE	FALSE	FALSE	FALSE	FALSE	FALSE	FALSE	FALSE	FALSE	FALSE	FALSE	FALSE	15	4	7	0
10679	1.24897e+18	0	0	0	0	TRUE	FALSE	TRUE	FALSE	6.18002	5.3799	FALSE	FALSE	FALSE	FALSE	FALSE	FALSE	FALSE	FALSE	TRUE	FALSE	FALSE	FALSE	TRUE	FALSE	FALSE	TRUE	TRUE	FALSE	FALSE	13	4	7	0
10680	1.24897e+18	0	0	0	0	TRUE	FALSE	FALSE	TRUE	6.18002	5.3799	TRUE	FALSE	FALSE	FALSE	FALSE	FALSE	FALSE	FALSE	TRUE	FALSE	FALSE	FALSE	FALSE	FALSE	FALSE	FALSE	FALSE	FALSE	FALSE	13	4	7	0
10681	1.24894e+18	0	0	0	0	TRUE	FALSE	FALSE	FALSE	6.18002	5.3799	FALSE	FALSE	FALSE	FALSE	FALSE	FALSE	FALSE	TRUE	TRUE	FALSE	TRUE	FALSE	FALSE	FALSE	FALSE	FALSE	FALSE	FALSE	FALSE	12	4	7	1
10682	1.24879e+18	0	0	0	0	TRUE	FALSE	FALSE	FALSE	6.18002	5.3799	FALSE	FALSE	FALSE	FALSE	FALSE	FALSE	FALSE	FALSE	TRUE	FALSE	FALSE	FALSE	FALSE	FALSE	FALSE	FALSE	FALSE	FALSE	FALSE	1	4	7	0
10683	1.24876e+18	0	0	0	0	TRUE	FALSE	FALSE	FALSE	6.18002	5.3799	FALSE	FALSE	FALSE	FALSE	FALSE	FALSE	FALSE	FALSE	TRUE	FALSE	TRUE	FALSE	FALSE	FALSE	FALSE	FALSE	FALSE	FALSE	FALSE	0	4	7	0
10684	1.24874e+18	0	0	0	0	TRUE	FALSE	TRUE	FALSE	6.18002	5.3799	FALSE	FALSE	FALSE	FALSE	FALSE	FALSE	FALSE	FALSE	TRUE	FALSE	FALSE	FALSE	TRUE	FALSE	TRUE	FALSE	TRUE	FALSE	FALSE	22	4	6	0
10685	1.24872e+18	0	0	0	0	TRUE	FALSE	FALSE	FALSE	6.18002	5.3799	FALSE	FALSE	FALSE	FALSE	FALSE	FALSE	FALSE	TRUE	TRUE	FALSE	FALSE	FALSE	FALSE	FALSE	FALSE	TRUE	FALSE	FALSE	TRUE	21	4	6	0
10686	1.24869e+18	0	0	0	0	TRUE	FALSE	TRUE	FALSE	6.18002	5.3799	FALSE	FALSE	FALSE	FALSE	TRUE	FALSE	FALSE	FALSE	TRUE	FALSE	FALSE	FALSE	FALSE	FALSE	FALSE	FALSE	FALSE	TRUE	FALSE	19	4	6	0
10687	1.24868e+18	0	0	0	0	TRUE	FALSE	TRUE	FALSE	6.18002	5.3799	FALSE	FALSE	FALSE	FALSE	TRUE	FALSE	FALSE	FALSE	TRUE	FALSE	FALSE	FALSE	FALSE	FALSE	FALSE	FALSE	FALSE	FALSE	FALSE	18	4	6	0
10688	1.24865e+18	0	0	0	0	TRUE	FALSE	FALSE	FALSE	6.18002	5.3799	FALSE	FALSE	FALSE	FALSE	FALSE	FALSE	FALSE	FALSE	TRUE	FALSE	FALSE	TRUE	FALSE	FALSE	TRUE	FALSE	FALSE	FALSE	FALSE	16	4	6	0
10689	1.24863e+18	0	0	0	0	TRUE	FALSE	FALSE	FALSE	6.18002	5.3799	FALSE	TRUE	FALSE	TRUE	FALSE	FALSE	FALSE	FALSE	TRUE	FALSE	FALSE	FALSE	FALSE	FALSE	FALSE	FALSE	FALSE	FALSE	FALSE	15	4	6	0
10690	1.2486e+18	0	0	0	0	TRUE	FALSE	FALSE	FALSE	6.18002	5.3799	FALSE	FALSE	FALSE	FALSE	FALSE	TRUE	FALSE	FALSE	TRUE	FALSE	FALSE	TRUE	TRUE	FALSE	FALSE	FALSE	FALSE	FALSE	FALSE	13	4	6	0
10691	1.24858e+18	0	0	0	0	TRUE	FALSE	TRUE	FALSE	6.18002	5.3799	FALSE	FALSE	FALSE	FALSE	FALSE	FALSE	FALSE	FALSE	TRUE	FALSE	FALSE	FALSE	FALSE	FALSE	FALSE	FALSE	TRUE	FALSE	FALSE	12	4	6	0
10692	1.24842e+18	0	0	0	0	TRUE	FALSE	FALSE	FALSE	6.18002	5.3799	FALSE	FALSE	FALSE	FALSE	FALSE	FALSE	FALSE	FALSE	TRUE	FALSE	FALSE	FALSE	FALSE	FALSE	FALSE	FALSE	FALSE	FALSE	FALSE	1	4	6	0
10693	1.2484e+18	0	0	0	0	TRUE	TRUE	TRUE	FALSE	6.18002	5.3799	FALSE	FALSE	TRUE	FALSE	FALSE	FALSE	FALSE	FALSE	TRUE	FALSE	FALSE	FALSE	TRUE	FALSE	FALSE	FALSE	FALSE	TRUE	FALSE	0	4	6	0
10694	1.24838e+18	0	0	0	0	TRUE	FALSE	FALSE	FALSE	6.18002	5.3799	FALSE	FALSE	FALSE	TRUE	FALSE	FALSE	FALSE	FALSE	TRUE	FALSE	FALSE	TRUE	FALSE	FALSE	TRUE	FALSE	FALSE	FALSE	FALSE	22	4	5	0
10695	1.24836e+18	0	0	0	0	TRUE	FALSE	FALSE	FALSE	6.18002	5.3799	FALSE	FALSE	FALSE	FALSE	FALSE	FALSE	FALSE	FALSE	TRUE	FALSE	FALSE	FALSE	TRUE	FALSE	FALSE	FALSE	FALSE	FALSE	FALSE	21	4	5	1
10696	1.24833e+18	0	0	0	0	TRUE	FALSE	FALSE	FALSE	6.18002	5.3799	FALSE	TRUE	FALSE	TRUE	TRUE	FALSE	FALSE	FALSE	TRUE	FALSE	TRUE	FALSE	FALSE	FALSE	FALSE	FALSE	TRUE	FALSE	FALSE	19	4	5	0
10697	1.24831e+18	0	0	0	0	TRUE	FALSE	FALSE	FALSE	6.18002	5.3799	FALSE	FALSE	FALSE	FALSE	TRUE	FALSE	FALSE	FALSE	TRUE	FALSE	FALSE	FALSE	FALSE	FALSE	FALSE	FALSE	FALSE	FALSE	FALSE	18	4	5	0
10699	1.24826e+18	0	0	0	0	TRUE	FALSE	TRUE	FALSE	6.18002	5.3799	FALSE	FALSE	FALSE	TRUE	FALSE	TRUE	FALSE	FALSE	TRUE	FALSE	FALSE	FALSE	TRUE	FALSE	FALSE	FALSE	FALSE	FALSE	FALSE	15	4	5	0
10700	1.24824e+18	0	0	0	0	TRUE	FALSE	FALSE	FALSE	6.18002	5.3799	FALSE	FALSE	FALSE	FALSE	FALSE	FALSE	FALSE	FALSE	TRUE	FALSE	FALSE	FALSE	FALSE	FALSE	FALSE	FALSE	FALSE	FALSE	FALSE	13	4	5	0
10701	1.24822e+18	0	0	0	0	TRUE	FALSE	FALSE	FALSE	6.18002	5.3799	FALSE	FALSE	FALSE	FALSE	TRUE	FALSE	FALSE	FALSE	TRUE	FALSE	TRUE	FALSE	TRUE	FALSE	FALSE	FALSE	FALSE	FALSE	FALSE	12	4	5	0
10702	1.24806e+18	0	0	0	0	TRUE	FALSE	TRUE	FALSE	6.18002	5.3799	FALSE	FALSE	TRUE	FALSE	FALSE	FALSE	FALSE	FALSE	TRUE	FALSE	FALSE	FALSE	FALSE	FALSE	FALSE	FALSE	FALSE	FALSE	FALSE	1	4	5	1
10703	1.24804e+18	0	0	0	0	TRUE	FALSE	TRUE	FALSE	6.18002	5.3799	FALSE	FALSE	TRUE	FALSE	FALSE	FALSE	FALSE	FALSE	TRUE	FALSE	FALSE	FALSE	FALSE	FALSE	FALSE	FALSE	FALSE	FALSE	FALSE	0	4	5	0
10704	1.24802e+18	0	0	0	0	TRUE	FALSE	FALSE	FALSE	6.18002	5.3799	FALSE	FALSE	FALSE	FALSE	FALSE	FALSE	FALSE	FALSE	TRUE	FALSE	FALSE	FALSE	FALSE	FALSE	FALSE	FALSE	FALSE	FALSE	FALSE	22	4	4	0
10705	1.24799e+18	0	0	0	0	TRUE	FALSE	TRUE	FALSE	6.18002	5.3799	FALSE	FALSE	FALSE	FALSE	FALSE	TRUE	FALSE	FALSE	TRUE	FALSE	FALSE	FALSE	FALSE	FALSE	FALSE	TRUE	FALSE	FALSE	FALSE	21	4	4	0
10706	1.24797e+18	0	0	0	0	TRUE	FALSE	FALSE	FALSE	6.18002	5.3799	FALSE	TRUE	FALSE	TRUE	FALSE	FALSE	FALSE	FALSE	TRUE	FALSE	FALSE	FALSE	FALSE	FALSE	FALSE	FALSE	TRUE	FALSE	FALSE	19	4	4	0
10707	1.24795e+18	0	0	0	0	TRUE	FALSE	FALSE	FALSE	6.18002	5.3799	FALSE	FALSE	FALSE	FALSE	TRUE	FALSE	FALSE	FALSE	TRUE	FALSE	FALSE	FALSE	FALSE	FALSE	FALSE	FALSE	FALSE	FALSE	FALSE	18	4	4	0
10708	1.24792e+18	0	0	0	0	TRUE	FALSE	TRUE	FALSE	6.18002	5.3799	FALSE	FALSE	FALSE	TRUE	FALSE	FALSE	FALSE	TRUE	TRUE	FALSE	FALSE	FALSE	FALSE	FALSE	FALSE	TRUE	FALSE	FALSE	FALSE	16	4	4	0
10709	1.2479e+18	0	0	0	0	TRUE	FALSE	TRUE	FALSE	6.18002	5.3799	FALSE	FALSE	FALSE	FALSE	FALSE	FALSE	FALSE	FALSE	TRUE	FALSE	FALSE	FALSE	TRUE	FALSE	TRUE	FALSE	FALSE	FALSE	FALSE	14	4	4	0
10710	1.24788e+18	0	0	0	0	TRUE	FALSE	FALSE	FALSE	6.18002	5.3799	FALSE	FALSE	FALSE	FALSE	FALSE	FALSE	FALSE	FALSE	TRUE	FALSE	FALSE	TRUE	FALSE	FALSE	FALSE	FALSE	FALSE	FALSE	FALSE	13	4	4	0
10711	1.24786e+18	0	0	0	0	TRUE	FALSE	FALSE	FALSE	6.18002	5.3799	FALSE	FALSE	FALSE	FALSE	FALSE	FALSE	FALSE	FALSE	TRUE	FALSE	FALSE	FALSE	FALSE	FALSE	FALSE	FALSE	FALSE	FALSE	FALSE	12	4	4	0
10712	1.2477e+18	0	0	0	0	TRUE	FALSE	FALSE	FALSE	6.18002	5.3799	FALSE	FALSE	FALSE	TRUE	FALSE	FALSE	FALSE	FALSE	TRUE	FALSE	TRUE	FALSE	FALSE	FALSE	FALSE	FALSE	FALSE	FALSE	FALSE	1	4	4	1
10713	1.24768e+18	0	0	0	0	TRUE	FALSE	TRUE	FALSE	6.18002	5.3799	FALSE	FALSE	FALSE	TRUE	FALSE	FALSE	FALSE	FALSE	TRUE	FALSE	FALSE	FALSE	TRUE	FALSE	FALSE	FALSE	FALSE	FALSE	FALSE	0	4	4	0
10714	1.24765e+18	0	0	0	0	TRUE	FALSE	FALSE	FALSE	6.18002	5.3799	FALSE	FALSE	FALSE	FALSE	FALSE	FALSE	FALSE	FALSE	TRUE	FALSE	FALSE	FALSE	FALSE	FALSE	FALSE	FALSE	FALSE	FALSE	FALSE	22	4	3	0
10715	1.24763e+18	0	0	0	0	TRUE	FALSE	TRUE	FALSE	6.18002	5.3799	FALSE	FALSE	FALSE	FALSE	FALSE	FALSE	FALSE	FALSE	TRUE	FALSE	FALSE	FALSE	FALSE	FALSE	FALSE	FALSE	FALSE	FALSE	FALSE	21	4	3	0
10716	1.24761e+18	0	0	0	0	TRUE	FALSE	TRUE	FALSE	6.18002	5.3799	FALSE	FALSE	FALSE	FALSE	FALSE	FALSE	FALSE	TRUE	TRUE	FALSE	FALSE	FALSE	FALSE	FALSE	FALSE	FALSE	FALSE	FALSE	FALSE	19	4	3	0
10717	1.2476e+18	0	0	0	0	TRUE	FALSE	FALSE	FALSE	6.18002	5.3799	FALSE	FALSE	FALSE	FALSE	TRUE	TRUE	FALSE	FALSE	TRUE	FALSE	FALSE	FALSE	FALSE	FALSE	FALSE	FALSE	FALSE	FALSE	FALSE	18	4	3	0
10718	1.24759e+18	0	0	0	0	TRUE	FALSE	FALSE	FALSE	6.18002	5.3799	FALSE	FALSE	FALSE	FALSE	TRUE	FALSE	FALSE	FALSE	TRUE	FALSE	FALSE	FALSE	FALSE	FALSE	FALSE	FALSE	FALSE	FALSE	FALSE	18	4	3	1
10719	1.24756e+18	0	0	0	0	TRUE	TRUE	TRUE	FALSE	6.18002	5.3799	FALSE	FALSE	FALSE	FALSE	FALSE	FALSE	FALSE	FALSE	TRUE	FALSE	FALSE	FALSE	FALSE	FALSE	FALSE	FALSE	FALSE	FALSE	FALSE	16	4	3	0
10720	1.24754e+18	0	0	0	0	TRUE	FALSE	FALSE	FALSE	6.18002	5.3799	FALSE	FALSE	FALSE	FALSE	FALSE	FALSE	FALSE	FALSE	TRUE	FALSE	TRUE	TRUE	FALSE	FALSE	TRUE	FALSE	FALSE	FALSE	FALSE	15	4	3	0
10721	1.24752e+18	0	0	0	0	TRUE	FALSE	FALSE	FALSE	6.18002	5.3799	FALSE	FALSE	FALSE	FALSE	FALSE	FALSE	FALSE	FALSE	TRUE	FALSE	TRUE	TRUE	FALSE	FALSE	FALSE	FALSE	FALSE	FALSE	FALSE	13	4	3	0
10722	1.24749e+18	0	0	0	0	TRUE	FALSE	FALSE	FALSE	6.18002	5.3799	FALSE	FALSE	FALSE	TRUE	FALSE	FALSE	FALSE	FALSE	TRUE	FALSE	FALSE	FALSE	FALSE	FALSE	FALSE	FALSE	TRUE	TRUE	FALSE	12	4	3	1
10723	1.24734e+18	0	0	0	0	TRUE	TRUE	TRUE	FALSE	6.18002	5.3799	FALSE	FALSE	FALSE	FALSE	FALSE	FALSE	FALSE	FALSE	TRUE	FALSE	FALSE	FALSE	TRUE	FALSE	FALSE	FALSE	FALSE	FALSE	FALSE	1	4	3	0
10724	1.24731e+18	0	0	0	0	TRUE	FALSE	FALSE	FALSE	6.18002	5.3799	FALSE	FALSE	TRUE	TRUE	FALSE	FALSE	FALSE	FALSE	TRUE	FALSE	FALSE	FALSE	FALSE	FALSE	FALSE	FALSE	FALSE	FALSE	FALSE	0	4	3	0
10725	1.24729e+18	0	0	0	0	TRUE	FALSE	TRUE	FALSE	6.18002	5.3799	FALSE	FALSE	FALSE	TRUE	FALSE	FALSE	FALSE	FALSE	TRUE	FALSE	FALSE	FALSE	FALSE	FALSE	FALSE	FALSE	TRUE	FALSE	FALSE	22	4	2	1
10726	1.24727e+18	0	0	0	0	TRUE	TRUE	FALSE	FALSE	6.18002	5.3799	FALSE	FALSE	FALSE	TRUE	FALSE	FALSE	FALSE	FALSE	TRUE	FALSE	FALSE	FALSE	TRUE	FALSE	FALSE	FALSE	TRUE	FALSE	FALSE	21	4	2	0
10727	1.24725e+18	0	0	0	0	TRUE	FALSE	TRUE	FALSE	6.18002	5.3799	FALSE	FALSE	FALSE	FALSE	TRUE	FALSE	FALSE	TRUE	TRUE	FALSE	TRUE	FALSE	FALSE	FALSE	TRUE	TRUE	TRUE	FALSE	FALSE	19	4	2	0
10728	1.24723e+18	0	0	0	0	TRUE	FALSE	FALSE	FALSE	6.18002	5.3799	FALSE	FALSE	FALSE	FALSE	TRUE	FALSE	FALSE	FALSE	TRUE	FALSE	FALSE	FALSE	FALSE	FALSE	FALSE	FALSE	FALSE	FALSE	FALSE	18	4	2	0
10730	1.24719e+18	0	0	0	0	TRUE	FALSE	FALSE	FALSE	6.18002	5.3799	FALSE	FALSE	FALSE	FALSE	FALSE	FALSE	FALSE	FALSE	TRUE	FALSE	FALSE	FALSE	FALSE	FALSE	FALSE	FALSE	TRUE	FALSE	FALSE	15	4	2	0
10731	1.24718e+18	0	0	0	0	TRUE	FALSE	TRUE	FALSE	6.18002	5.3799	FALSE	FALSE	FALSE	TRUE	FALSE	FALSE	FALSE	FALSE	TRUE	FALSE	FALSE	FALSE	FALSE	FALSE	FALSE	TRUE	FALSE	FALSE	FALSE	15	4	2	0
10732	1.24715e+18	0	0	0	0	TRUE	FALSE	TRUE	FALSE	6.18002	5.3799	FALSE	FALSE	FALSE	TRUE	FALSE	FALSE	FALSE	FALSE	TRUE	FALSE	TRUE	FALSE	FALSE	FALSE	FALSE	FALSE	TRUE	TRUE	FALSE	13	4	2	0
10733	1.24713e+18	0	0	0	0	TRUE	FALSE	TRUE	FALSE	6.18002	5.3799	FALSE	FALSE	FALSE	TRUE	FALSE	TRUE	FALSE	FALSE	TRUE	FALSE	FALSE	FALSE	FALSE	FALSE	FALSE	FALSE	TRUE	TRUE	FALSE	12	4	2	0
10734	1.24697e+18	0	0	0	0	TRUE	FALSE	TRUE	FALSE	6.18002	5.3799	FALSE	TRUE	FALSE	FALSE	FALSE	FALSE	TRUE	FALSE	FALSE	FALSE	FALSE	TRUE	FALSE	FALSE	FALSE	FALSE	FALSE	FALSE	FALSE	1	4	2	0
10735	1.24695e+18	0	0	0	0	TRUE	FALSE	TRUE	FALSE	6.18002	5.3799	FALSE	FALSE	FALSE	FALSE	FALSE	FALSE	FALSE	FALSE	TRUE	FALSE	FALSE	TRUE	TRUE	FALSE	FALSE	FALSE	FALSE	FALSE	FALSE	0	4	2	0
10736	1.24693e+18	0	0	0	0	TRUE	FALSE	TRUE	FALSE	6.18002	5.3799	FALSE	FALSE	FALSE	TRUE	FALSE	FALSE	FALSE	FALSE	TRUE	FALSE	TRUE	FALSE	FALSE	FALSE	TRUE	FALSE	FALSE	FALSE	FALSE	22	4	1	0
10737	1.24691e+18	0	0	0	0	TRUE	FALSE	TRUE	FALSE	6.18002	5.3799	FALSE	FALSE	FALSE	FALSE	FALSE	FALSE	FALSE	FALSE	TRUE	FALSE	FALSE	FALSE	FALSE	FALSE	FALSE	FALSE	FALSE	FALSE	FALSE	21	4	1	1
10738	1.24688e+18	0	0	0	0	TRUE	FALSE	FALSE	FALSE	6.18002	5.3799	FALSE	TRUE	FALSE	TRUE	FALSE	FALSE	FALSE	FALSE	TRUE	FALSE	FALSE	FALSE	FALSE	FALSE	FALSE	FALSE	FALSE	FALSE	FALSE	19	4	1	0
10739	1.24686e+18	0	0	0	0	TRUE	FALSE	FALSE	FALSE	6.18002	5.3799	FALSE	FALSE	FALSE	FALSE	TRUE	FALSE	FALSE	FALSE	TRUE	FALSE	FALSE	FALSE	FALSE	FALSE	FALSE	FALSE	FALSE	FALSE	FALSE	18	4	1	0
10740	1.24684e+18	0	0	0	0	TRUE	FALSE	FALSE	FALSE	6.18002	5.3799	FALSE	FALSE	FALSE	FALSE	FALSE	TRUE	FALSE	FALSE	TRUE	FALSE	FALSE	FALSE	FALSE	FALSE	FALSE	FALSE	FALSE	FALSE	FALSE	16	4	1	0
10741	1.24681e+18	0	0	0	0	TRUE	FALSE	TRUE	FALSE	6.18002	5.3799	FALSE	FALSE	FALSE	FALSE	FALSE	FALSE	FALSE	FALSE	TRUE	FALSE	FALSE	TRUE	FALSE	FALSE	FALSE	FALSE	FALSE	FALSE	FALSE	15	4	1	0
10742	1.24679e+18	0	0	0	0	TRUE	FALSE	TRUE	FALSE	6.18002	5.3799	FALSE	FALSE	FALSE	FALSE	FALSE	FALSE	FALSE	FALSE	TRUE	FALSE	FALSE	FALSE	FALSE	FALSE	TRUE	FALSE	FALSE	FALSE	FALSE	13	4	1	0
10743	1.24676e+18	0	0	0	0	TRUE	FALSE	FALSE	FALSE	6.18002	5.3799	FALSE	FALSE	FALSE	FALSE	FALSE	FALSE	FALSE	FALSE	TRUE	FALSE	FALSE	FALSE	TRUE	FALSE	FALSE	FALSE	FALSE	FALSE	FALSE	11	4	1	0
10744	1.24661e+18	0	0	0	0	TRUE	FALSE	TRUE	FALSE	6.18002	5.3799	FALSE	FALSE	FALSE	FALSE	FALSE	FALSE	FALSE	FALSE	TRUE	FALSE	FALSE	TRUE	TRUE	FALSE	FALSE	FALSE	FALSE	FALSE	FALSE	1	4	1	0
10745	1.24659e+18	0	0	0	0	TRUE	FALSE	FALSE	FALSE	6.18002	5.3799	FALSE	FALSE	FALSE	FALSE	FALSE	TRUE	FALSE	FALSE	TRUE	FALSE	FALSE	TRUE	TRUE	FALSE	FALSE	TRUE	FALSE	FALSE	FALSE	0	4	1	0
10746	1.24657e+18	0	0	0	0	TRUE	FALSE	FALSE	FALSE	6.18002	5.3799	FALSE	FALSE	FALSE	TRUE	FALSE	FALSE	FALSE	FALSE	TRUE	FALSE	FALSE	FALSE	FALSE	FALSE	FALSE	FALSE	TRUE	FALSE	FALSE	22	4	7	0
10747	1.24654e+18	0	0	0	0	TRUE	FALSE	FALSE	FALSE	6.18002	5.3799	FALSE	FALSE	FALSE	TRUE	FALSE	FALSE	FALSE	FALSE	TRUE	FALSE	FALSE	FALSE	TRUE	FALSE	FALSE	FALSE	FALSE	FALSE	FALSE	21	4	7	3
10748	1.24652e+18	0	0	0	0	TRUE	TRUE	FALSE	FALSE	6.18002	5.3799	FALSE	FALSE	FALSE	TRUE	FALSE	FALSE	FALSE	FALSE	TRUE	FALSE	FALSE	FALSE	TRUE	FALSE	FALSE	FALSE	TRUE	FALSE	FALSE	19	4	7	0
10749	1.2465e+18	0	0	0	0	TRUE	FALSE	FALSE	FALSE	6.18002	5.3799	FALSE	FALSE	FALSE	FALSE	TRUE	FALSE	FALSE	FALSE	TRUE	FALSE	FALSE	FALSE	FALSE	FALSE	FALSE	FALSE	FALSE	FALSE	FALSE	18	4	7	0
10750	1.24648e+18	0	0	0	0	TRUE	FALSE	FALSE	FALSE	6.18002	5.3799	FALSE	FALSE	FALSE	FALSE	FALSE	FALSE	FALSE	FALSE	TRUE	FALSE	FALSE	FALSE	FALSE	FALSE	FALSE	FALSE	FALSE	FALSE	FALSE	16	4	7	0
10751	1.24645e+18	0	0	0	0	TRUE	FALSE	TRUE	FALSE	6.18002	5.3799	FALSE	FALSE	FALSE	FALSE	TRUE	TRUE	FALSE	FALSE	TRUE	FALSE	FALSE	FALSE	FALSE	FALSE	FALSE	TRUE	FALSE	FALSE	FALSE	15	4	7	0
10752	1.24643e+18	0	0	0	0	TRUE	TRUE	TRUE	FALSE	6.18002	5.3799	FALSE	FALSE	TRUE	FALSE	FALSE	FALSE	FALSE	TRUE	FALSE	FALSE	FALSE	FALSE	FALSE	FALSE	FALSE	FALSE	FALSE	FALSE	FALSE	13	4	7	0
10753	1.24641e+18	0	0	0	0	TRUE	FALSE	FALSE	FALSE	6.18002	5.3799	FALSE	FALSE	FALSE	TRUE	FALSE	FALSE	FALSE	FALSE	TRUE	FALSE	FALSE	FALSE	FALSE	FALSE	FALSE	TRUE	FALSE	FALSE	FALSE	12	4	7	0
10754	1.24625e+18	0	0	0	0	TRUE	FALSE	FALSE	FALSE	6.18002	5.3799	FALSE	FALSE	FALSE	FALSE	TRUE	FALSE	FALSE	FALSE	TRUE	FALSE	FALSE	FALSE	TRUE	FALSE	FALSE	FALSE	FALSE	FALSE	FALSE	1	4	7	0
10755	1.24623e+18	0	0	0	0	TRUE	FALSE	FALSE	FALSE	6.18002	5.3799	FALSE	FALSE	FALSE	FALSE	FALSE	FALSE	FALSE	FALSE	TRUE	FALSE	FALSE	FALSE	TRUE	FALSE	FALSE	FALSE	FALSE	FALSE	FALSE	0	4	7	0
10756	1.2462e+18	0	0	0	0	TRUE	FALSE	FALSE	FALSE	6.18002	5.3799	FALSE	FALSE	FALSE	FALSE	FALSE	FALSE	FALSE	TRUE	TRUE	FALSE	FALSE	TRUE	FALSE	FALSE	FALSE	TRUE	FALSE	FALSE	FALSE	22	4	6	1
10757	1.24618e+18	0	0	0	0	TRUE	FALSE	TRUE	FALSE	6.18002	5.3799	FALSE	FALSE	FALSE	FALSE	FALSE	FALSE	FALSE	FALSE	FALSE	FALSE	FALSE	FALSE	FALSE	FALSE	FALSE	FALSE	FALSE	FALSE	FALSE	21	4	6	0
10758	1.24616e+18	0	0	0	0	TRUE	FALSE	FALSE	FALSE	6.18002	5.3799	FALSE	FALSE	TRUE	FALSE	FALSE	FALSE	FALSE	FALSE	TRUE	FALSE	FALSE	FALSE	FALSE	FALSE	TRUE	FALSE	FALSE	FALSE	FALSE	19	4	6	0
10759	1.24614e+18	0	0	0	0	TRUE	FALSE	FALSE	FALSE	6.18002	5.3799	FALSE	FALSE	FALSE	FALSE	TRUE	FALSE	FALSE	FALSE	TRUE	FALSE	FALSE	FALSE	FALSE	FALSE	FALSE	FALSE	FALSE	FALSE	FALSE	18	4	6	2
10760	1.24611e+18	0	0	0	0	TRUE	TRUE	FALSE	FALSE	6.18002	5.3799	FALSE	FALSE	FALSE	TRUE	FALSE	FALSE	FALSE	FALSE	TRUE	FALSE	TRUE	FALSE	FALSE	FALSE	FALSE	FALSE	FALSE	FALSE	FALSE	16	4	6	0
10761	1.24609e+18	0	0	0	0	TRUE	FALSE	TRUE	FALSE	6.18002	5.3799	FALSE	FALSE	FALSE	TRUE	FALSE	FALSE	FALSE	FALSE	TRUE	FALSE	FALSE	FALSE	FALSE	FALSE	FALSE	FALSE	FALSE	FALSE	FALSE	15	4	6	0
10762	1.24607e+18	0	0	0	0	TRUE	FALSE	FALSE	FALSE	6.18002	5.3799	FALSE	FALSE	FALSE	FALSE	FALSE	FALSE	FALSE	FALSE	TRUE	FALSE	FALSE	FALSE	FALSE	FALSE	FALSE	FALSE	TRUE	TRUE	FALSE	13	4	6	0
10763	1.24604e+18	0	0	0	0	TRUE	FALSE	FALSE	FALSE	6.18002	5.3799	FALSE	FALSE	FALSE	TRUE	FALSE	FALSE	FALSE	FALSE	TRUE	FALSE	FALSE	FALSE	TRUE	FALSE	FALSE	FALSE	FALSE	FALSE	FALSE	12	4	6	1
10764	1.24589e+18	0	0	0	0	TRUE	FALSE	FALSE	FALSE	6.18002	5.3799	FALSE	FALSE	FALSE	FALSE	FALSE	FALSE	FALSE	FALSE	TRUE	FALSE	TRUE	TRUE	TRUE	FALSE	FALSE	FALSE	FALSE	FALSE	FALSE	1	4	6	0
10765	1.24586e+18	0	0	0	0	TRUE	FALSE	FALSE	FALSE	6.18002	5.3799	FALSE	FALSE	FALSE	FALSE	FALSE	FALSE	FALSE	FALSE	TRUE	FALSE	FALSE	FALSE	FALSE	FALSE	FALSE	FALSE	FALSE	FALSE	FALSE	0	4	6	0
10766	1.24584e+18	0	0	0	0	TRUE	FALSE	FALSE	FALSE	6.18002	5.3799	FALSE	TRUE	FALSE	TRUE	FALSE	FALSE	FALSE	FALSE	TRUE	FALSE	FALSE	FALSE	FALSE	FALSE	FALSE	FALSE	FALSE	FALSE	FALSE	22	4	5	0
10767	1.24582e+18	0	0	0	0	TRUE	FALSE	FALSE	FALSE	6.18002	5.3799	FALSE	FALSE	FALSE	TRUE	FALSE	FALSE	FALSE	FALSE	TRUE	FALSE	FALSE	FALSE	TRUE	FALSE	FALSE	FALSE	TRUE	TRUE	FALSE	21	4	5	0
10768	1.24581e+18	0	0	0	0	TRUE	FALSE	FALSE	FALSE	6.18002	5.3799	FALSE	TRUE	FALSE	FALSE	FALSE	FALSE	FALSE	FALSE	TRUE	FALSE	FALSE	FALSE	FALSE	FALSE	FALSE	FALSE	FALSE	FALSE	FALSE	20	4	5	0
10769	1.24578e+18	0	0	0	0	TRUE	FALSE	FALSE	FALSE	6.18002	5.3799	FALSE	FALSE	FALSE	FALSE	TRUE	FALSE	FALSE	FALSE	TRUE	FALSE	FALSE	FALSE	FALSE	FALSE	FALSE	FALSE	FALSE	FALSE	FALSE	18	4	5	1
10771	1.24575e+18	0	0	0	0	TRUE	FALSE	TRUE	FALSE	6.18002	5.3799	FALSE	FALSE	FALSE	FALSE	FALSE	FALSE	FALSE	FALSE	TRUE	FALSE	TRUE	TRUE	FALSE	FALSE	FALSE	FALSE	FALSE	FALSE	FALSE	16	4	5	0
10772	1.24573e+18	0	0	0	0	TRUE	FALSE	FALSE	FALSE	6.18002	5.3799	FALSE	FALSE	FALSE	TRUE	FALSE	FALSE	FALSE	TRUE	TRUE	FALSE	FALSE	TRUE	FALSE	FALSE	FALSE	FALSE	TRUE	FALSE	FALSE	15	4	5	0
10773	1.24571e+18	0	0	0	0	TRUE	FALSE	FALSE	FALSE	6.18002	5.3799	FALSE	FALSE	FALSE	FALSE	FALSE	FALSE	FALSE	FALSE	TRUE	FALSE	FALSE	FALSE	FALSE	FALSE	FALSE	FALSE	TRUE	FALSE	FALSE	13	4	5	0
10774	1.24568e+18	0	0	0	0	TRUE	FALSE	FALSE	FALSE	6.18002	5.3799	FALSE	FALSE	FALSE	FALSE	FALSE	TRUE	FALSE	FALSE	TRUE	FALSE	FALSE	FALSE	FALSE	FALSE	FALSE	TRUE	FALSE	FALSE	FALSE	12	4	5	0
10775	1.24552e+18	0	0	0	0	TRUE	FALSE	FALSE	FALSE	6.18002	5.3799	FALSE	FALSE	FALSE	TRUE	FALSE	FALSE	FALSE	FALSE	TRUE	FALSE	FALSE	FALSE	FALSE	FALSE	FALSE	FALSE	FALSE	FALSE	FALSE	1	4	5	0
10776	1.2455e+18	0	0	0	0	TRUE	FALSE	FALSE	FALSE	6.18002	5.3799	FALSE	TRUE	FALSE	FALSE	FALSE	TRUE	FALSE	FALSE	TRUE	FALSE	FALSE	TRUE	FALSE	FALSE	TRUE	TRUE	FALSE	FALSE	FALSE	0	4	5	1
10777	1.24548e+18	0	0	0	0	TRUE	FALSE	FALSE	FALSE	6.18002	5.3799	FALSE	FALSE	FALSE	FALSE	FALSE	FALSE	FALSE	FALSE	TRUE	FALSE	FALSE	FALSE	TRUE	FALSE	FALSE	TRUE	FALSE	FALSE	FALSE	22	4	4	0
10778	1.24546e+18	0	0	0	0	TRUE	FALSE	FALSE	FALSE	6.18002	5.3799	FALSE	FALSE	FALSE	FALSE	FALSE	FALSE	FALSE	FALSE	TRUE	FALSE	FALSE	TRUE	TRUE	FALSE	FALSE	FALSE	FALSE	FALSE	FALSE	21	4	4	0
10779	1.24543e+18	0	0	0	0	TRUE	FALSE	FALSE	FALSE	6.18002	5.3799	FALSE	FALSE	FALSE	TRUE	TRUE	FALSE	FALSE	FALSE	TRUE	FALSE	FALSE	FALSE	FALSE	FALSE	FALSE	FALSE	FALSE	FALSE	FALSE	19	4	4	0
10780	1.24543e+18	0	0	0	0	TRUE	FALSE	FALSE	FALSE	6.18002	5.3799	FALSE	FALSE	FALSE	FALSE	TRUE	FALSE	FALSE	FALSE	TRUE	FALSE	FALSE	FALSE	FALSE	FALSE	FALSE	FALSE	FALSE	TRUE	FALSE	19	4	4	0
10781	1.24542e+18	0	0	0	0	TRUE	FALSE	FALSE	FALSE	6.18002	5.3799	FALSE	FALSE	FALSE	FALSE	TRUE	FALSE	FALSE	FALSE	TRUE	FALSE	FALSE	FALSE	FALSE	FALSE	FALSE	FALSE	FALSE	FALSE	FALSE	18	4	4	0
10782	1.2454e+18	0	0	0	0	TRUE	FALSE	FALSE	FALSE	6.18002	5.3799	FALSE	FALSE	FALSE	FALSE	TRUE	FALSE	FALSE	FALSE	TRUE	FALSE	FALSE	FALSE	FALSE	FALSE	TRUE	TRUE	FALSE	TRUE	FALSE	17	4	4	0
10783	1.24537e+18	0	0	0	0	TRUE	FALSE	FALSE	FALSE	6.18002	5.3799	FALSE	FALSE	FALSE	FALSE	TRUE	FALSE	FALSE	FALSE	TRUE	FALSE	FALSE	FALSE	FALSE	FALSE	FALSE	TRUE	FALSE	FALSE	FALSE	15	4	4	0
10784	1.24534e+18	0	0	0	0	TRUE	FALSE	FALSE	FALSE	6.18002	5.3799	FALSE	FALSE	TRUE	FALSE	FALSE	FALSE	FALSE	FALSE	TRUE	FALSE	FALSE	FALSE	TRUE	FALSE	FALSE	FALSE	TRUE	FALSE	FALSE	13	4	4	1
10785	1.24532e+18	0	0	0	0	TRUE	FALSE	TRUE	TRUE	6.18002	5.3799	FALSE	FALSE	FALSE	FALSE	FALSE	TRUE	FALSE	FALSE	TRUE	FALSE	FALSE	FALSE	FALSE	FALSE	FALSE	FALSE	FALSE	FALSE	FALSE	12	4	4	0
10786	1.24516e+18	0	0	0	0	TRUE	FALSE	FALSE	FALSE	6.18002	5.3799	FALSE	FALSE	FALSE	FALSE	FALSE	FALSE	FALSE	FALSE	TRUE	FALSE	TRUE	FALSE	FALSE	FALSE	FALSE	FALSE	FALSE	FALSE	FALSE	1	4	4	0
10787	1.24514e+18	0	0	0	0	TRUE	FALSE	FALSE	FALSE	6.18002	5.3799	FALSE	FALSE	FALSE	TRUE	FALSE	FALSE	FALSE	FALSE	TRUE	FALSE	FALSE	FALSE	FALSE	FALSE	FALSE	FALSE	FALSE	FALSE	FALSE	23	3	3	1
10788	1.24512e+18	0	0	0	0	TRUE	FALSE	FALSE	FALSE	6.18002	5.3799	FALSE	FALSE	FALSE	TRUE	FALSE	FALSE	FALSE	FALSE	TRUE	FALSE	FALSE	FALSE	FALSE	FALSE	FALSE	FALSE	FALSE	FALSE	FALSE	22	3	3	0
10789	1.24508e+18	0	0	0	0	TRUE	FALSE	TRUE	FALSE	6.18002	5.3799	FALSE	FALSE	FALSE	TRUE	FALSE	FALSE	FALSE	FALSE	TRUE	FALSE	TRUE	FALSE	TRUE	FALSE	FALSE	FALSE	FALSE	FALSE	FALSE	19	3	3	0
10790	1.24505e+18	0	0	0	0	TRUE	FALSE	FALSE	FALSE	6.18002	5.3799	FALSE	FALSE	FALSE	FALSE	TRUE	FALSE	FALSE	FALSE	TRUE	FALSE	FALSE	FALSE	FALSE	FALSE	FALSE	FALSE	FALSE	FALSE	FALSE	18	3	3	0
10791	1.24503e+18	0	0	0	0	TRUE	FALSE	TRUE	FALSE	6.18002	5.3799	FALSE	FALSE	FALSE	FALSE	TRUE	FALSE	FALSE	FALSE	TRUE	FALSE	FALSE	FALSE	FALSE	FALSE	FALSE	FALSE	FALSE	TRUE	FALSE	16	3	3	0
10792	1.245e+18	0	0	0	0	TRUE	FALSE	FALSE	FALSE	6.18002	5.3799	FALSE	FALSE	FALSE	TRUE	FALSE	TRUE	FALSE	FALSE	TRUE	FALSE	FALSE	FALSE	TRUE	FALSE	TRUE	FALSE	FALSE	FALSE	FALSE	15	3	3	0
10794	1.24498e+18	0	0	0	0	TRUE	FALSE	FALSE	FALSE	6.18002	5.3799	FALSE	FALSE	FALSE	TRUE	FALSE	FALSE	FALSE	FALSE	TRUE	FALSE	FALSE	FALSE	FALSE	FALSE	FALSE	TRUE	FALSE	FALSE	FALSE	13	3	3	0
10795	1.24496e+18	0	0	0	0	TRUE	FALSE	FALSE	FALSE	6.18002	5.3799	FALSE	FALSE	FALSE	FALSE	FALSE	FALSE	FALSE	FALSE	TRUE	FALSE	TRUE	TRUE	FALSE	FALSE	FALSE	FALSE	FALSE	FALSE	TRUE	12	3	3	0
10796	1.24478e+18	0	0	0	0	TRUE	FALSE	FALSE	FALSE	6.18002	5.3799	FALSE	FALSE	TRUE	FALSE	FALSE	FALSE	FALSE	FALSE	TRUE	FALSE	FALSE	FALSE	FALSE	FALSE	FALSE	FALSE	FALSE	FALSE	FALSE	0	3	3	0
10797	1.24476e+18	0	0	0	0	TRUE	FALSE	FALSE	FALSE	6.18002	5.3799	FALSE	FALSE	FALSE	FALSE	FALSE	FALSE	FALSE	FALSE	TRUE	FALSE	FALSE	FALSE	FALSE	FALSE	FALSE	FALSE	FALSE	FALSE	FALSE	23	3	2	1
10799	1.24469e+18	0	0	0	0	TRUE	FALSE	FALSE	FALSE	6.18002	5.3799	FALSE	FALSE	FALSE	FALSE	FALSE	FALSE	FALSE	FALSE	TRUE	FALSE	FALSE	FALSE	FALSE	FALSE	FALSE	FALSE	FALSE	FALSE	FALSE	18	3	2	0
10800	1.24467e+18	0	0	0	0	TRUE	FALSE	FALSE	FALSE	6.18002	5.3799	FALSE	FALSE	FALSE	TRUE	FALSE	FALSE	TRUE	FALSE	TRUE	FALSE	TRUE	FALSE	FALSE	FALSE	FALSE	FALSE	FALSE	FALSE	FALSE	17	3	2	0
10801	1.24465e+18	0	0	0	0	TRUE	FALSE	FALSE	FALSE	6.18002	5.3799	FALSE	FALSE	FALSE	FALSE	FALSE	TRUE	FALSE	FALSE	TRUE	FALSE	FALSE	FALSE	FALSE	FALSE	FALSE	TRUE	FALSE	FALSE	TRUE	15	3	2	0
10802	1.24463e+18	0	0	0	0	TRUE	FALSE	TRUE	FALSE	6.18002	5.3799	FALSE	FALSE	FALSE	TRUE	FALSE	FALSE	FALSE	FALSE	TRUE	FALSE	FALSE	FALSE	FALSE	FALSE	FALSE	FALSE	FALSE	FALSE	FALSE	14	3	2	0
10803	1.2446e+18	0	0	0	0	TRUE	FALSE	FALSE	FALSE	6.18002	5.3799	FALSE	FALSE	FALSE	FALSE	FALSE	FALSE	FALSE	FALSE	TRUE	FALSE	FALSE	FALSE	FALSE	FALSE	FALSE	FALSE	FALSE	FALSE	FALSE	12	3	2	0
10804	1.24444e+18	0	0	0	0	TRUE	FALSE	FALSE	FALSE	6.18002	5.3799	FALSE	FALSE	FALSE	FALSE	TRUE	FALSE	FALSE	FALSE	TRUE	FALSE	FALSE	FALSE	FALSE	FALSE	FALSE	FALSE	FALSE	TRUE	FALSE	1	3	2	6
10805	1.24441e+18	0	0	0	0	TRUE	FALSE	TRUE	FALSE	6.18002	5.3799	FALSE	FALSE	FALSE	FALSE	FALSE	FALSE	FALSE	FALSE	TRUE	FALSE	FALSE	FALSE	TRUE	FALSE	FALSE	TRUE	FALSE	FALSE	FALSE	0	3	2	0
10806	1.24439e+18	0	0	0	0	TRUE	FALSE	TRUE	FALSE	6.18002	5.3799	FALSE	FALSE	FALSE	TRUE	FALSE	FALSE	FALSE	FALSE	TRUE	FALSE	FALSE	FALSE	TRUE	FALSE	FALSE	FALSE	FALSE	FALSE	FALSE	22	3	1	0
10807	1.24436e+18	0	0	0	0	TRUE	FALSE	FALSE	FALSE	6.18002	5.3799	FALSE	FALSE	FALSE	TRUE	FALSE	FALSE	FALSE	FALSE	TRUE	FALSE	FALSE	TRUE	FALSE	FALSE	FALSE	TRUE	FALSE	FALSE	FALSE	20	3	1	6
10808	1.24433e+18	0	0	0	0	TRUE	FALSE	FALSE	FALSE	6.18002	5.3799	FALSE	FALSE	FALSE	FALSE	FALSE	TRUE	TRUE	FALSE	TRUE	FALSE	FALSE	FALSE	TRUE	FALSE	FALSE	FALSE	FALSE	FALSE	FALSE	18	3	1	0
10809	1.24431e+18	0	0	0	0	TRUE	FALSE	FALSE	FALSE	6.18002	5.3799	FALSE	FALSE	FALSE	FALSE	FALSE	FALSE	FALSE	FALSE	TRUE	FALSE	FALSE	FALSE	FALSE	FALSE	FALSE	FALSE	FALSE	FALSE	FALSE	17	3	1	0
10810	1.24429e+18	0	0	0	0	TRUE	FALSE	TRUE	FALSE	6.18002	5.3799	FALSE	TRUE	TRUE	FALSE	FALSE	TRUE	FALSE	FALSE	TRUE	FALSE	FALSE	FALSE	FALSE	FALSE	FALSE	FALSE	FALSE	FALSE	FALSE	15	3	1	0
10811	1.24425e+18	0	0	0	0	TRUE	FALSE	FALSE	FALSE	6.18002	5.3799	FALSE	FALSE	FALSE	FALSE	FALSE	FALSE	FALSE	FALSE	TRUE	FALSE	FALSE	FALSE	FALSE	FALSE	TRUE	FALSE	FALSE	FALSE	FALSE	13	3	1	0
10812	1.24405e+18	0	0	0	0	TRUE	FALSE	FALSE	FALSE	6.18002	5.3799	FALSE	FALSE	FALSE	FALSE	FALSE	FALSE	FALSE	FALSE	TRUE	FALSE	FALSE	FALSE	FALSE	FALSE	FALSE	FALSE	FALSE	FALSE	FALSE	23	3	7	0
10813	1.24403e+18	0	0	0	0	TRUE	FALSE	FALSE	FALSE	6.18002	5.3799	FALSE	TRUE	FALSE	FALSE	FALSE	FALSE	FALSE	FALSE	TRUE	FALSE	FALSE	FALSE	FALSE	FALSE	FALSE	FALSE	FALSE	FALSE	FALSE	22	3	7	0
10814	1.244e+18	0	0	0	0	TRUE	FALSE	FALSE	FALSE	6.18002	5.3799	FALSE	FALSE	FALSE	FALSE	FALSE	FALSE	FALSE	TRUE	TRUE	FALSE	FALSE	FALSE	FALSE	FALSE	FALSE	FALSE	FALSE	FALSE	TRUE	20	3	7	0
10815	1.24398e+18	0	0	0	0	TRUE	FALSE	TRUE	FALSE	6.18002	5.3799	FALSE	FALSE	FALSE	FALSE	FALSE	FALSE	FALSE	FALSE	TRUE	FALSE	FALSE	FALSE	FALSE	FALSE	FALSE	FALSE	FALSE	FALSE	FALSE	19	3	7	0
10816	1.24395e+18	0	0	0	0	TRUE	FALSE	TRUE	FALSE	6.18002	5.3799	FALSE	FALSE	FALSE	FALSE	FALSE	TRUE	FALSE	FALSE	TRUE	FALSE	FALSE	FALSE	FALSE	FALSE	FALSE	FALSE	FALSE	FALSE	FALSE	17	3	7	1
10817	1.24392e+18	0	0	0	0	TRUE	FALSE	FALSE	FALSE	6.18002	5.3799	FALSE	FALSE	FALSE	TRUE	FALSE	FALSE	FALSE	FALSE	TRUE	FALSE	FALSE	FALSE	FALSE	FALSE	FALSE	TRUE	FALSE	FALSE	FALSE	15	3	7	0
10818	1.24389e+18	0	0	0	0	TRUE	FALSE	FALSE	FALSE	6.18002	5.3799	FALSE	FALSE	FALSE	TRUE	TRUE	FALSE	FALSE	FALSE	TRUE	FALSE	FALSE	FALSE	FALSE	FALSE	FALSE	TRUE	FALSE	FALSE	FALSE	13	3	7	0
10819	1.24371e+18	0	0	0	0	TRUE	FALSE	FALSE	FALSE	6.18002	5.3799	FALSE	FALSE	TRUE	FALSE	FALSE	FALSE	FALSE	TRUE	TRUE	FALSE	TRUE	FALSE	FALSE	FALSE	FALSE	FALSE	FALSE	FALSE	FALSE	1	3	7	0
10820	1.24369e+18	0	0	0	0	TRUE	FALSE	TRUE	FALSE	6.18002	5.3799	FALSE	TRUE	FALSE	TRUE	FALSE	FALSE	FALSE	FALSE	TRUE	FALSE	TRUE	FALSE	FALSE	FALSE	FALSE	FALSE	FALSE	FALSE	FALSE	0	3	7	0
10821	1.24368e+18	0	0	0	0	TRUE	FALSE	FALSE	FALSE	6.18002	5.3799	FALSE	FALSE	FALSE	FALSE	TRUE	FALSE	FALSE	FALSE	TRUE	FALSE	FALSE	FALSE	FALSE	FALSE	FALSE	FALSE	FALSE	FALSE	FALSE	23	3	6	0
10822	1.24367e+18	0	0	0	0	TRUE	FALSE	TRUE	FALSE	6.18002	5.3799	FALSE	FALSE	FALSE	FALSE	FALSE	FALSE	FALSE	FALSE	TRUE	FALSE	FALSE	FALSE	FALSE	FALSE	FALSE	FALSE	FALSE	FALSE	FALSE	23	3	6	0
10824	1.24366e+18	0	0	0	0	TRUE	FALSE	TRUE	FALSE	6.18002	5.3799	FALSE	FALSE	FALSE	FALSE	FALSE	FALSE	FALSE	FALSE	TRUE	FALSE	FALSE	FALSE	FALSE	FALSE	FALSE	FALSE	FALSE	FALSE	FALSE	21	3	6	0
10825	1.24364e+18	0	0	0	0	TRUE	FALSE	FALSE	FALSE	6.18002	5.3799	FALSE	FALSE	FALSE	TRUE	FALSE	FALSE	FALSE	FALSE	TRUE	FALSE	TRUE	FALSE	FALSE	FALSE	FALSE	FALSE	FALSE	FALSE	FALSE	20	3	6	1
10826	1.24363e+18	0	0	0	0	TRUE	FALSE	FALSE	FALSE	6.18002	5.3799	FALSE	TRUE	TRUE	TRUE	FALSE	FALSE	FALSE	FALSE	TRUE	FALSE	FALSE	FALSE	FALSE	FALSE	FALSE	TRUE	FALSE	FALSE	FALSE	19	3	6	0
10827	1.2436e+18	0	0	0	0	TRUE	FALSE	FALSE	FALSE	6.18002	5.3799	FALSE	FALSE	FALSE	FALSE	FALSE	FALSE	FALSE	FALSE	TRUE	FALSE	FALSE	FALSE	FALSE	FALSE	TRUE	FALSE	TRUE	FALSE	FALSE	18	3	6	0
10828	1.24359e+18	0	0	0	0	TRUE	FALSE	FALSE	FALSE	6.18002	5.3799	FALSE	FALSE	FALSE	FALSE	FALSE	FALSE	FALSE	FALSE	TRUE	FALSE	FALSE	FALSE	TRUE	FALSE	FALSE	FALSE	FALSE	FALSE	FALSE	17	3	6	0
10829	1.24358e+18	0	0	0	0	TRUE	FALSE	FALSE	FALSE	6.18002	5.3799	FALSE	FALSE	FALSE	FALSE	FALSE	FALSE	FALSE	FALSE	TRUE	FALSE	FALSE	TRUE	TRUE	FALSE	FALSE	FALSE	FALSE	FALSE	FALSE	16	3	6	1
10830	1.24356e+18	0	0	0	0	TRUE	FALSE	TRUE	TRUE	6.18002	5.3799	FALSE	FALSE	FALSE	FALSE	FALSE	FALSE	FALSE	FALSE	FALSE	FALSE	FALSE	TRUE	FALSE	FALSE	FALSE	FALSE	FALSE	FALSE	FALSE	15	3	6	0
10831	1.24355e+18	0	0	0	0	TRUE	FALSE	TRUE	FALSE	6.18002	5.3799	FALSE	TRUE	FALSE	TRUE	FALSE	FALSE	FALSE	FALSE	TRUE	FALSE	FALSE	TRUE	FALSE	FALSE	FALSE	TRUE	TRUE	FALSE	FALSE	14	3	6	0
10832	1.24353e+18	0	0	0	0	TRUE	TRUE	FALSE	TRUE	6.18002	5.3799	FALSE	TRUE	FALSE	TRUE	TRUE	FALSE	FALSE	FALSE	TRUE	FALSE	FALSE	FALSE	FALSE	FALSE	FALSE	FALSE	TRUE	FALSE	FALSE	13	3	6	0
10834	1.24351e+18	0	0	0	0	TRUE	FALSE	FALSE	FALSE	6.18002	5.3799	FALSE	FALSE	FALSE	TRUE	FALSE	TRUE	FALSE	FALSE	TRUE	FALSE	FALSE	TRUE	FALSE	FALSE	TRUE	TRUE	FALSE	FALSE	FALSE	12	3	6	0
10835	1.24335e+18	0	0	0	0	TRUE	FALSE	FALSE	FALSE	6.18002	5.3799	FALSE	FALSE	FALSE	TRUE	FALSE	FALSE	FALSE	FALSE	TRUE	FALSE	FALSE	FALSE	FALSE	FALSE	FALSE	FALSE	TRUE	FALSE	FALSE	1	3	6	0
10836	1.24332e+18	0	0	0	0	TRUE	FALSE	FALSE	FALSE	6.18002	5.3799	FALSE	TRUE	FALSE	FALSE	FALSE	FALSE	FALSE	FALSE	TRUE	FALSE	FALSE	FALSE	FALSE	FALSE	FALSE	FALSE	FALSE	FALSE	FALSE	23	3	5	0
10837	1.2433e+18	0	0	0	0	TRUE	FALSE	FALSE	FALSE	6.18002	5.3799	FALSE	FALSE	FALSE	FALSE	FALSE	FALSE	FALSE	FALSE	TRUE	FALSE	FALSE	FALSE	TRUE	FALSE	TRUE	FALSE	FALSE	FALSE	FALSE	22	3	5	0
10838	1.24328e+18	0	0	0	0	TRUE	FALSE	FALSE	FALSE	6.18002	5.3799	FALSE	FALSE	FALSE	FALSE	FALSE	FALSE	FALSE	FALSE	TRUE	FALSE	FALSE	FALSE	FALSE	FALSE	FALSE	FALSE	FALSE	FALSE	FALSE	20	3	5	0
10839	1.24328e+18	0	0	0	0	TRUE	FALSE	FALSE	FALSE	6.18002	5.3799	FALSE	TRUE	FALSE	FALSE	FALSE	FALSE	FALSE	FALSE	TRUE	FALSE	TRUE	FALSE	FALSE	FALSE	FALSE	FALSE	TRUE	FALSE	FALSE	20	3	5	0
10840	1.24326e+18	0	0	0	0	TRUE	FALSE	FALSE	TRUE	6.18002	5.3799	FALSE	FALSE	TRUE	TRUE	FALSE	FALSE	FALSE	FALSE	TRUE	FALSE	FALSE	FALSE	FALSE	FALSE	FALSE	FALSE	FALSE	FALSE	FALSE	19	3	5	2
10841	1.24325e+18	0	0	0	0	TRUE	FALSE	TRUE	FALSE	6.18002	5.3799	FALSE	FALSE	FALSE	FALSE	FALSE	TRUE	FALSE	FALSE	TRUE	FALSE	FALSE	TRUE	TRUE	FALSE	TRUE	FALSE	FALSE	FALSE	FALSE	18	3	5	0
10842	1.24322e+18	0	0	0	0	TRUE	FALSE	TRUE	FALSE	6.18002	5.3799	FALSE	FALSE	TRUE	TRUE	TRUE	FALSE	FALSE	FALSE	TRUE	FALSE	FALSE	FALSE	FALSE	FALSE	FALSE	FALSE	FALSE	FALSE	FALSE	17	3	5	0
10843	1.24321e+18	0	0	0	0	TRUE	TRUE	FALSE	FALSE	6.18002	5.3799	FALSE	TRUE	FALSE	FALSE	FALSE	FALSE	FALSE	FALSE	TRUE	FALSE	FALSE	TRUE	FALSE	FALSE	FALSE	FALSE	FALSE	FALSE	FALSE	16	3	5	0
10844	1.24321e+18	0	0	0	0	TRUE	FALSE	FALSE	FALSE	6.18002	5.3799	FALSE	TRUE	FALSE	TRUE	FALSE	FALSE	FALSE	FALSE	TRUE	FALSE	FALSE	FALSE	FALSE	FALSE	TRUE	FALSE	FALSE	FALSE	FALSE	16	3	5	0
10845	1.24319e+18	0	0	0	0	TRUE	FALSE	TRUE	FALSE	6.18002	5.3799	FALSE	FALSE	FALSE	TRUE	FALSE	FALSE	FALSE	FALSE	TRUE	FALSE	FALSE	FALSE	FALSE	FALSE	FALSE	FALSE	FALSE	FALSE	TRUE	14	3	5	0
10846	1.24316e+18	0	0	0	0	TRUE	FALSE	FALSE	FALSE	6.18002	5.3799	FALSE	TRUE	TRUE	FALSE	FALSE	FALSE	FALSE	FALSE	TRUE	FALSE	FALSE	FALSE	FALSE	FALSE	FALSE	FALSE	FALSE	FALSE	FALSE	13	3	5	0
10847	1.24315e+18	0	0	0	0	TRUE	FALSE	TRUE	FALSE	6.18002	5.3799	FALSE	FALSE	FALSE	FALSE	FALSE	FALSE	FALSE	FALSE	TRUE	FALSE	FALSE	FALSE	FALSE	FALSE	FALSE	FALSE	FALSE	FALSE	FALSE	12	3	5	0
10848	1.24299e+18	0	0	0	0	TRUE	FALSE	FALSE	FALSE	6.18002	5.3799	FALSE	FALSE	TRUE	FALSE	FALSE	FALSE	FALSE	FALSE	TRUE	FALSE	FALSE	TRUE	FALSE	FALSE	FALSE	FALSE	FALSE	TRUE	FALSE	1	3	5	0
10849	1.24298e+18	0	0	0	0	TRUE	FALSE	FALSE	FALSE	6.18002	5.3799	FALSE	FALSE	FALSE	FALSE	FALSE	FALSE	FALSE	FALSE	TRUE	FALSE	TRUE	FALSE	FALSE	FALSE	TRUE	FALSE	FALSE	FALSE	FALSE	1	3	5	0
10850	1.24297e+18	0	0	0	0	TRUE	FALSE	TRUE	FALSE	6.18002	5.3799	FALSE	FALSE	FALSE	FALSE	FALSE	FALSE	FALSE	FALSE	FALSE	FALSE	FALSE	FALSE	TRUE	FALSE	FALSE	FALSE	FALSE	FALSE	FALSE	0	3	5	0
10851	1.24295e+18	0	0	0	0	TRUE	FALSE	FALSE	FALSE	6.18002	5.3799	FALSE	FALSE	FALSE	FALSE	FALSE	FALSE	FALSE	FALSE	TRUE	FALSE	FALSE	FALSE	TRUE	FALSE	FALSE	FALSE	FALSE	FALSE	FALSE	23	3	4	0
10852	1.24293e+18	0	0	0	0	TRUE	TRUE	FALSE	FALSE	6.18002	5.3799	FALSE	FALSE	FALSE	FALSE	FALSE	TRUE	FALSE	FALSE	TRUE	FALSE	TRUE	TRUE	FALSE	FALSE	TRUE	FALSE	FALSE	TRUE	FALSE	21	3	4	0
10853	1.24292e+18	0	0	0	0	TRUE	FALSE	TRUE	FALSE	6.18002	5.3799	FALSE	FALSE	FALSE	FALSE	FALSE	FALSE	FALSE	FALSE	TRUE	FALSE	FALSE	FALSE	FALSE	FALSE	FALSE	TRUE	FALSE	FALSE	FALSE	20	3	4	0
10854	1.2429e+18	0	0	0	0	TRUE	FALSE	TRUE	FALSE	6.18002	5.3799	FALSE	TRUE	FALSE	FALSE	FALSE	FALSE	FALSE	FALSE	FALSE	FALSE	FALSE	FALSE	FALSE	FALSE	FALSE	FALSE	FALSE	FALSE	FALSE	19	3	4	0
10855	1.24285e+18	0	0	0	0	TRUE	FALSE	TRUE	FALSE	6.18002	5.3799	FALSE	FALSE	FALSE	FALSE	FALSE	FALSE	FALSE	FALSE	TRUE	FALSE	FALSE	FALSE	TRUE	FALSE	FALSE	FALSE	FALSE	FALSE	FALSE	16	3	4	0
10856	1.24284e+18	0	0	0	0	TRUE	FALSE	FALSE	FALSE	6.18002	5.3799	FALSE	FALSE	FALSE	FALSE	FALSE	FALSE	FALSE	FALSE	TRUE	FALSE	TRUE	FALSE	FALSE	FALSE	FALSE	FALSE	FALSE	FALSE	FALSE	15	3	4	1
10857	1.24278e+18	0	0	0	0	TRUE	FALSE	FALSE	FALSE	6.18002	5.3799	FALSE	FALSE	FALSE	TRUE	FALSE	FALSE	FALSE	FALSE	TRUE	FALSE	TRUE	FALSE	FALSE	FALSE	FALSE	FALSE	TRUE	FALSE	FALSE	12	3	4	0
10858	1.24261e+18	0	0	0	0	TRUE	FALSE	FALSE	FALSE	6.18002	5.3799	FALSE	FALSE	FALSE	FALSE	TRUE	FALSE	FALSE	TRUE	TRUE	FALSE	FALSE	FALSE	FALSE	FALSE	FALSE	TRUE	FALSE	FALSE	FALSE	0	3	4	0
10859	1.24258e+18	0	0	0	0	TRUE	FALSE	TRUE	FALSE	6.18002	5.3799	FALSE	FALSE	FALSE	FALSE	TRUE	FALSE	FALSE	FALSE	TRUE	FALSE	FALSE	TRUE	TRUE	FALSE	FALSE	FALSE	FALSE	FALSE	FALSE	22	3	3	0
10860	1.24256e+18	0	0	0	0	TRUE	FALSE	TRUE	FALSE	6.18002	5.3799	FALSE	FALSE	TRUE	TRUE	FALSE	FALSE	FALSE	FALSE	FALSE	FALSE	TRUE	FALSE	TRUE	FALSE	FALSE	FALSE	FALSE	FALSE	FALSE	21	3	3	1
10861	1.24255e+18	0	0	0	0	TRUE	FALSE	TRUE	FALSE	6.18002	5.3799	FALSE	FALSE	FALSE	TRUE	FALSE	FALSE	FALSE	FALSE	TRUE	FALSE	FALSE	FALSE	TRUE	FALSE	FALSE	FALSE	TRUE	TRUE	FALSE	20	3	3	1
10862	1.24253e+18	0	0	0	0	TRUE	FALSE	TRUE	FALSE	6.18002	5.3799	FALSE	FALSE	FALSE	FALSE	FALSE	TRUE	FALSE	FALSE	TRUE	FALSE	FALSE	FALSE	TRUE	FALSE	FALSE	FALSE	FALSE	FALSE	FALSE	19	3	3	0
10863	1.24251e+18	0	0	0	0	TRUE	FALSE	FALSE	FALSE	6.18002	5.3799	FALSE	TRUE	FALSE	FALSE	FALSE	FALSE	FALSE	FALSE	TRUE	FALSE	TRUE	FALSE	FALSE	FALSE	FALSE	FALSE	FALSE	FALSE	FALSE	17	3	3	0
10865	1.24249e+18	0	0	0	0	TRUE	FALSE	TRUE	FALSE	6.18002	5.3799	FALSE	FALSE	FALSE	FALSE	FALSE	TRUE	FALSE	FALSE	FALSE	FALSE	FALSE	FALSE	FALSE	FALSE	FALSE	FALSE	FALSE	TRUE	TRUE	16	3	3	0
10866	1.24245e+18	0	0	0	0	TRUE	FALSE	FALSE	FALSE	6.18002	5.3799	FALSE	FALSE	FALSE	FALSE	FALSE	TRUE	FALSE	FALSE	TRUE	FALSE	FALSE	FALSE	FALSE	FALSE	FALSE	FALSE	FALSE	FALSE	FALSE	14	3	3	1
10867	1.24242e+18	0	0	0	0	TRUE	FALSE	TRUE	FALSE	6.18002	5.3799	FALSE	FALSE	FALSE	FALSE	FALSE	FALSE	FALSE	FALSE	TRUE	FALSE	FALSE	FALSE	FALSE	FALSE	FALSE	FALSE	TRUE	FALSE	FALSE	12	3	3	2
10868	1.24224e+18	0	0	0	0	TRUE	FALSE	FALSE	FALSE	6.18002	5.3799	FALSE	FALSE	FALSE	TRUE	FALSE	FALSE	FALSE	FALSE	TRUE	FALSE	FALSE	FALSE	TRUE	FALSE	FALSE	FALSE	FALSE	FALSE	FALSE	0	3	3	0
10869	1.24222e+18	0	0	0	0	TRUE	FALSE	FALSE	FALSE	6.18002	5.3799	FALSE	FALSE	FALSE	TRUE	TRUE	FALSE	FALSE	FALSE	TRUE	FALSE	FALSE	FALSE	FALSE	FALSE	FALSE	FALSE	TRUE	FALSE	FALSE	22	3	2	1
10870	1.2422e+18	0	0	0	0	TRUE	FALSE	FALSE	FALSE	6.18002	5.3799	FALSE	FALSE	FALSE	TRUE	FALSE	FALSE	FALSE	FALSE	TRUE	FALSE	TRUE	FALSE	FALSE	FALSE	TRUE	TRUE	FALSE	FALSE	FALSE	21	3	2	1
10871	1.24218e+18	0	0	0	0	TRUE	FALSE	TRUE	FALSE	6.18002	5.3799	FALSE	FALSE	FALSE	TRUE	FALSE	FALSE	FALSE	FALSE	FALSE	FALSE	FALSE	FALSE	FALSE	FALSE	FALSE	FALSE	TRUE	FALSE	FALSE	19	3	2	0
10872	1.24218e+18	0	0	0	0	TRUE	FALSE	FALSE	FALSE	6.18002	5.3799	FALSE	FALSE	FALSE	TRUE	FALSE	FALSE	FALSE	FALSE	FALSE	FALSE	TRUE	FALSE	FALSE	FALSE	TRUE	FALSE	TRUE	FALSE	FALSE	19	3	2	0
10873	1.24213e+18	0	0	0	0	TRUE	FALSE	FALSE	FALSE	6.18002	5.3799	FALSE	TRUE	TRUE	TRUE	FALSE	FALSE	FALSE	FALSE	TRUE	FALSE	TRUE	FALSE	FALSE	FALSE	FALSE	FALSE	TRUE	FALSE	FALSE	16	3	2	1
10874	1.24211e+18	0	0	0	0	TRUE	FALSE	FALSE	FALSE	6.18002	5.3799	FALSE	FALSE	FALSE	FALSE	FALSE	FALSE	FALSE	FALSE	TRUE	FALSE	FALSE	FALSE	FALSE	FALSE	FALSE	FALSE	FALSE	FALSE	FALSE	15	3	2	0
10875	1.2421e+18	0	0	0	0	TRUE	FALSE	FALSE	FALSE	6.18002	5.3799	FALSE	FALSE	FALSE	FALSE	FALSE	FALSE	FALSE	FALSE	TRUE	FALSE	FALSE	FALSE	FALSE	FALSE	FALSE	FALSE	TRUE	FALSE	FALSE	14	3	2	1
10876	1.24206e+18	0	0	0	0	TRUE	FALSE	FALSE	FALSE	6.18002	5.3799	FALSE	FALSE	FALSE	TRUE	FALSE	FALSE	FALSE	FALSE	TRUE	FALSE	FALSE	FALSE	TRUE	FALSE	TRUE	FALSE	TRUE	FALSE	FALSE	12	3	2	1
10877	1.24188e+18	0	0	0	0	TRUE	FALSE	FALSE	FALSE	6.18002	5.3799	FALSE	FALSE	FALSE	FALSE	FALSE	FALSE	FALSE	FALSE	TRUE	FALSE	FALSE	FALSE	FALSE	FALSE	FALSE	FALSE	FALSE	FALSE	FALSE	0	3	2	0
10879	1.24185e+18	0	0	0	0	TRUE	FALSE	TRUE	FALSE	6.18002	5.3799	FALSE	FALSE	FALSE	FALSE	FALSE	FALSE	FALSE	FALSE	TRUE	FALSE	FALSE	TRUE	FALSE	FALSE	FALSE	FALSE	TRUE	FALSE	FALSE	22	3	1	0
10880	1.24183e+18	0	0	0	0	TRUE	FALSE	TRUE	FALSE	6.18002	5.3799	FALSE	FALSE	FALSE	FALSE	FALSE	FALSE	FALSE	FALSE	FALSE	FALSE	FALSE	FALSE	FALSE	FALSE	TRUE	FALSE	TRUE	TRUE	FALSE	20	3	1	1
10881	1.24179e+18	0	0	0	0	TRUE	FALSE	TRUE	FALSE	6.18002	5.3799	FALSE	FALSE	FALSE	FALSE	TRUE	FALSE	FALSE	FALSE	FALSE	FALSE	FALSE	FALSE	FALSE	TRUE	FALSE	FALSE	FALSE	FALSE	FALSE	18	3	1	0
10882	1.24179e+18	0	0	0	0	TRUE	FALSE	TRUE	FALSE	6.18002	5.3799	FALSE	FALSE	FALSE	FALSE	FALSE	FALSE	FALSE	FALSE	TRUE	FALSE	FALSE	FALSE	FALSE	FALSE	TRUE	FALSE	FALSE	FALSE	FALSE	17	3	1	1
10883	1.24176e+18	0	0	0	0	TRUE	FALSE	FALSE	FALSE	6.18002	5.3799	FALSE	FALSE	FALSE	FALSE	FALSE	FALSE	FALSE	FALSE	TRUE	FALSE	FALSE	TRUE	TRUE	FALSE	FALSE	FALSE	FALSE	FALSE	FALSE	16	3	1	0
10884	1.24173e+18	0	0	0	0	TRUE	FALSE	TRUE	FALSE	6.18002	5.3799	FALSE	FALSE	FALSE	FALSE	FALSE	FALSE	FALSE	FALSE	TRUE	FALSE	TRUE	FALSE	FALSE	FALSE	FALSE	FALSE	FALSE	FALSE	FALSE	14	3	1	0
10885	1.2417e+18	0	0	0	0	TRUE	FALSE	TRUE	FALSE	6.18002	5.3799	FALSE	FALSE	FALSE	FALSE	FALSE	FALSE	FALSE	FALSE	FALSE	FALSE	TRUE	FALSE	FALSE	FALSE	FALSE	FALSE	FALSE	FALSE	FALSE	12	3	1	0
10886	1.24155e+18	0	0	0	0	TRUE	FALSE	FALSE	FALSE	6.18002	5.3799	FALSE	FALSE	FALSE	FALSE	FALSE	FALSE	FALSE	FALSE	TRUE	FALSE	FALSE	FALSE	FALSE	FALSE	FALSE	FALSE	FALSE	FALSE	FALSE	2	3	1	1
10887	1.24153e+18	0	0	0	0	TRUE	FALSE	FALSE	FALSE	6.18002	5.3799	FALSE	TRUE	FALSE	TRUE	FALSE	FALSE	FALSE	FALSE	TRUE	FALSE	FALSE	TRUE	FALSE	FALSE	FALSE	TRUE	FALSE	FALSE	FALSE	0	3	1	2
10888	1.24152e+18	0	0	0	0	TRUE	FALSE	TRUE	FALSE	6.18002	5.3799	FALSE	FALSE	FALSE	FALSE	FALSE	FALSE	FALSE	FALSE	FALSE	FALSE	FALSE	TRUE	FALSE	FALSE	FALSE	FALSE	FALSE	FALSE	FALSE	0	3	1	0
10889	1.24148e+18	0	0	0	0	TRUE	FALSE	FALSE	FALSE	6.18002	5.3799	FALSE	FALSE	FALSE	TRUE	FALSE	FALSE	FALSE	FALSE	TRUE	FALSE	FALSE	FALSE	FALSE	FALSE	FALSE	FALSE	FALSE	FALSE	FALSE	22	3	7	1
10890	1.24147e+18	0	0	0	0	TRUE	FALSE	FALSE	FALSE	6.18002	5.3799	FALSE	FALSE	FALSE	FALSE	FALSE	FALSE	FALSE	FALSE	TRUE	FALSE	TRUE	TRUE	FALSE	FALSE	TRUE	FALSE	TRUE	FALSE	FALSE	20	3	7	0
10891	1.24144e+18	0	0	0	0	TRUE	FALSE	TRUE	FALSE	6.18002	5.3799	FALSE	TRUE	FALSE	FALSE	FALSE	FALSE	FALSE	FALSE	FALSE	FALSE	FALSE	FALSE	FALSE	FALSE	FALSE	FALSE	FALSE	FALSE	FALSE	19	3	7	0
10893	1.2414e+18	0	0	0	0	TRUE	FALSE	FALSE	FALSE	6.18002	5.3799	FALSE	FALSE	FALSE	FALSE	FALSE	FALSE	FALSE	FALSE	TRUE	FALSE	FALSE	FALSE	FALSE	FALSE	FALSE	FALSE	FALSE	FALSE	TRUE	16	3	7	0
10894	1.24136e+18	0	0	0	0	TRUE	FALSE	TRUE	FALSE	6.18002	5.3799	FALSE	FALSE	FALSE	FALSE	FALSE	TRUE	FALSE	FALSE	TRUE	FALSE	FALSE	FALSE	FALSE	FALSE	FALSE	FALSE	FALSE	TRUE	FALSE	13	3	7	0
10896	1.24133e+18	0	0	0	0	TRUE	FALSE	FALSE	FALSE	6.18002	5.3799	FALSE	FALSE	FALSE	FALSE	FALSE	FALSE	FALSE	FALSE	TRUE	FALSE	FALSE	FALSE	FALSE	FALSE	FALSE	FALSE	TRUE	FALSE	FALSE	12	3	7	0
10898	1.24113e+18	0	0	0	0	TRUE	FALSE	FALSE	FALSE	6.18002	5.3799	FALSE	FALSE	FALSE	FALSE	FALSE	FALSE	FALSE	FALSE	TRUE	FALSE	FALSE	FALSE	FALSE	FALSE	FALSE	FALSE	TRUE	FALSE	FALSE	22	3	6	0
10899	1.24108e+18	0	0	0	0	TRUE	FALSE	FALSE	FALSE	6.18002	5.3799	FALSE	FALSE	FALSE	FALSE	FALSE	FALSE	FALSE	FALSE	TRUE	FALSE	FALSE	FALSE	FALSE	FALSE	FALSE	FALSE	FALSE	FALSE	FALSE	19	3	6	0
10900	1.24105e+18	0	0	0	0	TRUE	FALSE	TRUE	FALSE	6.18002	5.3799	FALSE	FALSE	FALSE	FALSE	FALSE	FALSE	FALSE	FALSE	FALSE	FALSE	FALSE	FALSE	FALSE	FALSE	FALSE	FALSE	TRUE	FALSE	FALSE	17	3	6	0
10901	1.24102e+18	0	0	0	0	TRUE	FALSE	FALSE	FALSE	6.18002	5.3799	FALSE	FALSE	FALSE	FALSE	TRUE	FALSE	FALSE	TRUE	TRUE	FALSE	FALSE	FALSE	FALSE	FALSE	FALSE	FALSE	TRUE	FALSE	FALSE	15	3	6	0
10902	1.241e+18	0	0	0	0	TRUE	FALSE	FALSE	FALSE	6.18002	5.3799	FALSE	FALSE	FALSE	TRUE	FALSE	FALSE	FALSE	FALSE	TRUE	FALSE	FALSE	TRUE	TRUE	FALSE	TRUE	FALSE	FALSE	FALSE	FALSE	14	3	6	1
10903	1.24099e+18	0	0	0	0	TRUE	FALSE	FALSE	FALSE	6.18002	5.3799	FALSE	FALSE	FALSE	FALSE	FALSE	TRUE	FALSE	FALSE	TRUE	FALSE	FALSE	TRUE	TRUE	FALSE	FALSE	FALSE	TRUE	FALSE	FALSE	13	3	6	0
10904	1.24096e+18	0	0	0	0	TRUE	FALSE	FALSE	FALSE	6.18002	5.3799	FALSE	FALSE	FALSE	FALSE	FALSE	FALSE	FALSE	FALSE	TRUE	FALSE	FALSE	FALSE	FALSE	FALSE	TRUE	FALSE	FALSE	FALSE	FALSE	11	3	6	0
10905	1.24077e+18	0	0	0	0	TRUE	FALSE	FALSE	FALSE	6.18002	5.3799	FALSE	FALSE	FALSE	FALSE	FALSE	FALSE	FALSE	FALSE	TRUE	FALSE	FALSE	FALSE	TRUE	FALSE	FALSE	FALSE	FALSE	FALSE	FALSE	22	3	5	0
10906	1.24075e+18	0	0	0	0	TRUE	FALSE	FALSE	FALSE	6.18002	5.3799	FALSE	FALSE	FALSE	FALSE	FALSE	FALSE	FALSE	FALSE	TRUE	FALSE	FALSE	FALSE	FALSE	FALSE	TRUE	FALSE	FALSE	FALSE	FALSE	21	3	5	0
10907	1.24072e+18	0	0	0	0	TRUE	FALSE	FALSE	FALSE	6.18002	5.3799	FALSE	FALSE	FALSE	FALSE	TRUE	FALSE	FALSE	FALSE	TRUE	FALSE	FALSE	TRUE	FALSE	FALSE	TRUE	FALSE	FALSE	FALSE	FALSE	19	3	5	0
10908	1.2407e+18	0	0	0	0	TRUE	FALSE	FALSE	FALSE	6.18002	5.3799	FALSE	FALSE	FALSE	TRUE	TRUE	FALSE	FALSE	FALSE	TRUE	FALSE	TRUE	TRUE	FALSE	FALSE	FALSE	FALSE	FALSE	FALSE	FALSE	18	3	5	0
10909	1.24069e+18	0	0	0	0	TRUE	FALSE	TRUE	FALSE	6.18002	5.3799	FALSE	FALSE	FALSE	FALSE	FALSE	FALSE	FALSE	FALSE	FALSE	FALSE	FALSE	FALSE	FALSE	TRUE	FALSE	FALSE	FALSE	FALSE	FALSE	17	3	5	0
10910	1.24068e+18	0	0	0	0	TRUE	FALSE	FALSE	FALSE	6.18002	5.3799	FALSE	FALSE	FALSE	FALSE	FALSE	FALSE	FALSE	FALSE	TRUE	FALSE	FALSE	FALSE	TRUE	FALSE	FALSE	FALSE	FALSE	FALSE	FALSE	16	3	5	0
10911	1.24065e+18	0	0	0	0	TRUE	FALSE	FALSE	FALSE	6.18002	5.3799	FALSE	FALSE	TRUE	FALSE	FALSE	FALSE	FALSE	FALSE	TRUE	FALSE	FALSE	FALSE	FALSE	FALSE	FALSE	FALSE	TRUE	FALSE	FALSE	15	3	5	0
10912	1.24062e+18	0	0	0	0	TRUE	FALSE	FALSE	FALSE	6.18002	5.3799	FALSE	FALSE	FALSE	FALSE	TRUE	FALSE	FALSE	FALSE	TRUE	FALSE	FALSE	TRUE	FALSE	FALSE	FALSE	TRUE	FALSE	FALSE	FALSE	12	3	5	0
10913	1.24039e+18	0	0	0	0	TRUE	FALSE	FALSE	FALSE	6.18002	5.3799	FALSE	FALSE	FALSE	FALSE	FALSE	TRUE	FALSE	FALSE	TRUE	FALSE	FALSE	FALSE	FALSE	FALSE	FALSE	FALSE	TRUE	FALSE	FALSE	21	3	4	1
10914	1.24035e+18	0	0	0	0	TRUE	FALSE	FALSE	FALSE	6.18002	5.3799	FALSE	FALSE	FALSE	FALSE	FALSE	FALSE	FALSE	FALSE	TRUE	FALSE	FALSE	FALSE	FALSE	FALSE	TRUE	FALSE	TRUE	FALSE	TRUE	19	3	4	0
10915	1.24034e+18	0	0	0	0	TRUE	FALSE	TRUE	FALSE	6.18002	5.3799	FALSE	FALSE	FALSE	FALSE	FALSE	TRUE	FALSE	FALSE	FALSE	FALSE	FALSE	FALSE	TRUE	FALSE	TRUE	FALSE	FALSE	FALSE	FALSE	18	3	4	0
10916	1.24032e+18	0	0	0	0	TRUE	FALSE	FALSE	FALSE	6.18002	5.3799	FALSE	FALSE	FALSE	FALSE	FALSE	FALSE	FALSE	FALSE	FALSE	FALSE	FALSE	FALSE	FALSE	FALSE	FALSE	FALSE	FALSE	FALSE	FALSE	16	3	4	0
10917	1.24029e+18	0	0	0	0	TRUE	FALSE	FALSE	FALSE	6.18002	5.3799	FALSE	FALSE	FALSE	TRUE	FALSE	FALSE	FALSE	FALSE	TRUE	FALSE	FALSE	FALSE	FALSE	FALSE	FALSE	TRUE	FALSE	FALSE	TRUE	15	3	4	0
10918	1.24029e+18	0	0	0	0	TRUE	FALSE	TRUE	FALSE	6.18002	5.3799	FALSE	FALSE	FALSE	FALSE	FALSE	FALSE	FALSE	FALSE	TRUE	FALSE	FALSE	TRUE	TRUE	FALSE	FALSE	FALSE	FALSE	FALSE	FALSE	15	3	4	0
10919	1.24025e+18	0	0	0	0	TRUE	FALSE	FALSE	FALSE	6.18002	5.3799	FALSE	FALSE	FALSE	TRUE	FALSE	TRUE	FALSE	FALSE	TRUE	FALSE	FALSE	FALSE	FALSE	FALSE	FALSE	FALSE	FALSE	FALSE	FALSE	12	3	4	0
10920	1.24007e+18	0	0	0	0	TRUE	FALSE	FALSE	FALSE	6.18002	5.3799	FALSE	FALSE	FALSE	TRUE	FALSE	FALSE	FALSE	FALSE	TRUE	FALSE	TRUE	TRUE	FALSE	FALSE	FALSE	TRUE	FALSE	FALSE	FALSE	0	3	4	1
10921	1.24003e+18	0	0	0	0	TRUE	FALSE	TRUE	FALSE	6.18002	5.3799	FALSE	FALSE	FALSE	TRUE	FALSE	FALSE	FALSE	TRUE	TRUE	FALSE	FALSE	FALSE	FALSE	FALSE	TRUE	FALSE	FALSE	FALSE	FALSE	21	3	3	0
10922	1.23992e+18	0	0	0	0	TRUE	FALSE	TRUE	FALSE	6.18002	5.3799	FALSE	FALSE	FALSE	FALSE	FALSE	FALSE	FALSE	FALSE	TRUE	FALSE	TRUE	FALSE	FALSE	FALSE	FALSE	FALSE	TRUE	FALSE	FALSE	14	3	3	0
10925	1.23991e+18	0	0	0	0	TRUE	FALSE	FALSE	FALSE	6.18002	5.3799	FALSE	FALSE	FALSE	FALSE	FALSE	FALSE	FALSE	TRUE	TRUE	FALSE	FALSE	FALSE	FALSE	FALSE	FALSE	FALSE	FALSE	FALSE	FALSE	13	3	3	0
10926	1.23988e+18	0	0	0	0	TRUE	FALSE	FALSE	FALSE	6.18002	5.3799	FALSE	FALSE	FALSE	FALSE	FALSE	FALSE	FALSE	FALSE	FALSE	FALSE	FALSE	FALSE	FALSE	FALSE	FALSE	FALSE	TRUE	FALSE	FALSE	11	3	3	0
10927	1.23988e+18	0	0	0	0	TRUE	FALSE	FALSE	FALSE	6.18002	5.3799	FALSE	FALSE	FALSE	FALSE	FALSE	FALSE	FALSE	FALSE	TRUE	FALSE	FALSE	FALSE	FALSE	FALSE	FALSE	FALSE	FALSE	FALSE	FALSE	11	3	3	0
10928	1.23968e+18	0	0	0	0	TRUE	FALSE	FALSE	FALSE	6.18002	5.3799	FALSE	TRUE	FALSE	FALSE	FALSE	TRUE	FALSE	FALSE	TRUE	FALSE	TRUE	FALSE	FALSE	FALSE	FALSE	FALSE	TRUE	FALSE	FALSE	22	3	2	0
10929	1.23963e+18	0	0	0	0	TRUE	FALSE	FALSE	FALSE	6.18002	5.3799	FALSE	FALSE	FALSE	TRUE	FALSE	TRUE	FALSE	FALSE	TRUE	FALSE	FALSE	FALSE	FALSE	FALSE	FALSE	FALSE	TRUE	FALSE	FALSE	19	3	2	0
10930	1.23956e+18	0	0	0	0	TRUE	FALSE	FALSE	FALSE	6.18002	5.3799	FALSE	FALSE	FALSE	FALSE	FALSE	FALSE	FALSE	FALSE	TRUE	FALSE	FALSE	FALSE	TRUE	FALSE	TRUE	FALSE	TRUE	FALSE	FALSE	14	3	2	0
10931	1.23953e+18	0	0	0	0	TRUE	FALSE	FALSE	FALSE	6.18002	5.3799	FALSE	FALSE	FALSE	TRUE	FALSE	FALSE	FALSE	FALSE	TRUE	FALSE	FALSE	TRUE	FALSE	FALSE	FALSE	FALSE	TRUE	TRUE	FALSE	12	3	2	0
10932	1.23951e+18	0	0	0	0	TRUE	FALSE	FALSE	FALSE	6.18002	5.3799	FALSE	FALSE	FALSE	TRUE	FALSE	TRUE	FALSE	FALSE	TRUE	FALSE	FALSE	FALSE	FALSE	FALSE	FALSE	FALSE	FALSE	FALSE	TRUE	11	3	2	0
10933	1.23935e+18	0	0	0	0	TRUE	FALSE	FALSE	FALSE	6.18002	5.3799	FALSE	FALSE	FALSE	FALSE	TRUE	TRUE	FALSE	TRUE	FALSE	FALSE	FALSE	FALSE	TRUE	FALSE	FALSE	FALSE	TRUE	FALSE	FALSE	0	3	2	3
10934	1.23933e+18	0	0	0	0	TRUE	FALSE	TRUE	FALSE	6.18002	5.3799	FALSE	FALSE	FALSE	FALSE	FALSE	FALSE	FALSE	FALSE	FALSE	FALSE	FALSE	FALSE	FALSE	FALSE	FALSE	FALSE	TRUE	FALSE	FALSE	23	3	1	0
10935	1.2392e+18	0	0	0	0	TRUE	FALSE	FALSE	FALSE	6.18002	5.3799	FALSE	FALSE	FALSE	FALSE	FALSE	TRUE	FALSE	FALSE	TRUE	FALSE	FALSE	FALSE	FALSE	FALSE	FALSE	FALSE	FALSE	FALSE	TRUE	15	3	1	0
10936	1.23919e+18	0	0	0	0	TRUE	FALSE	FALSE	FALSE	6.18002	5.3799	FALSE	FALSE	FALSE	FALSE	FALSE	FALSE	FALSE	FALSE	TRUE	FALSE	FALSE	TRUE	FALSE	FALSE	FALSE	FALSE	TRUE	FALSE	FALSE	14	3	1	1
10937	1.23898e+18	0	0	0	0	TRUE	FALSE	TRUE	FALSE	6.18002	5.3799	FALSE	FALSE	FALSE	TRUE	FALSE	FALSE	FALSE	FALSE	FALSE	FALSE	FALSE	TRUE	FALSE	FALSE	TRUE	FALSE	TRUE	TRUE	FALSE	0	3	1	0
10938	1.23894e+18	0	0	0	0	TRUE	FALSE	FALSE	FALSE	6.18002	5.3799	FALSE	FALSE	FALSE	FALSE	FALSE	TRUE	FALSE	FALSE	TRUE	FALSE	FALSE	FALSE	FALSE	FALSE	FALSE	FALSE	FALSE	FALSE	FALSE	21	3	7	0
10939	1.23892e+18	0	0	0	0	TRUE	FALSE	FALSE	FALSE	6.18002	5.3799	FALSE	FALSE	FALSE	TRUE	FALSE	FALSE	FALSE	FALSE	TRUE	FALSE	FALSE	FALSE	TRUE	FALSE	TRUE	FALSE	FALSE	FALSE	FALSE	20	3	7	0
10940	1.23884e+18	0	0	0	0	TRUE	FALSE	FALSE	FALSE	6.18002	5.3799	FALSE	FALSE	FALSE	FALSE	FALSE	TRUE	FALSE	TRUE	TRUE	FALSE	FALSE	FALSE	FALSE	FALSE	FALSE	FALSE	TRUE	TRUE	FALSE	15	3	7	2
10941	1.23884e+18	0	0	0	0	TRUE	FALSE	FALSE	FALSE	6.18002	5.3799	FALSE	FALSE	FALSE	FALSE	FALSE	TRUE	FALSE	FALSE	TRUE	FALSE	FALSE	FALSE	FALSE	FALSE	FALSE	FALSE	FALSE	FALSE	TRUE	14	3	7	0
10942	1.23882e+18	0	0	0	0	TRUE	FALSE	FALSE	FALSE	6.18002	5.3799	FALSE	FALSE	FALSE	TRUE	FALSE	FALSE	FALSE	FALSE	TRUE	FALSE	FALSE	FALSE	TRUE	FALSE	TRUE	FALSE	FALSE	FALSE	FALSE	13	3	7	0
10943	1.2388e+18	0	0	0	0	TRUE	FALSE	FALSE	FALSE	6.18002	5.3799	FALSE	FALSE	FALSE	FALSE	FALSE	TRUE	FALSE	FALSE	TRUE	FALSE	FALSE	FALSE	FALSE	FALSE	FALSE	FALSE	FALSE	FALSE	FALSE	12	3	7	0
10944	1.23862e+18	0	0	0	0	TRUE	FALSE	FALSE	FALSE	6.18002	5.3799	FALSE	FALSE	FALSE	FALSE	FALSE	TRUE	FALSE	FALSE	TRUE	FALSE	FALSE	FALSE	FALSE	FALSE	FALSE	FALSE	FALSE	FALSE	FALSE	0	3	7	0
10945	1.23852e+18	0	0	0	0	TRUE	FALSE	FALSE	FALSE	6.18002	5.3799	FALSE	FALSE	FALSE	FALSE	FALSE	TRUE	FALSE	TRUE	TRUE	FALSE	FALSE	FALSE	FALSE	FALSE	FALSE	FALSE	TRUE	TRUE	FALSE	17	3	6	0
10946	1.23848e+18	0	0	0	0	TRUE	FALSE	FALSE	FALSE	6.18002	5.3799	FALSE	FALSE	FALSE	FALSE	FALSE	FALSE	FALSE	FALSE	TRUE	FALSE	FALSE	FALSE	FALSE	FALSE	FALSE	FALSE	FALSE	FALSE	FALSE	15	3	6	0
10947	1.23813e+18	0	0	0	0	FALSE	TRUE	FALSE	FALSE	6.18002	5.3799	FALSE	TRUE	TRUE	FALSE	FALSE	FALSE	FALSE	FALSE	TRUE	FALSE	TRUE	FALSE	TRUE	FALSE	TRUE	FALSE	FALSE	FALSE	FALSE	15	3	5	1
10949	1.2379e+18	0	0	0	0	FALSE	FALSE	TRUE	FALSE	6.18002	5.3799	FALSE	FALSE	FALSE	FALSE	FALSE	FALSE	FALSE	FALSE	FALSE	FALSE	FALSE	FALSE	FALSE	FALSE	FALSE	FALSE	FALSE	FALSE	FALSE	0	3	5	1
10950	1.2379e+18	0	0	0	0	FALSE	FALSE	FALSE	FALSE	6.18002	5.3799	TRUE	FALSE	FALSE	TRUE	TRUE	FALSE	FALSE	FALSE	FALSE	FALSE	FALSE	FALSE	FALSE	FALSE	FALSE	TRUE	TRUE	TRUE	FALSE	0	3	5	4
10951	1.2379e+18	0	0	0	0	FALSE	FALSE	FALSE	FALSE	6.18002	5.3799	FALSE	FALSE	FALSE	FALSE	FALSE	FALSE	FALSE	FALSE	FALSE	FALSE	FALSE	TRUE	FALSE	FALSE	FALSE	TRUE	TRUE	FALSE	FALSE	0	3	5	6
10952	1.23776e+18	0	0	0	0	FALSE	TRUE	FALSE	FALSE	6.18002	5.3799	FALSE	TRUE	FALSE	FALSE	FALSE	FALSE	TRUE	FALSE	TRUE	FALSE	FALSE	FALSE	FALSE	FALSE	FALSE	FALSE	FALSE	FALSE	FALSE	15	3	4	0
10953	1.23776e+18	0	0	0	0	FALSE	FALSE	TRUE	FALSE	6.18002	5.3799	FALSE	FALSE	FALSE	FALSE	FALSE	TRUE	FALSE	FALSE	TRUE	FALSE	FALSE	TRUE	FALSE	FALSE	FALSE	FALSE	FALSE	FALSE	FALSE	15	3	4	0
10954	1.23743e+18	0	0	0	0	FALSE	FALSE	TRUE	FALSE	6.18002	5.3799	FALSE	FALSE	FALSE	FALSE	FALSE	FALSE	FALSE	FALSE	TRUE	FALSE	FALSE	FALSE	FALSE	FALSE	FALSE	FALSE	FALSE	FALSE	FALSE	17	3	3	0
10955	1.2374e+18	0	0	0	0	FALSE	TRUE	TRUE	FALSE	6.18002	5.3799	FALSE	FALSE	FALSE	FALSE	FALSE	FALSE	FALSE	FALSE	TRUE	FALSE	FALSE	FALSE	FALSE	FALSE	FALSE	FALSE	FALSE	FALSE	FALSE	15	3	3	0
10956	1.23735e+18	0	0	0	0	FALSE	FALSE	TRUE	FALSE	6.18002	5.3799	FALSE	FALSE	FALSE	FALSE	FALSE	FALSE	FALSE	FALSE	TRUE	FALSE	TRUE	FALSE	FALSE	FALSE	TRUE	FALSE	FALSE	FALSE	TRUE	12	3	3	0
10957	1.23703e+18	0	0	0	0	FALSE	FALSE	FALSE	FALSE	6.18002	5.3799	FALSE	FALSE	FALSE	FALSE	FALSE	FALSE	FALSE	FALSE	TRUE	FALSE	FALSE	FALSE	FALSE	FALSE	FALSE	FALSE	FALSE	FALSE	TRUE	15	3	2	0
10958	1.23671e+18	0	0	0	0	FALSE	FALSE	TRUE	FALSE	6.18002	5.3799	FALSE	FALSE	FALSE	TRUE	FALSE	FALSE	FALSE	FALSE	FALSE	FALSE	FALSE	FALSE	FALSE	FALSE	FALSE	FALSE	FALSE	FALSE	TRUE	17	3	1	0
10959	1.23667e+18	0	0	0	0	FALSE	FALSE	FALSE	FALSE	6.18002	5.3799	FALSE	FALSE	FALSE	FALSE	FALSE	FALSE	FALSE	FALSE	TRUE	FALSE	FALSE	FALSE	FALSE	FALSE	FALSE	TRUE	TRUE	TRUE	FALSE	15	3	1	1
10960	1.23636e+18	0	0	0	0	FALSE	FALSE	FALSE	FALSE	6.18002	5.3799	FALSE	FALSE	FALSE	FALSE	FALSE	TRUE	FALSE	FALSE	TRUE	FALSE	TRUE	TRUE	FALSE	FALSE	FALSE	TRUE	TRUE	FALSE	FALSE	18	3	7	0
10961	1.23596e+18	0	0	0	0	FALSE	TRUE	TRUE	FALSE	6.18002	5.3799	FALSE	FALSE	FALSE	FALSE	TRUE	FALSE	FALSE	FALSE	FALSE	FALSE	FALSE	FALSE	FALSE	FALSE	FALSE	FALSE	TRUE	TRUE	FALSE	16	3	6	0
10962	1.23592e+18	0	0	0	0	FALSE	FALSE	FALSE	FALSE	6.18002	5.3799	FALSE	FALSE	FALSE	TRUE	TRUE	FALSE	FALSE	FALSE	TRUE	FALSE	TRUE	TRUE	FALSE	FALSE	TRUE	FALSE	FALSE	FALSE	FALSE	13	3	6	1
10963	1.23565e+18	0	0	0	0	FALSE	FALSE	FALSE	FALSE	6.18002	5.3799	FALSE	FALSE	FALSE	FALSE	FALSE	FALSE	FALSE	FALSE	TRUE	FALSE	FALSE	FALSE	FALSE	FALSE	FALSE	FALSE	FALSE	FALSE	FALSE	19	3	5	1
10964	1.2356e+18	0	0	0	0	FALSE	TRUE	FALSE	FALSE	6.18002	5.3799	FALSE	TRUE	TRUE	FALSE	FALSE	FALSE	FALSE	FALSE	TRUE	FALSE	FALSE	FALSE	FALSE	FALSE	FALSE	FALSE	FALSE	TRUE	FALSE	16	3	5	0
10965	1.2356e+18	0	0	0	0	FALSE	TRUE	TRUE	FALSE	6.18002	5.3799	FALSE	TRUE	FALSE	FALSE	FALSE	FALSE	FALSE	FALSE	TRUE	FALSE	FALSE	FALSE	FALSE	FALSE	FALSE	FALSE	FALSE	FALSE	FALSE	16	3	5	0
10966	1.23523e+18	0	0	0	0	FALSE	FALSE	FALSE	FALSE	6.18002	5.3799	FALSE	FALSE	FALSE	FALSE	FALSE	FALSE	FALSE	FALSE	TRUE	FALSE	FALSE	FALSE	FALSE	FALSE	FALSE	FALSE	FALSE	FALSE	TRUE	16	3	4	0
10967	1.23488e+18	0	0	0	0	FALSE	TRUE	TRUE	FALSE	6.18002	5.3799	FALSE	TRUE	FALSE	FALSE	FALSE	FALSE	FALSE	FALSE	TRUE	FALSE	FALSE	FALSE	FALSE	FALSE	FALSE	FALSE	FALSE	FALSE	FALSE	16	3	3	0
10968	1.23487e+18	0	0	0	0	FALSE	FALSE	TRUE	FALSE	6.18002	5.3799	FALSE	FALSE	FALSE	FALSE	TRUE	FALSE	FALSE	FALSE	TRUE	FALSE	FALSE	TRUE	FALSE	FALSE	TRUE	FALSE	TRUE	TRUE	FALSE	16	3	3	0
10969	1.23455e+18	0	0	0	0	FALSE	FALSE	TRUE	FALSE	6.18002	5.3799	FALSE	FALSE	FALSE	FALSE	FALSE	FALSE	FALSE	FALSE	FALSE	FALSE	FALSE	FALSE	FALSE	TRUE	TRUE	FALSE	FALSE	FALSE	TRUE	18	3	2	0
10971	1.23349e+18	0	0	0	0	FALSE	FALSE	FALSE	FALSE	6.18002	5.3799	FALSE	FALSE	FALSE	TRUE	FALSE	FALSE	FALSE	FALSE	TRUE	FALSE	FALSE	TRUE	FALSE	FALSE	FALSE	FALSE	FALSE	FALSE	FALSE	20	2	6	1
10972	1.23342e+18	0	0	0	0	FALSE	FALSE	FALSE	FALSE	6.18002	5.3799	FALSE	FALSE	TRUE	FALSE	FALSE	FALSE	FALSE	FALSE	TRUE	FALSE	FALSE	FALSE	FALSE	FALSE	FALSE	FALSE	TRUE	FALSE	FALSE	16	2	6	0
10973	1.23305e+18	0	0	0	0	FALSE	TRUE	FALSE	FALSE	6.18002	5.3799	FALSE	TRUE	FALSE	FALSE	FALSE	TRUE	FALSE	FALSE	TRUE	FALSE	FALSE	FALSE	FALSE	FALSE	FALSE	FALSE	FALSE	FALSE	FALSE	15	2	5	0
10974	1.2327e+18	0	0	0	0	FALSE	FALSE	TRUE	FALSE	6.18002	5.3799	FALSE	FALSE	FALSE	TRUE	FALSE	FALSE	FALSE	TRUE	TRUE	FALSE	FALSE	FALSE	FALSE	FALSE	FALSE	FALSE	FALSE	FALSE	FALSE	16	2	4	0
10975	1.23197e+18	0	0	0	0	FALSE	FALSE	TRUE	FALSE	6.18002	5.3799	FALSE	FALSE	FALSE	FALSE	FALSE	TRUE	FALSE	FALSE	TRUE	FALSE	FALSE	FALSE	FALSE	FALSE	FALSE	FALSE	FALSE	FALSE	FALSE	16	2	2	0
10976	1.23088e+18	0	0	0	0	FALSE	TRUE	TRUE	FALSE	6.18002	5.3799	FALSE	TRUE	FALSE	FALSE	TRUE	FALSE	FALSE	FALSE	FALSE	FALSE	FALSE	FALSE	FALSE	FALSE	FALSE	FALSE	FALSE	FALSE	FALSE	16	2	6	0
10977	1.23016e+18	0	0	0	0	FALSE	FALSE	TRUE	FALSE	6.18002	5.3799	FALSE	FALSE	FALSE	TRUE	FALSE	FALSE	FALSE	FALSE	FALSE	FALSE	FALSE	TRUE	FALSE	FALSE	TRUE	FALSE	FALSE	FALSE	TRUE	16	2	4	0
10978	1.23011e+18	0	0	0	0	FALSE	FALSE	FALSE	FALSE	6.18002	5.3799	FALSE	FALSE	FALSE	FALSE	FALSE	FALSE	FALSE	FALSE	FALSE	FALSE	FALSE	FALSE	FALSE	FALSE	TRUE	FALSE	FALSE	FALSE	FALSE	12	2	4	0
10979	1.2298e+18	0	0	0	0	FALSE	FALSE	TRUE	FALSE	6.18002	5.3799	FALSE	FALSE	FALSE	FALSE	TRUE	FALSE	FALSE	FALSE	TRUE	FALSE	FALSE	FALSE	FALSE	FALSE	TRUE	FALSE	TRUE	FALSE	FALSE	16	2	3	1
10980	1.22975e+18	0	0	0	0	FALSE	FALSE	FALSE	FALSE	6.18002	5.3799	FALSE	FALSE	FALSE	FALSE	FALSE	FALSE	FALSE	FALSE	FALSE	FALSE	FALSE	FALSE	FALSE	FALSE	TRUE	FALSE	TRUE	FALSE	FALSE	13	2	3	0
10981	1.22944e+18	0	0	0	0	FALSE	FALSE	TRUE	FALSE	6.18002	5.3799	FALSE	TRUE	FALSE	FALSE	FALSE	FALSE	FALSE	FALSE	TRUE	FALSE	FALSE	FALSE	FALSE	FALSE	TRUE	FALSE	FALSE	FALSE	FALSE	16	2	2	0
10982	1.22939e+18	0	0	0	0	FALSE	FALSE	FALSE	FALSE	6.18002	5.3799	FALSE	FALSE	FALSE	FALSE	FALSE	FALSE	FALSE	FALSE	TRUE	FALSE	FALSE	FALSE	FALSE	FALSE	TRUE	FALSE	FALSE	FALSE	FALSE	13	2	2	0
10983	1.22939e+18	0	0	0	0	FALSE	FALSE	FALSE	FALSE	6.18002	5.3799	FALSE	FALSE	FALSE	FALSE	FALSE	FALSE	FALSE	FALSE	FALSE	FALSE	FALSE	FALSE	FALSE	FALSE	TRUE	FALSE	TRUE	FALSE	FALSE	13	2	2	0
10984	1.22835e+18	0	0	0	0	FALSE	FALSE	FALSE	FALSE	6.18002	5.3799	FALSE	TRUE	TRUE	FALSE	FALSE	FALSE	FALSE	FALSE	TRUE	FALSE	FALSE	FALSE	TRUE	FALSE	FALSE	FALSE	FALSE	FALSE	FALSE	16	2	6	0
10985	1.2283e+18	0	0	0	0	FALSE	FALSE	FALSE	FALSE	6.18002	5.3799	FALSE	FALSE	FALSE	FALSE	FALSE	FALSE	FALSE	FALSE	TRUE	FALSE	FALSE	FALSE	FALSE	FALSE	FALSE	FALSE	FALSE	FALSE	FALSE	13	2	6	0
10986	1.2283e+18	0	0	0	0	FALSE	FALSE	TRUE	FALSE	6.18002	5.3799	FALSE	TRUE	TRUE	TRUE	FALSE	TRUE	FALSE	FALSE	TRUE	FALSE	FALSE	FALSE	FALSE	FALSE	TRUE	FALSE	FALSE	FALSE	TRUE	13	2	6	2
10987	1.22807e+18	0	0	0	0	FALSE	FALSE	TRUE	FALSE	6.18002	5.3799	FALSE	FALSE	FALSE	FALSE	TRUE	FALSE	FALSE	FALSE	FALSE	FALSE	FALSE	FALSE	FALSE	FALSE	FALSE	FALSE	TRUE	TRUE	FALSE	21	2	5	1
10988	1.228e+18	0	0	0	0	FALSE	FALSE	FALSE	FALSE	6.18002	5.3799	FALSE	FALSE	FALSE	FALSE	FALSE	FALSE	FALSE	FALSE	FALSE	FALSE	FALSE	FALSE	FALSE	FALSE	TRUE	FALSE	FALSE	FALSE	FALSE	17	2	5	0
10989	1.22762e+18	0	0	0	0	FALSE	FALSE	FALSE	FALSE	6.18002	5.3799	FALSE	FALSE	FALSE	FALSE	FALSE	FALSE	FALSE	FALSE	TRUE	FALSE	FALSE	FALSE	FALSE	FALSE	FALSE	FALSE	FALSE	FALSE	TRUE	16	2	4	1
10990	1.22758e+18	0	0	0	0	FALSE	FALSE	FALSE	FALSE	6.18002	5.3799	FALSE	FALSE	FALSE	FALSE	FALSE	FALSE	FALSE	FALSE	FALSE	FALSE	FALSE	FALSE	FALSE	FALSE	TRUE	FALSE	FALSE	FALSE	FALSE	13	2	4	0
10991	1.22731e+18	0	0	0	0	FALSE	FALSE	TRUE	FALSE	6.18002	5.3799	FALSE	TRUE	FALSE	FALSE	FALSE	FALSE	FALSE	FALSE	FALSE	FALSE	FALSE	FALSE	FALSE	FALSE	FALSE	FALSE	FALSE	FALSE	FALSE	19	2	3	0
10992	1.22728e+18	0	0	0	0	FALSE	FALSE	FALSE	FALSE	6.18002	5.3799	FALSE	FALSE	FALSE	FALSE	FALSE	FALSE	FALSE	FALSE	FALSE	FALSE	FALSE	FALSE	FALSE	FALSE	TRUE	FALSE	FALSE	FALSE	FALSE	17	2	3	0
10993	1.22722e+18	0	0	0	0	FALSE	FALSE	FALSE	FALSE	6.18002	5.3799	FALSE	FALSE	FALSE	FALSE	FALSE	FALSE	FALSE	FALSE	FALSE	FALSE	FALSE	FALSE	FALSE	FALSE	TRUE	FALSE	FALSE	FALSE	FALSE	13	2	3	0
10994	1.22699e+18	0	0	0	0	FALSE	FALSE	FALSE	FALSE	6.18002	5.3799	FALSE	FALSE	FALSE	FALSE	FALSE	FALSE	FALSE	FALSE	FALSE	FALSE	FALSE	FALSE	FALSE	FALSE	TRUE	FALSE	FALSE	FALSE	FALSE	22	2	2	0
10995	1.2269e+18	0	0	0	0	FALSE	FALSE	TRUE	FALSE	6.18002	5.3799	FALSE	FALSE	FALSE	FALSE	TRUE	FALSE	FALSE	FALSE	TRUE	FALSE	FALSE	FALSE	FALSE	FALSE	FALSE	FALSE	FALSE	FALSE	FALSE	16	2	2	0
10996	1.22685e+18	0	0	0	0	FALSE	FALSE	FALSE	FALSE	6.18002	5.3799	FALSE	FALSE	FALSE	FALSE	FALSE	FALSE	FALSE	FALSE	FALSE	FALSE	FALSE	FALSE	FALSE	FALSE	TRUE	FALSE	FALSE	FALSE	FALSE	13	2	2	0
10997	1.22581e+18	0	0	0	0	FALSE	FALSE	FALSE	FALSE	6.18002	5.3799	FALSE	FALSE	TRUE	FALSE	FALSE	FALSE	FALSE	FALSE	TRUE	FALSE	FALSE	FALSE	FALSE	FALSE	FALSE	FALSE	FALSE	FALSE	FALSE	16	2	6	0
10998	1.22578e+18	0	0	0	0	FALSE	TRUE	TRUE	FALSE	6.18002	5.3799	FALSE	FALSE	FALSE	TRUE	TRUE	FALSE	FALSE	FALSE	TRUE	FALSE	FALSE	FALSE	FALSE	FALSE	TRUE	FALSE	FALSE	FALSE	TRUE	13	2	6	0
10999	1.22546e+18	0	0	0	0	FALSE	FALSE	TRUE	FALSE	6.18002	5.3799	FALSE	TRUE	TRUE	FALSE	FALSE	FALSE	FALSE	FALSE	TRUE	FALSE	TRUE	FALSE	FALSE	FALSE	FALSE	FALSE	FALSE	FALSE	FALSE	16	2	5	0
11000	1.22509e+18	0	0	0	0	FALSE	FALSE	FALSE	FALSE	6.18002	5.3799	FALSE	FALSE	FALSE	FALSE	FALSE	FALSE	FALSE	FALSE	TRUE	FALSE	FALSE	FALSE	FALSE	FALSE	FALSE	FALSE	FALSE	FALSE	FALSE	16	2	4	0
11001	1.22472e+18	0	0	0	0	FALSE	FALSE	TRUE	FALSE	6.18002	5.3799	FALSE	FALSE	FALSE	FALSE	FALSE	FALSE	FALSE	FALSE	TRUE	FALSE	TRUE	FALSE	TRUE	FALSE	TRUE	FALSE	FALSE	FALSE	FALSE	16	2	3	0
11002	1.22436e+18	0	0	0	0	FALSE	FALSE	TRUE	FALSE	6.18002	5.3799	FALSE	FALSE	FALSE	TRUE	FALSE	FALSE	FALSE	FALSE	TRUE	FALSE	FALSE	FALSE	FALSE	FALSE	FALSE	FALSE	FALSE	FALSE	FALSE	16	2	2	0
11003	1.22401e+18	0	0	0	0	FALSE	TRUE	FALSE	FALSE	6.18002	5.3799	FALSE	FALSE	FALSE	FALSE	TRUE	FALSE	FALSE	FALSE	TRUE	FALSE	FALSE	FALSE	FALSE	FALSE	FALSE	FALSE	FALSE	FALSE	TRUE	17	2	1	0
11004	1.22365e+18	0	0	0	0	FALSE	TRUE	FALSE	FALSE	6.18002	5.3799	FALSE	TRUE	FALSE	FALSE	FALSE	FALSE	FALSE	FALSE	TRUE	FALSE	TRUE	FALSE	FALSE	FALSE	FALSE	FALSE	FALSE	FALSE	TRUE	17	2	7	0
11931	1.25598e+18	0	0	0	0	TRUE	TRUE	TRUE	FALSE	8.98582	6.40026	FALSE	FALSE	FALSE	FALSE	FALSE	FALSE	FALSE	FALSE	TRUE	FALSE	FALSE	FALSE	FALSE	FALSE	TRUE	FALSE	TRUE	FALSE	FALSE	21	4	5	6
11933	1.25589e+18	0	0	0	0	TRUE	FALSE	TRUE	FALSE	8.98582	6.40026	FALSE	FALSE	FALSE	FALSE	FALSE	FALSE	FALSE	FALSE	TRUE	FALSE	FALSE	FALSE	FALSE	FALSE	FALSE	FALSE	TRUE	TRUE	FALSE	15	4	5	3
11934	1.25588e+18	0	0	0	0	TRUE	FALSE	TRUE	TRUE	8.98582	6.40026	FALSE	FALSE	FALSE	FALSE	TRUE	FALSE	FALSE	FALSE	FALSE	FALSE	FALSE	FALSE	FALSE	FALSE	FALSE	FALSE	FALSE	TRUE	FALSE	15	4	5	6
11935	1.25563e+18	0	0	0	0	TRUE	TRUE	TRUE	FALSE	8.98582	6.40026	FALSE	FALSE	FALSE	FALSE	FALSE	FALSE	FALSE	FALSE	TRUE	FALSE	FALSE	FALSE	FALSE	FALSE	TRUE	FALSE	TRUE	FALSE	FALSE	22	4	4	15
11937	1.25552e+18	0	0	0	0	TRUE	FALSE	TRUE	TRUE	8.98582	6.40026	FALSE	FALSE	FALSE	FALSE	TRUE	FALSE	FALSE	FALSE	FALSE	FALSE	FALSE	FALSE	FALSE	FALSE	FALSE	FALSE	FALSE	TRUE	FALSE	15	4	4	7
11938	1.25526e+18	0	0	0	0	TRUE	FALSE	FALSE	FALSE	8.98582	6.40026	TRUE	FALSE	FALSE	TRUE	FALSE	FALSE	FALSE	FALSE	FALSE	FALSE	FALSE	FALSE	FALSE	FALSE	TRUE	TRUE	TRUE	FALSE	FALSE	21	4	3	2
11939	1.25525e+18	0	0	0	0	TRUE	TRUE	FALSE	FALSE	8.98582	6.40026	FALSE	FALSE	FALSE	FALSE	FALSE	FALSE	FALSE	FALSE	TRUE	FALSE	FALSE	FALSE	FALSE	FALSE	TRUE	FALSE	TRUE	FALSE	FALSE	21	4	3	8
11940	1.25522e+18	0	0	0	0	TRUE	FALSE	FALSE	FALSE	8.98582	6.40026	FALSE	FALSE	TRUE	TRUE	TRUE	FALSE	FALSE	FALSE	TRUE	FALSE	FALSE	FALSE	FALSE	FALSE	FALSE	FALSE	FALSE	FALSE	FALSE	19	4	3	11
11942	1.25516e+18	0	0	0	0	TRUE	FALSE	TRUE	TRUE	8.98582	6.40026	FALSE	FALSE	FALSE	FALSE	TRUE	FALSE	FALSE	FALSE	FALSE	FALSE	FALSE	FALSE	FALSE	FALSE	FALSE	FALSE	FALSE	TRUE	FALSE	15	4	3	14
11943	1.25489e+18	0	0	0	0	TRUE	FALSE	TRUE	FALSE	8.98582	6.40026	FALSE	FALSE	FALSE	TRUE	FALSE	FALSE	FALSE	FALSE	TRUE	FALSE	FALSE	FALSE	FALSE	FALSE	FALSE	FALSE	FALSE	FALSE	FALSE	21	4	2	6
11945	1.25479e+18	0	0	0	0	TRUE	FALSE	TRUE	TRUE	8.98582	6.40026	FALSE	FALSE	FALSE	FALSE	TRUE	FALSE	FALSE	FALSE	FALSE	FALSE	FALSE	FALSE	FALSE	FALSE	FALSE	FALSE	FALSE	TRUE	FALSE	15	4	2	8
11947	1.2541e+18	0	0	0	0	TRUE	FALSE	TRUE	TRUE	8.98582	6.40026	FALSE	FALSE	FALSE	FALSE	TRUE	FALSE	FALSE	FALSE	FALSE	FALSE	FALSE	FALSE	FALSE	FALSE	FALSE	FALSE	FALSE	TRUE	FALSE	17	4	7	1
11949	1.25371e+18	0	0	0	0	TRUE	FALSE	TRUE	TRUE	8.98582	6.40026	FALSE	FALSE	FALSE	FALSE	TRUE	FALSE	FALSE	FALSE	FALSE	FALSE	FALSE	FALSE	FALSE	FALSE	FALSE	FALSE	FALSE	TRUE	FALSE	15	4	6	6
11950	1.25343e+18	0	0	0	0	TRUE	TRUE	TRUE	FALSE	8.98582	6.40026	FALSE	FALSE	FALSE	FALSE	TRUE	FALSE	FALSE	TRUE	TRUE	FALSE	FALSE	FALSE	FALSE	FALSE	FALSE	TRUE	FALSE	FALSE	FALSE	21	4	5	18
11952	1.25336e+18	0	0	0	0	TRUE	FALSE	TRUE	TRUE	8.98582	6.40026	FALSE	FALSE	FALSE	FALSE	TRUE	FALSE	FALSE	FALSE	FALSE	FALSE	FALSE	FALSE	FALSE	FALSE	FALSE	FALSE	FALSE	TRUE	FALSE	16	4	5	5
11953	1.25307e+18	0	0	0	0	TRUE	FALSE	TRUE	FALSE	8.98582	6.40026	FALSE	FALSE	FALSE	FALSE	TRUE	FALSE	FALSE	TRUE	FALSE	FALSE	FALSE	FALSE	FALSE	FALSE	FALSE	TRUE	TRUE	FALSE	FALSE	21	4	4	9
11955	1.25299e+18	0	0	0	0	TRUE	FALSE	TRUE	TRUE	8.98582	6.40026	FALSE	FALSE	FALSE	FALSE	TRUE	FALSE	FALSE	FALSE	FALSE	FALSE	FALSE	FALSE	FALSE	FALSE	FALSE	FALSE	FALSE	TRUE	FALSE	15	4	4	5
11957	1.25263e+18	0	0	0	0	TRUE	FALSE	TRUE	TRUE	8.98582	6.40026	FALSE	FALSE	FALSE	FALSE	TRUE	FALSE	FALSE	FALSE	FALSE	FALSE	FALSE	FALSE	FALSE	FALSE	FALSE	FALSE	FALSE	TRUE	FALSE	16	4	3	9
11959	1.25226e+18	0	0	0	0	TRUE	FALSE	TRUE	TRUE	8.98582	6.40026	FALSE	FALSE	FALSE	FALSE	TRUE	FALSE	FALSE	FALSE	FALSE	FALSE	FALSE	FALSE	FALSE	FALSE	FALSE	FALSE	FALSE	TRUE	FALSE	15	4	2	4
11962	1.25156e+18	0	0	0	0	TRUE	FALSE	TRUE	TRUE	8.98582	6.40026	FALSE	FALSE	FALSE	FALSE	TRUE	FALSE	FALSE	FALSE	FALSE	FALSE	FALSE	FALSE	FALSE	FALSE	FALSE	FALSE	FALSE	TRUE	FALSE	17	4	7	3
11964	1.2512e+18	0	0	0	0	TRUE	FALSE	FALSE	FALSE	8.98582	6.40026	FALSE	TRUE	FALSE	TRUE	FALSE	FALSE	FALSE	FALSE	TRUE	FALSE	FALSE	FALSE	FALSE	FALSE	FALSE	FALSE	FALSE	FALSE	FALSE	17	4	6	2
11965	1.25118e+18	0	0	0	0	TRUE	FALSE	TRUE	TRUE	8.98582	6.40026	FALSE	FALSE	FALSE	FALSE	TRUE	FALSE	FALSE	FALSE	FALSE	FALSE	FALSE	FALSE	FALSE	FALSE	FALSE	FALSE	FALSE	TRUE	FALSE	16	4	6	7
11966	1.25089e+18	0	0	0	0	TRUE	FALSE	TRUE	FALSE	8.98582	6.40026	FALSE	FALSE	FALSE	TRUE	FALSE	FALSE	FALSE	FALSE	FALSE	FALSE	TRUE	FALSE	FALSE	FALSE	FALSE	FALSE	FALSE	FALSE	FALSE	21	4	5	8
11968	1.25083e+18	0	0	0	0	TRUE	FALSE	TRUE	FALSE	8.98582	6.40026	FALSE	FALSE	TRUE	TRUE	FALSE	FALSE	FALSE	FALSE	TRUE	FALSE	FALSE	TRUE	FALSE	FALSE	FALSE	FALSE	FALSE	FALSE	FALSE	17	4	5	2
11969	1.25082e+18	0	0	0	0	TRUE	FALSE	TRUE	TRUE	8.98582	6.40026	FALSE	FALSE	FALSE	FALSE	TRUE	FALSE	FALSE	FALSE	FALSE	FALSE	FALSE	FALSE	FALSE	FALSE	FALSE	FALSE	FALSE	TRUE	FALSE	16	4	5	7
11971	1.25046e+18	0	0	0	0	TRUE	FALSE	TRUE	TRUE	8.98582	6.40026	FALSE	FALSE	FALSE	FALSE	TRUE	FALSE	FALSE	FALSE	FALSE	FALSE	FALSE	FALSE	FALSE	FALSE	FALSE	FALSE	FALSE	TRUE	FALSE	16	4	4	2
11973	1.25008e+18	0	0	0	0	TRUE	FALSE	TRUE	TRUE	8.98582	6.40026	FALSE	FALSE	FALSE	FALSE	TRUE	FALSE	FALSE	FALSE	FALSE	FALSE	FALSE	FALSE	FALSE	FALSE	FALSE	FALSE	FALSE	TRUE	FALSE	15	4	3	10
11975	1.24972e+18	0	0	0	0	TRUE	FALSE	TRUE	TRUE	8.98582	6.40026	FALSE	FALSE	FALSE	FALSE	TRUE	FALSE	FALSE	FALSE	FALSE	FALSE	FALSE	FALSE	FALSE	FALSE	FALSE	FALSE	FALSE	TRUE	FALSE	15	4	2	12
11976	1.24872e+18	0	0	0	0	TRUE	TRUE	FALSE	FALSE	8.98582	6.40026	TRUE	FALSE	FALSE	FALSE	FALSE	FALSE	TRUE	FALSE	TRUE	FALSE	TRUE	TRUE	FALSE	FALSE	FALSE	FALSE	TRUE	FALSE	FALSE	21	4	6	0
11977	1.24872e+18	0	0	0	0	TRUE	FALSE	FALSE	FALSE	8.98582	6.40026	FALSE	FALSE	FALSE	FALSE	FALSE	FALSE	TRUE	FALSE	FALSE	FALSE	FALSE	FALSE	FALSE	FALSE	FALSE	FALSE	TRUE	FALSE	FALSE	21	4	6	8
11979	1.24864e+18	0	0	0	0	TRUE	FALSE	TRUE	TRUE	8.98582	6.40026	FALSE	FALSE	FALSE	FALSE	TRUE	FALSE	FALSE	FALSE	FALSE	FALSE	FALSE	FALSE	FALSE	FALSE	FALSE	FALSE	FALSE	TRUE	FALSE	16	4	6	7
11980	1.24862e+18	0	0	0	0	TRUE	FALSE	TRUE	FALSE	8.98582	6.40026	TRUE	FALSE	FALSE	FALSE	FALSE	FALSE	FALSE	FALSE	FALSE	FALSE	FALSE	FALSE	FALSE	FALSE	FALSE	FALSE	FALSE	FALSE	FALSE	14	4	6	0
11981	1.24862e+18	0	0	0	0	TRUE	TRUE	FALSE	FALSE	8.98582	6.40026	FALSE	FALSE	FALSE	TRUE	FALSE	FALSE	FALSE	FALSE	TRUE	FALSE	TRUE	FALSE	FALSE	FALSE	FALSE	FALSE	FALSE	FALSE	FALSE	14	4	6	17
11983	1.24828e+18	0	0	0	0	TRUE	FALSE	TRUE	TRUE	8.98582	6.40026	FALSE	FALSE	FALSE	FALSE	TRUE	FALSE	FALSE	FALSE	FALSE	FALSE	FALSE	FALSE	FALSE	FALSE	FALSE	FALSE	FALSE	TRUE	FALSE	16	4	5	11
11984	1.24827e+18	0	0	0	0	TRUE	FALSE	TRUE	FALSE	8.98582	6.40026	TRUE	FALSE	FALSE	FALSE	FALSE	FALSE	FALSE	FALSE	FALSE	FALSE	FALSE	FALSE	FALSE	FALSE	FALSE	FALSE	FALSE	FALSE	FALSE	15	4	5	1
11985	1.24827e+18	0	0	0	0	TRUE	TRUE	FALSE	FALSE	8.98582	6.40026	FALSE	FALSE	FALSE	TRUE	FALSE	FALSE	FALSE	FALSE	TRUE	FALSE	FALSE	FALSE	FALSE	FALSE	FALSE	TRUE	FALSE	FALSE	TRUE	15	4	5	13
11986	1.248e+18	0	0	0	0	TRUE	TRUE	TRUE	FALSE	8.98582	6.40026	FALSE	FALSE	FALSE	FALSE	FALSE	FALSE	FALSE	FALSE	TRUE	FALSE	FALSE	FALSE	FALSE	FALSE	FALSE	FALSE	FALSE	TRUE	FALSE	21	4	4	10
11987	1.24798e+18	0	0	0	0	TRUE	FALSE	FALSE	FALSE	8.98582	6.40026	TRUE	FALSE	FALSE	FALSE	FALSE	FALSE	TRUE	FALSE	TRUE	FALSE	FALSE	TRUE	FALSE	FALSE	FALSE	FALSE	FALSE	TRUE	FALSE	20	4	4	7
11988	1.24798e+18	0	0	0	0	TRUE	FALSE	FALSE	FALSE	8.98582	6.40026	FALSE	FALSE	FALSE	FALSE	FALSE	FALSE	TRUE	FALSE	FALSE	FALSE	FALSE	FALSE	FALSE	FALSE	FALSE	FALSE	TRUE	FALSE	FALSE	20	4	4	10
11990	1.24791e+18	0	0	0	0	TRUE	FALSE	TRUE	TRUE	8.98582	6.40026	FALSE	FALSE	FALSE	FALSE	TRUE	FALSE	FALSE	FALSE	FALSE	FALSE	FALSE	FALSE	FALSE	FALSE	FALSE	FALSE	FALSE	TRUE	FALSE	15	4	4	11
11992	1.24766e+18	0	0	0	0	TRUE	FALSE	FALSE	FALSE	8.98582	6.40026	FALSE	FALSE	FALSE	FALSE	TRUE	FALSE	TRUE	FALSE	TRUE	FALSE	FALSE	FALSE	FALSE	FALSE	FALSE	FALSE	TRUE	TRUE	FALSE	22	4	3	7
11994	1.24753e+18	0	0	0	0	TRUE	FALSE	TRUE	TRUE	8.98582	6.40026	FALSE	FALSE	FALSE	FALSE	TRUE	FALSE	FALSE	FALSE	FALSE	FALSE	FALSE	FALSE	FALSE	FALSE	FALSE	FALSE	FALSE	TRUE	FALSE	14	4	3	10
11995	1.24728e+18	0	0	0	0	TRUE	FALSE	FALSE	FALSE	8.98582	6.40026	FALSE	FALSE	FALSE	FALSE	TRUE	FALSE	TRUE	FALSE	TRUE	FALSE	FALSE	FALSE	FALSE	FALSE	FALSE	FALSE	TRUE	FALSE	FALSE	21	4	2	9
11997	1.24719e+18	0	0	0	0	TRUE	FALSE	TRUE	TRUE	8.98582	6.40026	FALSE	FALSE	FALSE	FALSE	TRUE	FALSE	FALSE	FALSE	FALSE	FALSE	FALSE	FALSE	FALSE	FALSE	FALSE	FALSE	FALSE	TRUE	FALSE	15	4	2	18
11999	1.24683e+18	0	0	0	0	TRUE	FALSE	TRUE	TRUE	8.98582	6.40026	FALSE	FALSE	FALSE	FALSE	TRUE	FALSE	FALSE	FALSE	FALSE	FALSE	FALSE	FALSE	FALSE	FALSE	FALSE	FALSE	FALSE	TRUE	FALSE	15	4	1	5
12001	1.24647e+18	0	0	0	0	TRUE	FALSE	TRUE	TRUE	8.98582	6.40026	FALSE	FALSE	FALSE	FALSE	TRUE	FALSE	FALSE	FALSE	FALSE	FALSE	FALSE	FALSE	FALSE	FALSE	FALSE	FALSE	FALSE	TRUE	FALSE	15	4	7	7
12003	1.24612e+18	0	0	0	0	TRUE	FALSE	TRUE	TRUE	8.98582	6.40026	FALSE	FALSE	FALSE	FALSE	TRUE	FALSE	FALSE	FALSE	FALSE	FALSE	FALSE	FALSE	FALSE	FALSE	FALSE	FALSE	FALSE	TRUE	FALSE	16	4	6	3
12004	1.24583e+18	0	0	0	0	TRUE	TRUE	TRUE	FALSE	8.98582	6.40026	FALSE	FALSE	FALSE	FALSE	FALSE	FALSE	FALSE	FALSE	TRUE	FALSE	FALSE	FALSE	FALSE	FALSE	FALSE	FALSE	TRUE	TRUE	FALSE	21	4	5	9
12005	1.24575e+18	0	0	0	0	TRUE	FALSE	TRUE	TRUE	8.98582	6.40026	FALSE	FALSE	FALSE	FALSE	TRUE	FALSE	FALSE	FALSE	FALSE	FALSE	FALSE	FALSE	FALSE	FALSE	FALSE	FALSE	FALSE	TRUE	FALSE	16	4	5	8
12006	1.24546e+18	0	0	0	0	TRUE	TRUE	TRUE	FALSE	8.98582	6.40026	FALSE	FALSE	FALSE	FALSE	FALSE	FALSE	FALSE	FALSE	TRUE	FALSE	FALSE	FALSE	FALSE	FALSE	FALSE	FALSE	FALSE	TRUE	TRUE	21	4	4	5
12008	1.24536e+18	0	0	0	0	TRUE	FALSE	TRUE	TRUE	8.98582	6.40026	FALSE	FALSE	FALSE	FALSE	TRUE	FALSE	FALSE	FALSE	FALSE	FALSE	FALSE	FALSE	FALSE	FALSE	FALSE	FALSE	FALSE	TRUE	FALSE	14	4	4	18
12009	1.2451e+18	0	0	0	0	TRUE	TRUE	TRUE	FALSE	8.98582	6.40026	FALSE	FALSE	FALSE	TRUE	FALSE	FALSE	FALSE	FALSE	TRUE	FALSE	FALSE	FALSE	FALSE	FALSE	FALSE	FALSE	FALSE	TRUE	FALSE	21	3	3	23
12011	1.24501e+18	0	0	0	0	TRUE	FALSE	TRUE	TRUE	8.98582	6.40026	FALSE	FALSE	FALSE	FALSE	TRUE	FALSE	FALSE	FALSE	FALSE	FALSE	FALSE	FALSE	FALSE	FALSE	FALSE	FALSE	FALSE	TRUE	FALSE	15	3	3	11
12013	1.24466e+18	0	0	0	0	TRUE	TRUE	TRUE	FALSE	8.98582	6.40026	FALSE	FALSE	FALSE	TRUE	FALSE	FALSE	FALSE	FALSE	TRUE	FALSE	FALSE	FALSE	FALSE	FALSE	FALSE	FALSE	FALSE	TRUE	FALSE	16	3	2	18
12014	1.24464e+18	0	0	0	0	TRUE	FALSE	TRUE	TRUE	8.98582	6.40026	FALSE	FALSE	FALSE	FALSE	TRUE	FALSE	FALSE	FALSE	FALSE	FALSE	FALSE	FALSE	FALSE	FALSE	FALSE	FALSE	FALSE	TRUE	FALSE	15	3	2	17
12015	1.24428e+18	0	0	0	0	TRUE	FALSE	FALSE	FALSE	8.98582	6.40026	FALSE	FALSE	FALSE	FALSE	TRUE	FALSE	FALSE	FALSE	FALSE	FALSE	FALSE	FALSE	FALSE	FALSE	FALSE	FALSE	FALSE	TRUE	FALSE	15	3	1	3
12016	1.244e+18	0	0	0	0	TRUE	TRUE	TRUE	FALSE	8.98582	6.40026	FALSE	FALSE	FALSE	FALSE	TRUE	FALSE	FALSE	FALSE	TRUE	FALSE	FALSE	TRUE	FALSE	FALSE	FALSE	FALSE	FALSE	TRUE	FALSE	20	3	7	10
12018	1.24393e+18	0	0	0	0	TRUE	FALSE	TRUE	TRUE	8.98582	6.40026	FALSE	FALSE	FALSE	FALSE	TRUE	FALSE	FALSE	FALSE	FALSE	FALSE	FALSE	FALSE	FALSE	FALSE	FALSE	FALSE	FALSE	TRUE	FALSE	15	3	7	8
12020	1.24357e+18	0	0	0	0	TRUE	TRUE	TRUE	FALSE	8.98582	6.40026	TRUE	FALSE	FALSE	FALSE	FALSE	FALSE	FALSE	FALSE	FALSE	FALSE	FALSE	FALSE	FALSE	FALSE	FALSE	FALSE	FALSE	FALSE	FALSE	16	3	6	2
12021	1.24357e+18	0	0	0	0	TRUE	FALSE	FALSE	FALSE	8.98582	6.40026	FALSE	FALSE	FALSE	TRUE	FALSE	FALSE	FALSE	FALSE	TRUE	FALSE	TRUE	FALSE	FALSE	FALSE	FALSE	FALSE	FALSE	FALSE	FALSE	16	3	6	27
12022	1.24356e+18	0	0	0	0	TRUE	FALSE	TRUE	TRUE	8.98582	6.40026	FALSE	FALSE	FALSE	FALSE	TRUE	FALSE	FALSE	FALSE	FALSE	FALSE	FALSE	FALSE	FALSE	FALSE	FALSE	FALSE	FALSE	TRUE	FALSE	15	3	6	12
12023	1.2433e+18	0	0	0	0	TRUE	TRUE	TRUE	FALSE	8.98582	6.40026	FALSE	FALSE	FALSE	FALSE	FALSE	FALSE	FALSE	FALSE	TRUE	FALSE	FALSE	FALSE	TRUE	FALSE	FALSE	FALSE	FALSE	TRUE	FALSE	22	3	5	17
12025	1.24321e+18	0	0	0	0	TRUE	TRUE	FALSE	FALSE	8.98582	6.40026	TRUE	FALSE	FALSE	FALSE	FALSE	FALSE	FALSE	FALSE	TRUE	FALSE	FALSE	FALSE	FALSE	FALSE	FALSE	FALSE	FALSE	FALSE	FALSE	16	3	5	7
12026	1.24321e+18	0	0	0	0	TRUE	TRUE	TRUE	FALSE	8.98582	6.40026	TRUE	FALSE	FALSE	TRUE	FALSE	FALSE	FALSE	FALSE	FALSE	FALSE	FALSE	FALSE	FALSE	FALSE	FALSE	FALSE	FALSE	FALSE	FALSE	15	3	5	3
12027	1.24321e+18	0	0	0	0	TRUE	FALSE	FALSE	FALSE	8.98582	6.40026	FALSE	FALSE	FALSE	TRUE	FALSE	TRUE	FALSE	FALSE	FALSE	FALSE	FALSE	FALSE	FALSE	FALSE	FALSE	FALSE	TRUE	FALSE	FALSE	15	3	5	36
12028	1.24319e+18	0	0	0	0	TRUE	FALSE	TRUE	TRUE	8.98582	6.40026	FALSE	FALSE	FALSE	FALSE	TRUE	FALSE	FALSE	FALSE	FALSE	FALSE	FALSE	FALSE	FALSE	FALSE	FALSE	FALSE	FALSE	TRUE	FALSE	14	3	5	24
12029	1.24291e+18	0	0	0	0	TRUE	TRUE	TRUE	FALSE	8.98582	6.40026	TRUE	FALSE	FALSE	FALSE	TRUE	FALSE	FALSE	FALSE	FALSE	FALSE	FALSE	FALSE	FALSE	FALSE	FALSE	FALSE	TRUE	FALSE	FALSE	20	3	4	17
12030	1.24291e+18	0	0	0	0	TRUE	FALSE	FALSE	FALSE	8.98582	6.40026	TRUE	FALSE	FALSE	FALSE	TRUE	TRUE	FALSE	TRUE	FALSE	FALSE	FALSE	FALSE	TRUE	FALSE	FALSE	TRUE	TRUE	FALSE	FALSE	20	3	4	13
12031	1.24291e+18	0	0	0	0	TRUE	FALSE	FALSE	FALSE	8.98582	6.40026	FALSE	FALSE	FALSE	FALSE	FALSE	FALSE	FALSE	TRUE	FALSE	FALSE	FALSE	FALSE	FALSE	FALSE	FALSE	TRUE	FALSE	FALSE	FALSE	20	3	4	45
12033	1.24284e+18	0	0	0	0	TRUE	FALSE	TRUE	FALSE	8.98582	6.40026	TRUE	FALSE	FALSE	FALSE	FALSE	FALSE	FALSE	FALSE	FALSE	FALSE	FALSE	FALSE	FALSE	FALSE	FALSE	FALSE	FALSE	FALSE	FALSE	15	3	4	5
12034	1.24284e+18	0	0	0	0	TRUE	FALSE	FALSE	FALSE	8.98582	6.40026	FALSE	FALSE	FALSE	FALSE	FALSE	FALSE	FALSE	FALSE	TRUE	FALSE	TRUE	FALSE	TRUE	FALSE	TRUE	FALSE	TRUE	FALSE	FALSE	15	3	4	26
12035	1.24283e+18	0	0	0	0	TRUE	FALSE	TRUE	TRUE	8.98582	6.40026	FALSE	FALSE	FALSE	FALSE	TRUE	FALSE	FALSE	FALSE	FALSE	FALSE	FALSE	FALSE	FALSE	FALSE	FALSE	FALSE	FALSE	TRUE	FALSE	14	3	4	12
12036	1.24281e+18	0	0	0	0	TRUE	FALSE	TRUE	FALSE	8.98582	6.40026	FALSE	FALSE	TRUE	FALSE	TRUE	FALSE	FALSE	FALSE	FALSE	FALSE	FALSE	FALSE	FALSE	FALSE	FALSE	FALSE	TRUE	FALSE	FALSE	13	3	4	22
12037	1.24247e+18	0	0	0	0	TRUE	FALSE	FALSE	FALSE	8.98582	6.40026	FALSE	FALSE	FALSE	FALSE	TRUE	FALSE	FALSE	FALSE	FALSE	FALSE	FALSE	FALSE	FALSE	FALSE	FALSE	FALSE	FALSE	TRUE	FALSE	15	3	3	13
12038	1.24245e+18	0	0	0	0	TRUE	FALSE	TRUE	FALSE	8.98582	6.40026	FALSE	FALSE	FALSE	FALSE	FALSE	TRUE	FALSE	FALSE	TRUE	FALSE	FALSE	FALSE	FALSE	FALSE	FALSE	FALSE	FALSE	TRUE	FALSE	14	3	3	10
12040	1.24214e+18	0	0	0	0	TRUE	FALSE	TRUE	FALSE	8.98582	6.40026	FALSE	FALSE	TRUE	TRUE	TRUE	FALSE	FALSE	FALSE	TRUE	FALSE	FALSE	FALSE	FALSE	FALSE	FALSE	FALSE	TRUE	FALSE	FALSE	17	3	2	28
12041	1.24211e+18	0	0	0	0	TRUE	FALSE	TRUE	TRUE	8.98582	6.40026	FALSE	FALSE	FALSE	FALSE	TRUE	FALSE	FALSE	FALSE	FALSE	FALSE	FALSE	FALSE	FALSE	FALSE	FALSE	FALSE	FALSE	TRUE	FALSE	15	3	2	17
12042	1.24208e+18	0	0	0	0	TRUE	FALSE	TRUE	FALSE	8.98582	6.40026	FALSE	FALSE	TRUE	FALSE	FALSE	FALSE	FALSE	FALSE	TRUE	FALSE	FALSE	FALSE	FALSE	FALSE	FALSE	FALSE	FALSE	TRUE	FALSE	13	3	2	7
12043	1.24172e+18	0	0	0	0	TRUE	FALSE	FALSE	FALSE	8.98582	6.40026	FALSE	FALSE	FALSE	FALSE	TRUE	FALSE	FALSE	FALSE	FALSE	FALSE	FALSE	FALSE	FALSE	FALSE	FALSE	FALSE	FALSE	TRUE	FALSE	13	3	1	15
12044	1.24149e+18	0	0	0	0	TRUE	FALSE	FALSE	FALSE	8.98582	6.40026	FALSE	FALSE	FALSE	TRUE	FALSE	FALSE	FALSE	FALSE	TRUE	FALSE	TRUE	FALSE	FALSE	FALSE	FALSE	FALSE	FALSE	FALSE	FALSE	22	3	7	13
12046	1.24139e+18	0	0	0	0	TRUE	FALSE	TRUE	FALSE	8.98582	6.40026	FALSE	FALSE	FALSE	FALSE	TRUE	FALSE	FALSE	FALSE	TRUE	FALSE	FALSE	FALSE	FALSE	FALSE	FALSE	FALSE	FALSE	TRUE	FALSE	15	3	7	6
12047	1.24138e+18	0	0	0	0	TRUE	FALSE	FALSE	FALSE	8.98582	6.40026	FALSE	FALSE	FALSE	FALSE	TRUE	FALSE	FALSE	FALSE	FALSE	FALSE	FALSE	FALSE	FALSE	FALSE	FALSE	FALSE	FALSE	TRUE	FALSE	15	3	7	6
12049	1.24103e+18	0	0	0	0	TRUE	FALSE	TRUE	TRUE	8.98582	6.40026	FALSE	FALSE	FALSE	FALSE	TRUE	FALSE	FALSE	FALSE	FALSE	FALSE	FALSE	FALSE	FALSE	FALSE	FALSE	FALSE	FALSE	TRUE	FALSE	15	3	6	23
12050	1.24101e+18	0	0	0	0	TRUE	FALSE	TRUE	FALSE	8.98582	6.40026	FALSE	FALSE	FALSE	FALSE	TRUE	FALSE	FALSE	TRUE	TRUE	FALSE	FALSE	FALSE	FALSE	FALSE	FALSE	TRUE	TRUE	FALSE	TRUE	14	3	6	53
12051	1.24076e+18	0	0	0	0	TRUE	FALSE	FALSE	FALSE	8.98582	6.40026	FALSE	FALSE	FALSE	FALSE	FALSE	FALSE	FALSE	FALSE	TRUE	FALSE	FALSE	FALSE	FALSE	FALSE	FALSE	FALSE	FALSE	FALSE	TRUE	22	3	5	7
12052	1.24066e+18	0	0	0	0	TRUE	FALSE	FALSE	FALSE	8.98582	6.40026	FALSE	FALSE	FALSE	FALSE	TRUE	FALSE	FALSE	FALSE	FALSE	FALSE	FALSE	FALSE	FALSE	FALSE	FALSE	FALSE	FALSE	TRUE	FALSE	15	3	5	8
12053	1.24064e+18	0	0	0	0	TRUE	FALSE	TRUE	FALSE	8.98582	6.40026	FALSE	FALSE	TRUE	FALSE	FALSE	TRUE	FALSE	FALSE	TRUE	FALSE	FALSE	FALSE	FALSE	FALSE	FALSE	FALSE	FALSE	TRUE	FALSE	13	3	5	9
12055	1.24033e+18	0	0	0	0	TRUE	FALSE	FALSE	TRUE	8.98582	6.40026	FALSE	FALSE	FALSE	TRUE	TRUE	FALSE	FALSE	FALSE	FALSE	FALSE	FALSE	FALSE	FALSE	FALSE	FALSE	FALSE	FALSE	TRUE	FALSE	17	3	4	9
12057	1.23993e+18	0	0	0	0	TRUE	FALSE	TRUE	FALSE	8.98582	6.40026	FALSE	FALSE	FALSE	FALSE	TRUE	FALSE	FALSE	FALSE	FALSE	FALSE	FALSE	FALSE	FALSE	FALSE	FALSE	FALSE	FALSE	TRUE	FALSE	14	3	3	24
12059	1.23958e+18	0	0	0	0	TRUE	FALSE	TRUE	FALSE	8.98582	6.40026	FALSE	FALSE	FALSE	FALSE	TRUE	FALSE	FALSE	FALSE	FALSE	FALSE	FALSE	FALSE	FALSE	FALSE	FALSE	FALSE	FALSE	TRUE	FALSE	15	3	2	11
12060	1.23924e+18	0	0	0	0	TRUE	FALSE	FALSE	FALSE	8.98582	6.40026	FALSE	FALSE	FALSE	FALSE	FALSE	FALSE	FALSE	FALSE	FALSE	FALSE	FALSE	FALSE	FALSE	FALSE	FALSE	FALSE	FALSE	TRUE	FALSE	17	3	1	23
12061	1.23891e+18	0	0	0	0	TRUE	FALSE	TRUE	FALSE	8.98582	6.40026	FALSE	FALSE	FALSE	FALSE	TRUE	FALSE	FALSE	FALSE	FALSE	FALSE	FALSE	FALSE	FALSE	FALSE	FALSE	FALSE	FALSE	TRUE	FALSE	19	3	7	17
12062	1.23886e+18	0	0	0	0	TRUE	FALSE	FALSE	FALSE	8.98582	6.40026	FALSE	FALSE	FALSE	FALSE	FALSE	FALSE	FALSE	FALSE	FALSE	FALSE	FALSE	FALSE	FALSE	FALSE	FALSE	FALSE	FALSE	TRUE	FALSE	16	3	7	19
12063	1.2385e+18	0	0	0	0	TRUE	FALSE	FALSE	FALSE	8.98582	6.40026	FALSE	FALSE	FALSE	FALSE	TRUE	FALSE	FALSE	FALSE	FALSE	FALSE	FALSE	FALSE	FALSE	FALSE	FALSE	FALSE	FALSE	TRUE	FALSE	16	3	6	7
12065	1.2378e+18	0	0	0	0	FALSE	FALSE	FALSE	FALSE	8.98582	6.40026	FALSE	FALSE	FALSE	FALSE	FALSE	FALSE	FALSE	FALSE	FALSE	FALSE	FALSE	FALSE	FALSE	FALSE	FALSE	FALSE	FALSE	TRUE	FALSE	18	3	4	16
12066	1.23742e+18	0	0	0	0	FALSE	FALSE	TRUE	FALSE	8.98582	6.40026	FALSE	FALSE	TRUE	FALSE	FALSE	TRUE	FALSE	FALSE	TRUE	FALSE	FALSE	TRUE	FALSE	FALSE	FALSE	FALSE	FALSE	TRUE	FALSE	16	3	3	18
12067	1.23598e+18	0	0	0	0	FALSE	FALSE	TRUE	FALSE	8.98582	6.40026	FALSE	FALSE	FALSE	FALSE	FALSE	TRUE	FALSE	FALSE	TRUE	FALSE	FALSE	FALSE	TRUE	FALSE	FALSE	FALSE	FALSE	FALSE	TRUE	17	3	6	3
12068	1.23567e+18	0	0	0	0	FALSE	FALSE	TRUE	FALSE	8.98582	6.40026	FALSE	FALSE	TRUE	FALSE	FALSE	FALSE	FALSE	FALSE	TRUE	FALSE	FALSE	FALSE	FALSE	FALSE	FALSE	FALSE	FALSE	TRUE	FALSE	21	3	5	1
12069	1.2356e+18	0	0	0	0	FALSE	FALSE	TRUE	FALSE	8.98582	6.40026	FALSE	FALSE	FALSE	FALSE	FALSE	FALSE	FALSE	FALSE	FALSE	FALSE	TRUE	TRUE	FALSE	FALSE	TRUE	TRUE	FALSE	FALSE	FALSE	16	3	5	9
12070	1.23531e+18	0	0	0	0	FALSE	FALSE	TRUE	FALSE	8.98582	6.40026	FALSE	FALSE	FALSE	FALSE	FALSE	FALSE	FALSE	FALSE	TRUE	FALSE	FALSE	FALSE	FALSE	FALSE	FALSE	FALSE	FALSE	FALSE	FALSE	21	3	4	0
12071	1.23495e+18	0	0	0	0	FALSE	FALSE	TRUE	FALSE	8.98582	6.40026	FALSE	FALSE	FALSE	FALSE	TRUE	FALSE	FALSE	FALSE	TRUE	FALSE	FALSE	TRUE	FALSE	FALSE	FALSE	FALSE	FALSE	TRUE	FALSE	21	3	3	4
12072	1.23491e+18	0	0	0	0	FALSE	FALSE	TRUE	FALSE	8.98582	6.40026	FALSE	FALSE	TRUE	TRUE	FALSE	FALSE	FALSE	FALSE	TRUE	FALSE	TRUE	TRUE	FALSE	FALSE	TRUE	FALSE	FALSE	FALSE	FALSE	18	3	3	5
12073	1.23346e+18	0	0	0	0	FALSE	FALSE	TRUE	FALSE	8.98582	6.40026	FALSE	FALSE	TRUE	FALSE	FALSE	FALSE	FALSE	TRUE	FALSE	FALSE	FALSE	FALSE	FALSE	FALSE	FALSE	FALSE	FALSE	FALSE	FALSE	18	2	6	3
12074	1.23311e+18	0	0	0	0	FALSE	FALSE	TRUE	FALSE	8.98582	6.40026	FALSE	FALSE	FALSE	TRUE	TRUE	FALSE	FALSE	FALSE	TRUE	FALSE	FALSE	TRUE	TRUE	FALSE	TRUE	FALSE	FALSE	FALSE	FALSE	19	2	5	11
12075	1.23236e+18	0	0	0	0	FALSE	FALSE	TRUE	FALSE	8.98582	6.40026	FALSE	FALSE	FALSE	FALSE	FALSE	FALSE	FALSE	FALSE	TRUE	FALSE	FALSE	FALSE	FALSE	FALSE	FALSE	FALSE	FALSE	FALSE	FALSE	17	2	3	0
12076	1.23057e+18	0	0	0	0	FALSE	FALSE	TRUE	FALSE	8.98582	6.40026	FALSE	FALSE	FALSE	TRUE	FALSE	FALSE	FALSE	TRUE	TRUE	FALSE	FALSE	FALSE	FALSE	FALSE	FALSE	FALSE	FALSE	FALSE	TRUE	19	2	5	2
12077	1.22983e+18	0	0	0	0	FALSE	FALSE	TRUE	FALSE	8.98582	6.40026	FALSE	FALSE	FALSE	FALSE	FALSE	FALSE	FALSE	FALSE	TRUE	FALSE	FALSE	FALSE	FALSE	FALSE	FALSE	FALSE	FALSE	FALSE	FALSE	18	2	3	2
12078	1.22766e+18	0	0	0	0	FALSE	FALSE	TRUE	FALSE	8.98582	6.40026	FALSE	FALSE	FALSE	FALSE	TRUE	FALSE	FALSE	FALSE	TRUE	FALSE	FALSE	FALSE	FALSE	FALSE	FALSE	FALSE	FALSE	FALSE	FALSE	18	2	4	0
12079	1.22729e+18	0	0	0	0	FALSE	FALSE	TRUE	FALSE	8.98582	6.40026	FALSE	FALSE	FALSE	FALSE	FALSE	FALSE	FALSE	FALSE	TRUE	FALSE	FALSE	FALSE	FALSE	FALSE	FALSE	FALSE	FALSE	FALSE	FALSE	18	2	3	0
12080	1.22549e+18	0	0	0	0	FALSE	FALSE	TRUE	FALSE	8.98582	6.40026	FALSE	FALSE	FALSE	TRUE	FALSE	FALSE	FALSE	FALSE	TRUE	FALSE	FALSE	FALSE	FALSE	FALSE	FALSE	FALSE	FALSE	FALSE	TRUE	18	2	5	1
12081	1.22434e+18	0	0	0	0	FALSE	FALSE	FALSE	FALSE	8.98582	6.40026	FALSE	FALSE	FALSE	FALSE	TRUE	FALSE	FALSE	FALSE	FALSE	FALSE	FALSE	TRUE	FALSE	FALSE	FALSE	FALSE	TRUE	FALSE	FALSE	14	2	2	33
15124	1.2559e+18	0	0	0	0	TRUE	FALSE	FALSE	TRUE	8.86078	6.05912	TRUE	FALSE	FALSE	FALSE	FALSE	FALSE	FALSE	FALSE	FALSE	FALSE	FALSE	FALSE	FALSE	FALSE	FALSE	FALSE	TRUE	FALSE	FALSE	16	4	5	0
15126	1.25558e+18	0	0	0	0	TRUE	FALSE	TRUE	TRUE	8.86078	6.05912	FALSE	FALSE	FALSE	FALSE	TRUE	FALSE	FALSE	FALSE	TRUE	FALSE	FALSE	TRUE	TRUE	FALSE	FALSE	FALSE	FALSE	FALSE	TRUE	19	4	4	10
15127	1.25554e+18	0	0	0	0	TRUE	TRUE	FALSE	FALSE	8.86078	6.05912	FALSE	TRUE	TRUE	TRUE	FALSE	FALSE	FALSE	FALSE	TRUE	FALSE	FALSE	FALSE	FALSE	FALSE	FALSE	FALSE	FALSE	FALSE	FALSE	16	4	4	5
15128	1.25519e+18	0	0	0	0	TRUE	TRUE	FALSE	FALSE	8.86078	6.05912	FALSE	FALSE	FALSE	FALSE	FALSE	FALSE	FALSE	FALSE	TRUE	FALSE	TRUE	TRUE	FALSE	FALSE	FALSE	FALSE	FALSE	FALSE	FALSE	17	4	3	8
15129	1.25492e+18	0	0	0	0	TRUE	FALSE	TRUE	TRUE	8.86078	6.05912	FALSE	FALSE	FALSE	FALSE	FALSE	FALSE	FALSE	FALSE	FALSE	FALSE	FALSE	FALSE	FALSE	TRUE	FALSE	FALSE	FALSE	TRUE	FALSE	23	4	2	0
15130	1.2549e+18	0	0	0	0	TRUE	TRUE	TRUE	FALSE	8.86078	6.05912	FALSE	FALSE	FALSE	FALSE	FALSE	FALSE	FALSE	FALSE	TRUE	FALSE	FALSE	FALSE	FALSE	FALSE	FALSE	FALSE	FALSE	FALSE	FALSE	22	4	2	3
15131	1.25486e+18	0	0	0	0	TRUE	FALSE	FALSE	FALSE	8.86078	6.05912	FALSE	FALSE	FALSE	FALSE	TRUE	TRUE	FALSE	FALSE	FALSE	TRUE	FALSE	TRUE	FALSE	FALSE	FALSE	FALSE	FALSE	TRUE	FALSE	19	4	2	5
15132	1.25484e+18	0	0	0	0	TRUE	TRUE	TRUE	FALSE	8.86078	6.05912	FALSE	FALSE	FALSE	TRUE	TRUE	FALSE	FALSE	TRUE	FALSE	TRUE	TRUE	FALSE	FALSE	FALSE	FALSE	TRUE	TRUE	FALSE	FALSE	18	4	2	8
15133	1.25453e+18	0	0	0	0	TRUE	TRUE	TRUE	FALSE	8.86078	6.05912	FALSE	FALSE	FALSE	TRUE	FALSE	FALSE	FALSE	FALSE	TRUE	FALSE	TRUE	FALSE	FALSE	FALSE	TRUE	FALSE	FALSE	FALSE	FALSE	22	4	1	26
15134	1.25451e+18	0	0	0	0	TRUE	TRUE	TRUE	FALSE	8.86078	6.05912	FALSE	FALSE	FALSE	FALSE	FALSE	FALSE	FALSE	FALSE	TRUE	FALSE	TRUE	FALSE	TRUE	FALSE	FALSE	FALSE	FALSE	FALSE	FALSE	20	4	1	5
15135	1.25423e+18	0	0	0	0	TRUE	FALSE	TRUE	FALSE	8.86078	6.05912	FALSE	FALSE	FALSE	TRUE	TRUE	FALSE	FALSE	FALSE	TRUE	FALSE	FALSE	FALSE	TRUE	FALSE	FALSE	FALSE	FALSE	TRUE	FALSE	1	4	1	4
15136	1.25422e+18	0	0	0	0	TRUE	TRUE	TRUE	FALSE	8.86078	6.05912	FALSE	FALSE	TRUE	TRUE	FALSE	FALSE	FALSE	FALSE	FALSE	TRUE	TRUE	FALSE	FALSE	FALSE	FALSE	FALSE	FALSE	FALSE	FALSE	1	4	1	4
15137	1.25408e+18	0	0	0	0	TRUE	FALSE	FALSE	FALSE	8.86078	6.05912	FALSE	FALSE	FALSE	FALSE	FALSE	FALSE	FALSE	FALSE	TRUE	FALSE	FALSE	FALSE	FALSE	FALSE	FALSE	FALSE	FALSE	FALSE	FALSE	16	4	7	1
15138	1.25388e+18	0	0	0	0	TRUE	FALSE	TRUE	FALSE	8.86078	6.05912	FALSE	FALSE	FALSE	FALSE	FALSE	FALSE	FALSE	FALSE	TRUE	FALSE	FALSE	FALSE	FALSE	FALSE	FALSE	FALSE	FALSE	TRUE	FALSE	2	4	7	3
15140	1.25384e+18	0	0	0	0	TRUE	TRUE	FALSE	TRUE	8.86078	6.05912	FALSE	FALSE	FALSE	FALSE	FALSE	FALSE	TRUE	FALSE	TRUE	FALSE	TRUE	FALSE	FALSE	FALSE	TRUE	FALSE	TRUE	FALSE	FALSE	0	4	7	3
15141	1.25379e+18	0	0	0	0	TRUE	TRUE	TRUE	TRUE	8.86078	6.05912	FALSE	FALSE	FALSE	TRUE	FALSE	FALSE	FALSE	FALSE	TRUE	FALSE	FALSE	TRUE	FALSE	FALSE	FALSE	FALSE	FALSE	FALSE	FALSE	20	4	6	2
15142	1.25375e+18	0	0	0	0	TRUE	FALSE	TRUE	FALSE	8.86078	6.05912	FALSE	TRUE	FALSE	TRUE	FALSE	FALSE	FALSE	FALSE	FALSE	FALSE	FALSE	FALSE	FALSE	TRUE	FALSE	TRUE	FALSE	FALSE	FALSE	18	4	6	6
15143	1.25375e+18	0	0	0	0	TRUE	TRUE	FALSE	TRUE	8.86078	6.05912	FALSE	FALSE	FALSE	TRUE	FALSE	FALSE	TRUE	FALSE	FALSE	TRUE	FALSE	FALSE	FALSE	FALSE	TRUE	FALSE	FALSE	FALSE	FALSE	18	4	6	6
15144	1.25354e+18	0	0	0	0	TRUE	FALSE	TRUE	FALSE	8.86078	6.05912	FALSE	FALSE	FALSE	FALSE	FALSE	TRUE	FALSE	FALSE	TRUE	FALSE	FALSE	FALSE	FALSE	FALSE	FALSE	FALSE	FALSE	TRUE	FALSE	4	4	6	1
15145	1.25354e+18	0	0	0	0	TRUE	TRUE	TRUE	FALSE	8.86078	6.05912	FALSE	FALSE	FALSE	TRUE	FALSE	FALSE	FALSE	FALSE	TRUE	FALSE	FALSE	FALSE	FALSE	FALSE	FALSE	TRUE	FALSE	FALSE	FALSE	4	4	6	4
15147	1.25345e+18	0	0	0	0	TRUE	FALSE	FALSE	FALSE	8.86078	6.05912	TRUE	FALSE	FALSE	FALSE	FALSE	FALSE	FALSE	FALSE	FALSE	FALSE	FALSE	FALSE	TRUE	FALSE	FALSE	FALSE	FALSE	FALSE	FALSE	22	4	5	0
15148	1.25345e+18	0	0	0	0	TRUE	TRUE	TRUE	FALSE	8.86078	6.05912	FALSE	FALSE	FALSE	FALSE	FALSE	FALSE	FALSE	FALSE	TRUE	FALSE	FALSE	FALSE	FALSE	FALSE	FALSE	FALSE	FALSE	FALSE	FALSE	22	4	5	4
15149	1.25339e+18	0	0	0	0	TRUE	TRUE	TRUE	FALSE	8.86078	6.05912	FALSE	FALSE	FALSE	FALSE	FALSE	TRUE	FALSE	FALSE	TRUE	FALSE	FALSE	FALSE	FALSE	FALSE	FALSE	FALSE	FALSE	FALSE	FALSE	18	4	5	3
15150	1.25316e+18	0	0	0	0	TRUE	FALSE	FALSE	FALSE	8.86078	6.05912	TRUE	FALSE	FALSE	FALSE	FALSE	FALSE	FALSE	FALSE	FALSE	FALSE	FALSE	TRUE	FALSE	FALSE	FALSE	FALSE	FALSE	TRUE	FALSE	3	4	5	2
15151	1.25315e+18	0	0	0	0	TRUE	FALSE	TRUE	FALSE	8.86078	6.05912	FALSE	FALSE	FALSE	FALSE	FALSE	FALSE	FALSE	FALSE	TRUE	FALSE	FALSE	FALSE	FALSE	FALSE	TRUE	FALSE	FALSE	TRUE	FALSE	2	4	5	12
15153	1.2531e+18	0	0	0	0	TRUE	TRUE	TRUE	FALSE	8.86078	6.05912	FALSE	FALSE	FALSE	FALSE	TRUE	FALSE	FALSE	FALSE	TRUE	FALSE	FALSE	FALSE	FALSE	FALSE	FALSE	FALSE	FALSE	FALSE	FALSE	23	4	4	1
15154	1.25308e+18	0	0	0	0	TRUE	FALSE	TRUE	FALSE	8.86078	6.05912	FALSE	FALSE	FALSE	TRUE	TRUE	FALSE	TRUE	FALSE	FALSE	TRUE	TRUE	FALSE	FALSE	FALSE	FALSE	FALSE	TRUE	FALSE	FALSE	22	4	4	3
15155	1.25306e+18	0	0	0	0	TRUE	TRUE	TRUE	FALSE	8.86078	6.05912	FALSE	FALSE	FALSE	FALSE	FALSE	FALSE	FALSE	FALSE	TRUE	FALSE	TRUE	TRUE	FALSE	FALSE	FALSE	FALSE	FALSE	FALSE	FALSE	20	4	4	3
15156	1.25278e+18	0	0	0	0	TRUE	FALSE	TRUE	FALSE	8.86078	6.05912	FALSE	FALSE	FALSE	FALSE	FALSE	FALSE	FALSE	FALSE	TRUE	FALSE	FALSE	FALSE	FALSE	FALSE	FALSE	FALSE	TRUE	FALSE	FALSE	2	4	4	15
15158	1.25276e+18	0	0	0	0	TRUE	TRUE	TRUE	FALSE	8.86078	6.05912	FALSE	FALSE	FALSE	FALSE	TRUE	FALSE	FALSE	FALSE	TRUE	FALSE	FALSE	FALSE	FALSE	FALSE	FALSE	FALSE	FALSE	FALSE	FALSE	0	4	4	4
15159	1.25267e+18	0	0	0	0	TRUE	FALSE	TRUE	FALSE	8.86078	6.05912	FALSE	FALSE	FALSE	TRUE	FALSE	FALSE	FALSE	FALSE	TRUE	FALSE	FALSE	FALSE	FALSE	FALSE	TRUE	FALSE	FALSE	TRUE	FALSE	18	4	3	19
15160	1.25266e+18	0	0	0	0	TRUE	TRUE	FALSE	FALSE	8.86078	6.05912	FALSE	FALSE	FALSE	TRUE	FALSE	FALSE	FALSE	FALSE	FALSE	TRUE	TRUE	FALSE	FALSE	FALSE	TRUE	FALSE	FALSE	FALSE	FALSE	18	4	3	4
15161	1.25239e+18	0	0	0	0	TRUE	FALSE	FALSE	TRUE	8.86078	6.05912	TRUE	FALSE	FALSE	FALSE	TRUE	FALSE	FALSE	FALSE	FALSE	FALSE	FALSE	TRUE	FALSE	FALSE	FALSE	FALSE	FALSE	TRUE	FALSE	0	4	3	0
15162	1.25239e+18	0	0	0	0	TRUE	TRUE	TRUE	FALSE	8.86078	6.05912	FALSE	FALSE	FALSE	FALSE	TRUE	FALSE	FALSE	FALSE	TRUE	FALSE	FALSE	FALSE	FALSE	FALSE	FALSE	FALSE	FALSE	FALSE	FALSE	0	4	3	1
15164	1.252e+18	0	0	0	0	TRUE	TRUE	TRUE	FALSE	8.86078	6.05912	FALSE	FALSE	FALSE	FALSE	TRUE	FALSE	FALSE	FALSE	TRUE	FALSE	FALSE	FALSE	FALSE	FALSE	FALSE	FALSE	FALSE	FALSE	FALSE	22	4	1	2
15165	1.25199e+18	0	0	0	0	TRUE	FALSE	TRUE	TRUE	8.86078	6.05912	TRUE	FALSE	FALSE	TRUE	TRUE	FALSE	FALSE	TRUE	FALSE	FALSE	FALSE	FALSE	FALSE	FALSE	FALSE	FALSE	TRUE	FALSE	FALSE	21	4	1	0
15168	1.25166e+18	0	0	0	0	TRUE	FALSE	FALSE	FALSE	8.86078	6.05912	FALSE	FALSE	FALSE	FALSE	TRUE	FALSE	FALSE	TRUE	TRUE	FALSE	FALSE	FALSE	FALSE	FALSE	FALSE	TRUE	FALSE	FALSE	FALSE	23	4	7	2
15169	1.25158e+18	0	0	0	0	TRUE	TRUE	FALSE	FALSE	8.86078	6.05912	FALSE	FALSE	FALSE	FALSE	FALSE	FALSE	TRUE	FALSE	TRUE	FALSE	FALSE	FALSE	FALSE	FALSE	FALSE	FALSE	FALSE	FALSE	FALSE	18	4	7	4
15170	1.25133e+18	0	0	0	0	TRUE	FALSE	TRUE	FALSE	8.86078	6.05912	FALSE	FALSE	FALSE	FALSE	TRUE	FALSE	FALSE	FALSE	TRUE	FALSE	FALSE	FALSE	FALSE	FALSE	FALSE	FALSE	FALSE	FALSE	FALSE	1	4	7	1
15172	1.25123e+18	0	0	0	0	TRUE	FALSE	FALSE	TRUE	8.86078	6.05912	TRUE	FALSE	FALSE	TRUE	TRUE	FALSE	FALSE	FALSE	FALSE	FALSE	FALSE	FALSE	FALSE	FALSE	FALSE	FALSE	FALSE	FALSE	FALSE	19	4	6	0
15173	1.25122e+18	0	0	0	0	TRUE	TRUE	FALSE	TRUE	8.86078	6.05912	FALSE	FALSE	FALSE	TRUE	FALSE	FALSE	FALSE	FALSE	FALSE	TRUE	TRUE	FALSE	TRUE	FALSE	FALSE	FALSE	TRUE	FALSE	FALSE	18	4	6	4
15174	1.25096e+18	0	0	0	0	TRUE	TRUE	TRUE	FALSE	8.86078	6.05912	FALSE	FALSE	FALSE	FALSE	TRUE	FALSE	FALSE	FALSE	TRUE	FALSE	FALSE	FALSE	FALSE	FALSE	FALSE	FALSE	FALSE	FALSE	FALSE	1	4	6	0
15176	1.25092e+18	0	0	0	0	TRUE	FALSE	TRUE	TRUE	8.86078	6.05912	FALSE	FALSE	FALSE	TRUE	FALSE	FALSE	FALSE	FALSE	FALSE	FALSE	FALSE	FALSE	TRUE	TRUE	FALSE	FALSE	FALSE	TRUE	FALSE	23	4	5	2
15177	1.25088e+18	0	0	0	0	TRUE	TRUE	TRUE	FALSE	8.86078	6.05912	FALSE	FALSE	FALSE	TRUE	FALSE	FALSE	FALSE	FALSE	FALSE	TRUE	FALSE	FALSE	FALSE	FALSE	FALSE	TRUE	FALSE	FALSE	FALSE	20	4	5	2
15178	1.25087e+18	0	0	0	0	TRUE	FALSE	TRUE	TRUE	8.86078	6.05912	FALSE	TRUE	FALSE	FALSE	FALSE	FALSE	FALSE	FALSE	FALSE	FALSE	FALSE	FALSE	FALSE	TRUE	FALSE	FALSE	FALSE	FALSE	FALSE	19	4	5	1
15179	1.25087e+18	0	0	0	0	TRUE	TRUE	TRUE	TRUE	8.86078	6.05912	FALSE	FALSE	FALSE	FALSE	FALSE	FALSE	FALSE	FALSE	FALSE	FALSE	FALSE	FALSE	FALSE	TRUE	TRUE	FALSE	FALSE	FALSE	FALSE	19	4	5	1
15180	1.25061e+18	0	0	0	0	TRUE	TRUE	TRUE	FALSE	8.86078	6.05912	FALSE	FALSE	FALSE	FALSE	TRUE	FALSE	FALSE	FALSE	TRUE	FALSE	FALSE	FALSE	FALSE	FALSE	FALSE	FALSE	FALSE	FALSE	FALSE	2	4	5	1
15181	1.2506e+18	0	0	0	0	TRUE	FALSE	TRUE	FALSE	8.86078	6.05912	FALSE	FALSE	FALSE	FALSE	FALSE	FALSE	FALSE	FALSE	TRUE	FALSE	FALSE	FALSE	TRUE	FALSE	FALSE	FALSE	FALSE	FALSE	FALSE	1	4	5	3
15183	1.25056e+18	0	0	0	0	TRUE	TRUE	TRUE	FALSE	8.86078	6.05912	FALSE	FALSE	FALSE	TRUE	FALSE	FALSE	FALSE	FALSE	TRUE	FALSE	FALSE	FALSE	FALSE	FALSE	FALSE	FALSE	FALSE	FALSE	FALSE	23	4	4	4
15185	1.25051e+18	0	0	0	0	TRUE	FALSE	FALSE	TRUE	8.86078	6.05912	FALSE	FALSE	FALSE	FALSE	FALSE	FALSE	FALSE	FALSE	TRUE	FALSE	FALSE	FALSE	FALSE	FALSE	TRUE	FALSE	TRUE	FALSE	FALSE	19	4	4	2
15186	1.25048e+18	0	0	0	0	TRUE	TRUE	FALSE	FALSE	8.86078	6.05912	FALSE	FALSE	FALSE	TRUE	FALSE	FALSE	FALSE	FALSE	TRUE	FALSE	FALSE	FALSE	FALSE	FALSE	FALSE	FALSE	TRUE	FALSE	FALSE	18	4	4	7
15187	1.25026e+18	0	0	0	0	TRUE	TRUE	TRUE	FALSE	8.86078	6.05912	FALSE	FALSE	FALSE	FALSE	TRUE	FALSE	FALSE	FALSE	TRUE	FALSE	FALSE	FALSE	FALSE	FALSE	FALSE	FALSE	FALSE	FALSE	FALSE	3	4	4	7
15189	1.25019e+18	0	0	0	0	TRUE	TRUE	TRUE	FALSE	8.86078	6.05912	FALSE	FALSE	FALSE	TRUE	TRUE	FALSE	FALSE	FALSE	TRUE	FALSE	TRUE	FALSE	FALSE	FALSE	FALSE	FALSE	TRUE	FALSE	FALSE	22	4	3	5
15190	1.24988e+18	0	0	0	0	TRUE	TRUE	TRUE	FALSE	8.86078	6.05912	FALSE	FALSE	FALSE	FALSE	TRUE	FALSE	FALSE	FALSE	TRUE	FALSE	FALSE	FALSE	FALSE	FALSE	FALSE	FALSE	FALSE	FALSE	FALSE	2	4	3	0
15191	1.24987e+18	0	0	0	0	TRUE	TRUE	TRUE	FALSE	8.86078	6.05912	FALSE	FALSE	FALSE	TRUE	FALSE	TRUE	FALSE	FALSE	TRUE	FALSE	FALSE	FALSE	FALSE	FALSE	FALSE	FALSE	TRUE	FALSE	FALSE	1	4	3	3
15192	1.24986e+18	0	0	0	0	TRUE	TRUE	TRUE	FALSE	8.86078	6.05912	FALSE	FALSE	FALSE	FALSE	FALSE	FALSE	FALSE	FALSE	TRUE	FALSE	FALSE	TRUE	FALSE	FALSE	FALSE	FALSE	FALSE	FALSE	FALSE	0	4	3	5
15194	1.24981e+18	0	0	0	0	TRUE	FALSE	TRUE	FALSE	8.86078	6.05912	TRUE	FALSE	FALSE	TRUE	FALSE	FALSE	FALSE	FALSE	FALSE	FALSE	FALSE	FALSE	TRUE	FALSE	FALSE	FALSE	FALSE	FALSE	FALSE	21	4	2	4
15195	1.24981e+18	0	0	0	0	TRUE	TRUE	TRUE	FALSE	8.86078	6.05912	FALSE	FALSE	FALSE	FALSE	FALSE	FALSE	FALSE	FALSE	TRUE	FALSE	FALSE	FALSE	TRUE	FALSE	FALSE	FALSE	FALSE	FALSE	FALSE	21	4	2	7
15196	1.24975e+18	0	0	0	0	TRUE	FALSE	FALSE	TRUE	8.86078	6.05912	FALSE	FALSE	FALSE	FALSE	FALSE	FALSE	FALSE	FALSE	TRUE	FALSE	FALSE	FALSE	FALSE	FALSE	FALSE	FALSE	TRUE	FALSE	FALSE	17	4	2	13
15197	1.24951e+18	0	0	0	0	TRUE	TRUE	TRUE	FALSE	8.86078	6.05912	FALSE	FALSE	FALSE	FALSE	TRUE	FALSE	FALSE	FALSE	TRUE	FALSE	TRUE	FALSE	FALSE	FALSE	FALSE	FALSE	FALSE	FALSE	FALSE	1	4	2	12
15198	1.24945e+18	0	0	0	0	TRUE	TRUE	TRUE	FALSE	8.86078	6.05912	FALSE	FALSE	FALSE	FALSE	TRUE	FALSE	FALSE	FALSE	TRUE	FALSE	FALSE	FALSE	FALSE	FALSE	FALSE	FALSE	TRUE	FALSE	FALSE	21	4	1	6
15199	1.24941e+18	0	0	0	0	TRUE	FALSE	TRUE	FALSE	8.86078	6.05912	FALSE	FALSE	FALSE	FALSE	FALSE	FALSE	FALSE	FALSE	FALSE	FALSE	FALSE	FALSE	FALSE	TRUE	FALSE	FALSE	FALSE	FALSE	FALSE	18	4	1	0
15200	1.24941e+18	0	0	0	0	TRUE	TRUE	FALSE	FALSE	8.86078	6.05912	FALSE	FALSE	FALSE	FALSE	FALSE	FALSE	TRUE	FALSE	TRUE	FALSE	TRUE	FALSE	FALSE	FALSE	FALSE	FALSE	FALSE	FALSE	FALSE	18	4	1	1
15201	1.24916e+18	0	0	0	0	TRUE	TRUE	TRUE	FALSE	8.86078	6.05912	FALSE	FALSE	TRUE	FALSE	FALSE	FALSE	FALSE	FALSE	TRUE	FALSE	FALSE	FALSE	TRUE	FALSE	FALSE	FALSE	FALSE	FALSE	FALSE	2	4	1	3
15202	1.24905e+18	0	0	0	0	TRUE	TRUE	TRUE	FALSE	8.86078	6.05912	FALSE	FALSE	TRUE	FALSE	FALSE	FALSE	FALSE	FALSE	TRUE	FALSE	TRUE	FALSE	TRUE	FALSE	FALSE	FALSE	FALSE	FALSE	FALSE	19	4	7	4
15203	1.2488e+18	0	0	0	0	TRUE	TRUE	TRUE	FALSE	8.86078	6.05912	FALSE	FALSE	FALSE	FALSE	TRUE	FALSE	FALSE	FALSE	TRUE	FALSE	FALSE	FALSE	FALSE	FALSE	FALSE	FALSE	TRUE	FALSE	FALSE	2	4	7	4
15205	1.24876e+18	0	0	0	0	TRUE	FALSE	TRUE	FALSE	8.86078	6.05912	FALSE	FALSE	TRUE	FALSE	FALSE	FALSE	FALSE	FALSE	TRUE	FALSE	FALSE	FALSE	TRUE	FALSE	FALSE	FALSE	TRUE	FALSE	FALSE	0	4	7	8
15206	1.24866e+18	0	0	0	0	TRUE	FALSE	TRUE	FALSE	8.86078	6.05912	FALSE	FALSE	TRUE	FALSE	FALSE	FALSE	FALSE	TRUE	TRUE	FALSE	FALSE	FALSE	TRUE	FALSE	FALSE	FALSE	FALSE	FALSE	FALSE	17	4	6	9
15207	1.24843e+18	0	0	0	0	TRUE	TRUE	TRUE	FALSE	8.86078	6.05912	FALSE	FALSE	FALSE	FALSE	TRUE	FALSE	FALSE	FALSE	TRUE	FALSE	FALSE	FALSE	FALSE	FALSE	FALSE	FALSE	TRUE	FALSE	FALSE	2	4	6	3
15208	1.24843e+18	0	0	0	0	TRUE	FALSE	TRUE	FALSE	8.86078	6.05912	FALSE	FALSE	FALSE	FALSE	FALSE	FALSE	FALSE	FALSE	TRUE	FALSE	FALSE	FALSE	FALSE	FALSE	TRUE	TRUE	TRUE	FALSE	FALSE	1	4	6	2
15209	1.24843e+18	0	0	0	0	TRUE	FALSE	FALSE	FALSE	8.86078	6.05912	FALSE	FALSE	FALSE	TRUE	FALSE	TRUE	FALSE	FALSE	TRUE	FALSE	FALSE	FALSE	FALSE	FALSE	FALSE	FALSE	TRUE	FALSE	FALSE	1	4	6	5
15210	1.24842e+18	0	0	0	0	TRUE	TRUE	TRUE	FALSE	8.86078	6.05912	FALSE	FALSE	FALSE	FALSE	FALSE	FALSE	FALSE	FALSE	TRUE	FALSE	FALSE	FALSE	TRUE	FALSE	TRUE	FALSE	FALSE	FALSE	FALSE	1	4	6	7
15211	1.24837e+18	0	0	0	0	TRUE	TRUE	TRUE	FALSE	8.86078	6.05912	FALSE	FALSE	TRUE	FALSE	FALSE	FALSE	FALSE	FALSE	TRUE	FALSE	TRUE	FALSE	TRUE	FALSE	FALSE	FALSE	FALSE	FALSE	FALSE	22	4	5	7
15212	1.24808e+18	0	0	0	0	TRUE	FALSE	TRUE	FALSE	8.86078	6.05912	FALSE	FALSE	FALSE	FALSE	TRUE	FALSE	FALSE	FALSE	TRUE	FALSE	FALSE	FALSE	FALSE	FALSE	FALSE	FALSE	TRUE	FALSE	FALSE	2	4	5	3
15214	1.24795e+18	0	0	0	0	TRUE	FALSE	TRUE	FALSE	8.86078	6.05912	FALSE	FALSE	FALSE	TRUE	FALSE	FALSE	FALSE	FALSE	TRUE	FALSE	FALSE	FALSE	FALSE	FALSE	FALSE	FALSE	FALSE	FALSE	FALSE	18	4	4	5
15215	1.24795e+18	0	0	0	0	TRUE	TRUE	TRUE	FALSE	8.86078	6.05912	FALSE	FALSE	FALSE	FALSE	FALSE	TRUE	FALSE	FALSE	TRUE	FALSE	FALSE	FALSE	FALSE	FALSE	FALSE	FALSE	FALSE	FALSE	TRUE	18	4	4	6
15216	1.24793e+18	0	0	0	0	TRUE	TRUE	TRUE	TRUE	8.86078	6.05912	FALSE	TRUE	FALSE	FALSE	FALSE	FALSE	FALSE	FALSE	FALSE	FALSE	FALSE	FALSE	FALSE	TRUE	FALSE	FALSE	FALSE	FALSE	FALSE	16	4	4	2
15217	1.2477e+18	0	0	0	0	TRUE	FALSE	TRUE	TRUE	8.86078	6.05912	FALSE	FALSE	FALSE	FALSE	FALSE	FALSE	FALSE	FALSE	TRUE	FALSE	FALSE	FALSE	FALSE	FALSE	TRUE	FALSE	FALSE	FALSE	FALSE	1	4	4	1
15218	1.24768e+18	0	0	0	0	TRUE	FALSE	TRUE	TRUE	8.86078	6.05912	FALSE	FALSE	FALSE	FALSE	FALSE	FALSE	FALSE	FALSE	FALSE	FALSE	FALSE	FALSE	FALSE	TRUE	FALSE	FALSE	FALSE	FALSE	FALSE	23	4	3	0
15219	1.24766e+18	0	0	0	0	TRUE	TRUE	TRUE	FALSE	8.86078	6.05912	FALSE	FALSE	TRUE	TRUE	FALSE	FALSE	FALSE	FALSE	TRUE	FALSE	FALSE	FALSE	FALSE	FALSE	FALSE	FALSE	FALSE	FALSE	FALSE	23	4	3	4
15220	1.24766e+18	0	0	0	0	TRUE	FALSE	TRUE	TRUE	8.86078	6.05912	FALSE	FALSE	FALSE	TRUE	FALSE	FALSE	FALSE	FALSE	FALSE	FALSE	FALSE	FALSE	FALSE	TRUE	FALSE	FALSE	FALSE	FALSE	FALSE	22	4	3	0
15221	1.24759e+18	0	0	0	0	TRUE	FALSE	TRUE	FALSE	8.86078	6.05912	FALSE	FALSE	FALSE	FALSE	FALSE	FALSE	FALSE	FALSE	TRUE	FALSE	FALSE	FALSE	FALSE	FALSE	FALSE	FALSE	TRUE	FALSE	FALSE	18	4	3	11
15223	1.24733e+18	0	0	0	0	TRUE	TRUE	TRUE	FALSE	8.86078	6.05912	FALSE	FALSE	FALSE	FALSE	TRUE	FALSE	FALSE	FALSE	TRUE	FALSE	FALSE	FALSE	FALSE	FALSE	FALSE	FALSE	TRUE	FALSE	FALSE	0	4	3	3
15224	1.24696e+18	0	0	0	0	TRUE	TRUE	TRUE	FALSE	8.86078	6.05912	FALSE	FALSE	FALSE	FALSE	TRUE	FALSE	FALSE	FALSE	TRUE	FALSE	FALSE	FALSE	FALSE	FALSE	FALSE	FALSE	TRUE	FALSE	FALSE	0	4	2	7
15225	1.24658e+18	0	0	0	0	TRUE	TRUE	TRUE	FALSE	8.86078	6.05912	FALSE	FALSE	FALSE	FALSE	TRUE	FALSE	FALSE	FALSE	TRUE	FALSE	FALSE	FALSE	FALSE	FALSE	FALSE	FALSE	TRUE	FALSE	FALSE	23	4	7	6
15226	1.24625e+18	0	0	0	0	TRUE	TRUE	TRUE	FALSE	8.86078	6.05912	FALSE	FALSE	FALSE	TRUE	FALSE	FALSE	FALSE	FALSE	TRUE	FALSE	FALSE	FALSE	FALSE	FALSE	FALSE	FALSE	TRUE	FALSE	FALSE	1	4	7	18
15228	1.24586e+18	0	0	0	0	TRUE	TRUE	TRUE	FALSE	8.86078	6.05912	FALSE	FALSE	FALSE	FALSE	TRUE	FALSE	FALSE	FALSE	FALSE	FALSE	TRUE	TRUE	FALSE	TRUE	TRUE	FALSE	TRUE	TRUE	FALSE	23	4	5	2
15229	1.24583e+18	0	0	0	0	TRUE	TRUE	TRUE	FALSE	8.86078	6.05912	FALSE	FALSE	FALSE	TRUE	FALSE	TRUE	FALSE	FALSE	TRUE	FALSE	TRUE	FALSE	FALSE	FALSE	TRUE	FALSE	FALSE	FALSE	FALSE	21	4	5	4
15230	1.24579e+18	0	0	0	0	TRUE	FALSE	TRUE	FALSE	8.86078	6.05912	FALSE	TRUE	FALSE	TRUE	FALSE	FALSE	FALSE	FALSE	TRUE	FALSE	FALSE	FALSE	FALSE	FALSE	FALSE	TRUE	TRUE	FALSE	FALSE	19	4	5	14
15231	1.24575e+18	0	0	0	0	TRUE	FALSE	FALSE	TRUE	8.86078	6.05912	FALSE	FALSE	FALSE	FALSE	TRUE	FALSE	FALSE	FALSE	TRUE	FALSE	FALSE	FALSE	TRUE	FALSE	FALSE	FALSE	TRUE	FALSE	FALSE	16	4	5	45
15232	1.24555e+18	0	0	0	0	TRUE	TRUE	TRUE	FALSE	8.86078	6.05912	FALSE	FALSE	FALSE	FALSE	TRUE	FALSE	FALSE	FALSE	TRUE	FALSE	FALSE	FALSE	FALSE	FALSE	FALSE	FALSE	TRUE	FALSE	FALSE	3	4	5	3
15233	1.24554e+18	0	0	0	0	TRUE	TRUE	TRUE	TRUE	8.86078	6.05912	FALSE	FALSE	FALSE	FALSE	FALSE	FALSE	FALSE	FALSE	FALSE	FALSE	FALSE	FALSE	FALSE	FALSE	FALSE	FALSE	FALSE	FALSE	FALSE	2	4	5	3
15235	1.24518e+18	0	0	0	0	TRUE	FALSE	TRUE	FALSE	8.86078	6.05912	FALSE	FALSE	FALSE	FALSE	TRUE	FALSE	FALSE	FALSE	TRUE	FALSE	FALSE	FALSE	TRUE	FALSE	TRUE	FALSE	TRUE	TRUE	FALSE	2	4	4	7
15236	1.24516e+18	0	0	0	0	TRUE	TRUE	TRUE	FALSE	8.86078	6.05912	FALSE	FALSE	FALSE	FALSE	TRUE	FALSE	FALSE	FALSE	TRUE	FALSE	FALSE	FALSE	FALSE	FALSE	FALSE	FALSE	TRUE	FALSE	FALSE	1	4	4	3
15238	1.24483e+18	0	0	0	0	TRUE	TRUE	FALSE	FALSE	8.86078	6.05912	FALSE	TRUE	FALSE	TRUE	FALSE	FALSE	FALSE	FALSE	TRUE	FALSE	FALSE	FALSE	FALSE	FALSE	FALSE	FALSE	TRUE	FALSE	FALSE	3	3	3	3
15239	1.2448e+18	0	0	0	0	TRUE	TRUE	TRUE	FALSE	8.86078	6.05912	FALSE	FALSE	FALSE	FALSE	TRUE	FALSE	FALSE	FALSE	TRUE	FALSE	FALSE	FALSE	FALSE	FALSE	FALSE	FALSE	TRUE	FALSE	FALSE	1	3	3	5
15242	1.24477e+18	0	0	0	0	TRUE	TRUE	FALSE	FALSE	8.86078	6.05912	FALSE	TRUE	FALSE	TRUE	FALSE	FALSE	TRUE	FALSE	TRUE	FALSE	FALSE	FALSE	FALSE	FALSE	FALSE	FALSE	FALSE	FALSE	FALSE	23	3	2	6
15243	1.24471e+18	0	0	0	0	TRUE	TRUE	TRUE	TRUE	8.86078	6.05912	FALSE	FALSE	FALSE	FALSE	FALSE	FALSE	FALSE	FALSE	FALSE	FALSE	TRUE	TRUE	TRUE	TRUE	FALSE	FALSE	FALSE	FALSE	FALSE	19	3	2	11
15244	1.24468e+18	0	0	0	0	TRUE	FALSE	TRUE	FALSE	8.86078	6.05912	FALSE	FALSE	TRUE	TRUE	FALSE	FALSE	FALSE	FALSE	TRUE	FALSE	FALSE	FALSE	FALSE	FALSE	FALSE	FALSE	FALSE	TRUE	FALSE	17	3	2	5
15245	1.24465e+18	0	0	0	0	TRUE	TRUE	TRUE	FALSE	8.86078	6.05912	FALSE	FALSE	FALSE	FALSE	FALSE	FALSE	FALSE	FALSE	TRUE	FALSE	FALSE	FALSE	FALSE	FALSE	FALSE	FALSE	FALSE	FALSE	FALSE	15	3	2	0
15246	1.24451e+18	0	0	0	0	TRUE	TRUE	TRUE	FALSE	8.86078	6.05912	FALSE	FALSE	FALSE	FALSE	TRUE	FALSE	FALSE	FALSE	TRUE	FALSE	TRUE	FALSE	FALSE	FALSE	FALSE	FALSE	FALSE	TRUE	FALSE	6	3	2	6
15247	1.24447e+18	0	0	0	0	TRUE	TRUE	TRUE	FALSE	8.86078	6.05912	FALSE	FALSE	FALSE	FALSE	FALSE	FALSE	FALSE	FALSE	TRUE	FALSE	FALSE	FALSE	FALSE	FALSE	FALSE	FALSE	FALSE	FALSE	FALSE	3	3	2	5
15248	1.24446e+18	0	0	0	0	TRUE	TRUE	TRUE	FALSE	8.86078	6.05912	FALSE	FALSE	FALSE	FALSE	FALSE	FALSE	FALSE	FALSE	TRUE	FALSE	FALSE	FALSE	FALSE	FALSE	FALSE	FALSE	FALSE	FALSE	FALSE	3	3	2	2
15249	1.24446e+18	0	0	0	0	TRUE	TRUE	TRUE	FALSE	8.86078	6.05912	FALSE	FALSE	FALSE	TRUE	FALSE	FALSE	FALSE	TRUE	TRUE	FALSE	FALSE	FALSE	FALSE	FALSE	FALSE	TRUE	TRUE	FALSE	FALSE	3	3	2	5
15250	1.24446e+18	0	0	0	0	TRUE	TRUE	TRUE	FALSE	8.86078	6.05912	FALSE	FALSE	FALSE	FALSE	FALSE	FALSE	FALSE	FALSE	TRUE	FALSE	FALSE	TRUE	FALSE	FALSE	FALSE	TRUE	FALSE	TRUE	FALSE	2	3	2	2
15251	1.24445e+18	0	0	0	0	TRUE	TRUE	TRUE	FALSE	8.86078	6.05912	FALSE	FALSE	FALSE	FALSE	TRUE	FALSE	FALSE	FALSE	TRUE	FALSE	FALSE	FALSE	FALSE	FALSE	FALSE	FALSE	FALSE	FALSE	FALSE	2	3	2	2
15252	1.24411e+18	0	0	0	0	TRUE	TRUE	TRUE	FALSE	8.86078	6.05912	FALSE	FALSE	FALSE	FALSE	TRUE	FALSE	FALSE	FALSE	TRUE	FALSE	FALSE	FALSE	FALSE	FALSE	FALSE	FALSE	FALSE	TRUE	FALSE	3	3	1	3
15253	1.2441e+18	0	0	0	0	TRUE	TRUE	TRUE	FALSE	8.86078	6.05912	FALSE	FALSE	FALSE	FALSE	TRUE	TRUE	FALSE	FALSE	TRUE	FALSE	FALSE	FALSE	FALSE	FALSE	TRUE	FALSE	FALSE	FALSE	FALSE	3	3	1	4
15254	1.24407e+18	0	0	0	0	TRUE	TRUE	TRUE	FALSE	8.86078	6.05912	FALSE	FALSE	FALSE	TRUE	FALSE	FALSE	FALSE	TRUE	TRUE	FALSE	FALSE	FALSE	FALSE	FALSE	FALSE	FALSE	TRUE	TRUE	FALSE	1	3	1	1
15255	1.24406e+18	0	0	0	0	TRUE	TRUE	TRUE	FALSE	8.86078	6.05912	FALSE	FALSE	TRUE	FALSE	FALSE	TRUE	FALSE	TRUE	TRUE	FALSE	FALSE	FALSE	FALSE	FALSE	FALSE	FALSE	FALSE	TRUE	FALSE	0	3	1	1
15256	1.24404e+18	0	0	0	0	TRUE	TRUE	TRUE	FALSE	8.86078	6.05912	FALSE	FALSE	FALSE	TRUE	FALSE	TRUE	FALSE	FALSE	TRUE	FALSE	FALSE	TRUE	TRUE	FALSE	FALSE	TRUE	FALSE	TRUE	FALSE	23	3	7	4
15257	1.24404e+18	0	0	0	0	TRUE	FALSE	TRUE	FALSE	8.86078	6.05912	FALSE	FALSE	FALSE	TRUE	TRUE	FALSE	FALSE	FALSE	TRUE	FALSE	FALSE	FALSE	FALSE	FALSE	FALSE	FALSE	TRUE	TRUE	FALSE	23	3	7	1
15258	1.24403e+18	0	0	0	0	TRUE	FALSE	TRUE	TRUE	8.86078	6.05912	TRUE	TRUE	FALSE	TRUE	FALSE	FALSE	FALSE	FALSE	FALSE	FALSE	TRUE	FALSE	TRUE	FALSE	FALSE	FALSE	TRUE	FALSE	FALSE	22	3	7	0
15259	1.24403e+18	0	0	0	0	TRUE	FALSE	TRUE	TRUE	8.86078	6.05912	FALSE	FALSE	FALSE	FALSE	FALSE	FALSE	FALSE	FALSE	FALSE	FALSE	FALSE	FALSE	FALSE	TRUE	FALSE	FALSE	FALSE	FALSE	FALSE	22	3	7	6
15260	1.24373e+18	0	0	0	0	TRUE	FALSE	TRUE	FALSE	8.86078	6.05912	FALSE	FALSE	FALSE	FALSE	TRUE	FALSE	FALSE	FALSE	TRUE	FALSE	FALSE	FALSE	FALSE	FALSE	FALSE	FALSE	FALSE	FALSE	FALSE	2	3	7	3
15261	1.24372e+18	0	0	0	0	TRUE	FALSE	TRUE	TRUE	8.86078	6.05912	TRUE	FALSE	FALSE	FALSE	FALSE	FALSE	FALSE	FALSE	FALSE	FALSE	FALSE	FALSE	FALSE	FALSE	FALSE	FALSE	FALSE	TRUE	FALSE	1	3	7	0
15262	1.24372e+18	0	0	0	0	TRUE	FALSE	TRUE	TRUE	8.86078	6.05912	TRUE	FALSE	FALSE	FALSE	FALSE	FALSE	FALSE	FALSE	FALSE	FALSE	FALSE	FALSE	FALSE	FALSE	FALSE	FALSE	FALSE	TRUE	FALSE	1	3	7	4
15263	1.24372e+18	0	0	0	0	TRUE	FALSE	TRUE	TRUE	8.86078	6.05912	FALSE	FALSE	FALSE	FALSE	FALSE	TRUE	FALSE	FALSE	TRUE	FALSE	FALSE	FALSE	FALSE	FALSE	FALSE	FALSE	FALSE	FALSE	FALSE	1	3	7	15
15264	1.24372e+18	0	0	0	0	TRUE	FALSE	TRUE	TRUE	8.86078	6.05912	FALSE	FALSE	FALSE	TRUE	FALSE	FALSE	FALSE	FALSE	TRUE	FALSE	FALSE	FALSE	FALSE	FALSE	FALSE	FALSE	FALSE	FALSE	FALSE	1	3	7	34
15265	1.24364e+18	0	0	0	0	TRUE	FALSE	TRUE	TRUE	8.86078	6.05912	FALSE	FALSE	FALSE	TRUE	FALSE	TRUE	FALSE	FALSE	TRUE	FALSE	FALSE	FALSE	FALSE	FALSE	FALSE	FALSE	FALSE	FALSE	FALSE	20	3	6	17
15268	1.24332e+18	0	0	0	0	TRUE	TRUE	TRUE	TRUE	8.86078	6.05912	FALSE	FALSE	FALSE	FALSE	FALSE	FALSE	FALSE	FALSE	FALSE	FALSE	FALSE	FALSE	TRUE	TRUE	FALSE	FALSE	FALSE	FALSE	FALSE	23	3	5	1
15269	1.24327e+18	0	0	0	0	TRUE	TRUE	TRUE	FALSE	8.86078	6.05912	FALSE	FALSE	FALSE	TRUE	FALSE	TRUE	FALSE	FALSE	FALSE	FALSE	TRUE	FALSE	FALSE	FALSE	TRUE	FALSE	FALSE	FALSE	FALSE	20	3	5	2
15270	1.24322e+18	0	0	0	0	TRUE	FALSE	TRUE	FALSE	8.86078	6.05912	FALSE	FALSE	FALSE	TRUE	TRUE	FALSE	FALSE	FALSE	FALSE	FALSE	FALSE	FALSE	FALSE	FALSE	FALSE	FALSE	TRUE	TRUE	FALSE	16	3	5	2
15271	1.2426e+18	0	0	0	0	TRUE	FALSE	TRUE	FALSE	8.86078	6.05912	FALSE	FALSE	FALSE	FALSE	FALSE	FALSE	FALSE	FALSE	FALSE	FALSE	FALSE	FALSE	FALSE	TRUE	FALSE	FALSE	TRUE	TRUE	FALSE	23	3	3	5
15272	1.24228e+18	0	0	0	0	TRUE	FALSE	TRUE	FALSE	8.86078	6.05912	FALSE	FALSE	FALSE	TRUE	FALSE	TRUE	FALSE	FALSE	TRUE	FALSE	FALSE	FALSE	FALSE	FALSE	TRUE	FALSE	TRUE	FALSE	FALSE	2	3	3	32
15273	1.24228e+18	0	0	0	0	TRUE	FALSE	TRUE	FALSE	8.86078	6.05912	FALSE	FALSE	FALSE	FALSE	FALSE	FALSE	FALSE	FALSE	TRUE	FALSE	TRUE	FALSE	FALSE	FALSE	TRUE	FALSE	FALSE	FALSE	FALSE	2	3	3	20
15274	1.24225e+18	0	0	0	0	TRUE	FALSE	TRUE	TRUE	8.86078	6.05912	FALSE	FALSE	FALSE	FALSE	FALSE	FALSE	FALSE	FALSE	FALSE	FALSE	FALSE	FALSE	FALSE	FALSE	FALSE	FALSE	FALSE	TRUE	FALSE	0	3	3	2
15275	1.24224e+18	0	0	0	0	TRUE	FALSE	TRUE	FALSE	8.86078	6.05912	FALSE	FALSE	FALSE	FALSE	FALSE	FALSE	FALSE	FALSE	FALSE	FALSE	FALSE	FALSE	FALSE	TRUE	FALSE	FALSE	FALSE	FALSE	FALSE	23	3	2	6
15276	1.24218e+18	0	0	0	0	TRUE	TRUE	TRUE	FALSE	8.86078	6.05912	FALSE	FALSE	FALSE	FALSE	FALSE	TRUE	FALSE	TRUE	TRUE	FALSE	FALSE	FALSE	FALSE	FALSE	FALSE	FALSE	FALSE	TRUE	FALSE	20	3	2	5
15277	1.24215e+18	0	0	0	0	TRUE	FALSE	TRUE	FALSE	8.86078	6.05912	FALSE	FALSE	FALSE	FALSE	TRUE	TRUE	FALSE	FALSE	TRUE	FALSE	FALSE	FALSE	TRUE	FALSE	FALSE	FALSE	FALSE	FALSE	FALSE	18	3	2	5
15278	1.2412e+18	0	0	0	0	TRUE	FALSE	TRUE	FALSE	8.86078	6.05912	FALSE	FALSE	FALSE	FALSE	FALSE	FALSE	FALSE	FALSE	TRUE	FALSE	FALSE	FALSE	TRUE	FALSE	TRUE	FALSE	FALSE	FALSE	TRUE	3	3	7	16
15279	1.2412e+18	0	0	0	0	TRUE	FALSE	TRUE	FALSE	8.86078	6.05912	FALSE	FALSE	FALSE	FALSE	FALSE	FALSE	FALSE	FALSE	TRUE	FALSE	FALSE	FALSE	FALSE	FALSE	FALSE	FALSE	TRUE	FALSE	FALSE	3	3	7	6
15280	1.24117e+18	0	0	0	0	TRUE	FALSE	TRUE	TRUE	8.86078	6.05912	FALSE	FALSE	FALSE	FALSE	TRUE	FALSE	FALSE	FALSE	FALSE	FALSE	FALSE	FALSE	FALSE	FALSE	FALSE	FALSE	FALSE	TRUE	FALSE	1	3	7	3
15281	1.24116e+18	0	0	0	0	TRUE	FALSE	TRUE	FALSE	8.86078	6.05912	FALSE	FALSE	FALSE	FALSE	FALSE	TRUE	FALSE	FALSE	TRUE	FALSE	FALSE	FALSE	TRUE	FALSE	FALSE	FALSE	FALSE	FALSE	FALSE	0	3	7	11
15282	1.24081e+18	0	0	0	0	TRUE	TRUE	TRUE	FALSE	8.86078	6.05912	FALSE	FALSE	FALSE	FALSE	FALSE	TRUE	FALSE	FALSE	TRUE	FALSE	FALSE	FALSE	FALSE	FALSE	TRUE	TRUE	FALSE	FALSE	TRUE	1	3	6	9
15283	1.24081e+18	0	0	0	0	TRUE	FALSE	TRUE	FALSE	8.86078	6.05912	FALSE	FALSE	FALSE	FALSE	TRUE	FALSE	FALSE	FALSE	TRUE	FALSE	FALSE	FALSE	FALSE	FALSE	TRUE	FALSE	TRUE	FALSE	TRUE	1	3	6	8
15284	1.24078e+18	0	0	0	0	TRUE	FALSE	TRUE	FALSE	8.86078	6.05912	FALSE	FALSE	FALSE	TRUE	FALSE	FALSE	FALSE	FALSE	TRUE	FALSE	FALSE	FALSE	FALSE	FALSE	FALSE	TRUE	FALSE	FALSE	TRUE	23	3	5	8
15286	1.24077e+18	0	0	0	0	TRUE	TRUE	TRUE	FALSE	8.86078	6.05912	FALSE	FALSE	FALSE	TRUE	FALSE	FALSE	FALSE	FALSE	TRUE	FALSE	TRUE	FALSE	FALSE	FALSE	FALSE	TRUE	FALSE	FALSE	FALSE	22	3	5	2
15287	1.24067e+18	0	0	0	0	TRUE	TRUE	TRUE	FALSE	8.86078	6.05912	FALSE	TRUE	FALSE	TRUE	FALSE	TRUE	FALSE	FALSE	TRUE	FALSE	FALSE	FALSE	FALSE	FALSE	FALSE	FALSE	FALSE	FALSE	FALSE	16	3	5	0
15290	1.24046e+18	0	0	0	0	TRUE	TRUE	FALSE	FALSE	8.86078	6.05912	FALSE	FALSE	TRUE	FALSE	FALSE	FALSE	FALSE	FALSE	TRUE	FALSE	FALSE	FALSE	TRUE	FALSE	FALSE	FALSE	FALSE	FALSE	TRUE	2	3	5	9
15291	1.24031e+18	0	0	0	0	TRUE	TRUE	TRUE	TRUE	8.86078	6.05912	FALSE	FALSE	FALSE	FALSE	FALSE	FALSE	FALSE	FALSE	TRUE	FALSE	FALSE	TRUE	FALSE	FALSE	FALSE	FALSE	TRUE	FALSE	FALSE	16	3	4	1
15292	1.24015e+18	0	0	0	0	TRUE	FALSE	TRUE	TRUE	8.86078	6.05912	FALSE	FALSE	FALSE	FALSE	FALSE	TRUE	FALSE	FALSE	TRUE	FALSE	FALSE	FALSE	FALSE	FALSE	FALSE	FALSE	TRUE	FALSE	FALSE	5	3	4	14
15293	1.24015e+18	0	0	0	0	TRUE	FALSE	TRUE	TRUE	8.86078	6.05912	FALSE	FALSE	FALSE	FALSE	FALSE	FALSE	FALSE	FALSE	TRUE	FALSE	FALSE	FALSE	FALSE	FALSE	TRUE	FALSE	TRUE	FALSE	FALSE	5	3	4	13
15294	1.24009e+18	0	0	0	0	TRUE	FALSE	TRUE	FALSE	8.86078	6.05912	FALSE	FALSE	FALSE	TRUE	FALSE	TRUE	FALSE	FALSE	TRUE	FALSE	FALSE	FALSE	FALSE	FALSE	TRUE	FALSE	TRUE	FALSE	FALSE	1	3	4	1
15295	1.24009e+18	0	0	0	0	TRUE	FALSE	TRUE	FALSE	8.86078	6.05912	FALSE	FALSE	FALSE	FALSE	FALSE	FALSE	FALSE	FALSE	TRUE	FALSE	FALSE	FALSE	FALSE	FALSE	TRUE	FALSE	FALSE	FALSE	FALSE	1	3	4	1
15296	1.24002e+18	0	0	0	0	TRUE	FALSE	TRUE	FALSE	8.86078	6.05912	FALSE	FALSE	FALSE	FALSE	FALSE	FALSE	FALSE	FALSE	TRUE	FALSE	FALSE	FALSE	FALSE	FALSE	TRUE	TRUE	FALSE	FALSE	FALSE	21	3	3	5
15297	1.24002e+18	0	0	0	0	TRUE	TRUE	TRUE	FALSE	8.86078	6.05912	FALSE	FALSE	FALSE	TRUE	TRUE	FALSE	FALSE	FALSE	TRUE	FALSE	TRUE	FALSE	FALSE	FALSE	FALSE	FALSE	TRUE	TRUE	FALSE	20	3	3	0
15298	1.24e+18	0	0	0	0	TRUE	FALSE	TRUE	TRUE	8.86078	6.05912	TRUE	FALSE	FALSE	FALSE	FALSE	FALSE	FALSE	FALSE	FALSE	FALSE	FALSE	FALSE	FALSE	FALSE	FALSE	FALSE	FALSE	FALSE	FALSE	19	3	3	0
15299	1.23974e+18	0	0	0	0	TRUE	FALSE	TRUE	TRUE	8.86078	6.05912	FALSE	FALSE	FALSE	FALSE	FALSE	FALSE	FALSE	FALSE	TRUE	FALSE	FALSE	FALSE	TRUE	FALSE	TRUE	FALSE	TRUE	FALSE	FALSE	2	3	3	8
15300	1.23971e+18	0	0	0	0	TRUE	FALSE	TRUE	TRUE	8.86078	6.05912	FALSE	FALSE	FALSE	FALSE	FALSE	FALSE	FALSE	FALSE	FALSE	FALSE	FALSE	FALSE	FALSE	TRUE	FALSE	FALSE	FALSE	FALSE	FALSE	0	3	3	5
15301	1.2397e+18	0	0	0	0	TRUE	FALSE	TRUE	FALSE	8.86078	6.05912	FALSE	FALSE	FALSE	FALSE	FALSE	TRUE	FALSE	FALSE	TRUE	FALSE	FALSE	FALSE	FALSE	FALSE	FALSE	FALSE	FALSE	FALSE	FALSE	23	3	2	2
15302	1.23961e+18	0	0	0	0	TRUE	FALSE	TRUE	FALSE	8.86078	6.05912	FALSE	FALSE	FALSE	FALSE	FALSE	FALSE	FALSE	FALSE	TRUE	FALSE	FALSE	FALSE	FALSE	FALSE	TRUE	FALSE	FALSE	FALSE	TRUE	18	3	2	7
15303	1.23938e+18	0	0	0	0	TRUE	FALSE	TRUE	TRUE	8.86078	6.05912	FALSE	FALSE	FALSE	FALSE	FALSE	FALSE	FALSE	FALSE	TRUE	FALSE	TRUE	TRUE	FALSE	FALSE	TRUE	TRUE	FALSE	TRUE	FALSE	2	3	2	0
15304	1.23936e+18	0	0	0	0	TRUE	FALSE	TRUE	FALSE	8.86078	6.05912	FALSE	FALSE	FALSE	FALSE	FALSE	FALSE	FALSE	FALSE	FALSE	FALSE	FALSE	FALSE	FALSE	TRUE	FALSE	FALSE	FALSE	TRUE	FALSE	1	3	2	6
15305	1.23935e+18	0	0	0	0	TRUE	FALSE	TRUE	FALSE	8.86078	6.05912	FALSE	FALSE	FALSE	TRUE	FALSE	TRUE	FALSE	FALSE	TRUE	FALSE	FALSE	FALSE	FALSE	FALSE	FALSE	TRUE	FALSE	TRUE	FALSE	0	3	2	4
15306	1.23933e+18	0	0	0	0	TRUE	FALSE	TRUE	FALSE	8.86078	6.05912	FALSE	FALSE	FALSE	TRUE	FALSE	TRUE	FALSE	FALSE	FALSE	FALSE	FALSE	FALSE	FALSE	TRUE	FALSE	FALSE	TRUE	FALSE	FALSE	23	3	1	2
15307	1.2392e+18	0	0	0	0	TRUE	FALSE	FALSE	FALSE	8.86078	6.05912	FALSE	FALSE	FALSE	FALSE	FALSE	FALSE	FALSE	FALSE	TRUE	FALSE	FALSE	FALSE	FALSE	FALSE	FALSE	FALSE	FALSE	FALSE	FALSE	15	3	1	0
15308	1.23895e+18	0	0	0	0	TRUE	FALSE	TRUE	TRUE	8.86078	6.05912	FALSE	FALSE	TRUE	TRUE	TRUE	FALSE	FALSE	FALSE	FALSE	FALSE	FALSE	TRUE	FALSE	FALSE	FALSE	FALSE	FALSE	FALSE	FALSE	22	3	7	1
15309	1.23865e+18	0	0	0	0	TRUE	FALSE	TRUE	FALSE	8.86078	6.05912	FALSE	FALSE	FALSE	FALSE	FALSE	FALSE	FALSE	FALSE	TRUE	FALSE	TRUE	FALSE	TRUE	FALSE	TRUE	FALSE	TRUE	TRUE	FALSE	2	3	7	10
15310	1.23864e+18	0	0	0	0	TRUE	FALSE	FALSE	FALSE	8.86078	6.05912	FALSE	FALSE	TRUE	TRUE	TRUE	FALSE	FALSE	FALSE	TRUE	FALSE	TRUE	FALSE	FALSE	FALSE	FALSE	FALSE	FALSE	FALSE	FALSE	1	3	7	44
15311	1.23859e+18	0	0	0	0	TRUE	FALSE	TRUE	TRUE	8.86078	6.05912	FALSE	FALSE	FALSE	FALSE	TRUE	TRUE	FALSE	FALSE	TRUE	FALSE	FALSE	FALSE	FALSE	FALSE	FALSE	TRUE	TRUE	FALSE	FALSE	22	3	6	5
15312	1.23846e+18	0	0	0	0	TRUE	FALSE	TRUE	FALSE	8.86078	6.05912	FALSE	FALSE	FALSE	FALSE	FALSE	FALSE	FALSE	FALSE	FALSE	FALSE	FALSE	FALSE	FALSE	FALSE	FALSE	FALSE	FALSE	FALSE	FALSE	13	3	6	2
15313	1.2383e+18	0	0	0	0	TRUE	FALSE	TRUE	TRUE	8.86078	6.05912	TRUE	FALSE	FALSE	FALSE	FALSE	FALSE	FALSE	FALSE	FALSE	FALSE	FALSE	FALSE	FALSE	FALSE	FALSE	FALSE	FALSE	FALSE	FALSE	2	3	6	1
15314	1.23829e+18	0	0	0	0	TRUE	FALSE	TRUE	TRUE	8.86078	6.05912	FALSE	FALSE	FALSE	FALSE	TRUE	FALSE	FALSE	TRUE	TRUE	FALSE	FALSE	FALSE	FALSE	FALSE	FALSE	FALSE	FALSE	TRUE	FALSE	2	3	6	3
15315	1.23825e+18	0	0	0	0	FALSE	FALSE	TRUE	TRUE	8.86078	6.05912	FALSE	FALSE	FALSE	TRUE	FALSE	FALSE	FALSE	FALSE	TRUE	FALSE	TRUE	FALSE	FALSE	FALSE	TRUE	FALSE	TRUE	TRUE	FALSE	23	3	5	4
15316	1.23822e+18	0	0	0	0	FALSE	FALSE	TRUE	FALSE	8.86078	6.05912	FALSE	FALSE	FALSE	FALSE	TRUE	FALSE	FALSE	FALSE	TRUE	FALSE	FALSE	FALSE	TRUE	FALSE	FALSE	FALSE	FALSE	TRUE	FALSE	22	3	5	3
15317	1.23813e+18	0	0	0	0	FALSE	FALSE	TRUE	TRUE	8.86078	6.05912	FALSE	FALSE	FALSE	FALSE	FALSE	FALSE	FALSE	FALSE	TRUE	FALSE	FALSE	FALSE	FALSE	FALSE	FALSE	FALSE	TRUE	FALSE	FALSE	16	3	5	1
15318	1.2379e+18	0	0	0	0	FALSE	FALSE	TRUE	TRUE	8.86078	6.05912	FALSE	FALSE	FALSE	FALSE	FALSE	TRUE	FALSE	FALSE	TRUE	FALSE	FALSE	FALSE	FALSE	FALSE	FALSE	FALSE	FALSE	TRUE	FALSE	0	3	5	0
15319	1.23786e+18	0	0	0	0	FALSE	FALSE	TRUE	FALSE	8.86078	6.05912	FALSE	FALSE	FALSE	FALSE	TRUE	FALSE	FALSE	FALSE	FALSE	FALSE	FALSE	FALSE	FALSE	FALSE	FALSE	FALSE	TRUE	TRUE	FALSE	22	3	4	1
15320	1.2378e+18	0	0	0	0	FALSE	FALSE	TRUE	FALSE	8.86078	6.05912	FALSE	FALSE	FALSE	TRUE	FALSE	TRUE	FALSE	FALSE	TRUE	FALSE	FALSE	TRUE	FALSE	FALSE	TRUE	FALSE	FALSE	FALSE	FALSE	18	3	4	4
15321	1.23752e+18	0	0	0	0	FALSE	FALSE	TRUE	TRUE	8.86078	6.05912	FALSE	FALSE	FALSE	FALSE	FALSE	TRUE	FALSE	TRUE	TRUE	FALSE	FALSE	FALSE	FALSE	FALSE	TRUE	TRUE	FALSE	FALSE	FALSE	23	3	3	2
15322	1.23747e+18	0	0	0	0	FALSE	FALSE	FALSE	FALSE	8.86078	6.05912	FALSE	TRUE	TRUE	TRUE	FALSE	FALSE	TRUE	FALSE	TRUE	FALSE	TRUE	FALSE	FALSE	FALSE	FALSE	FALSE	FALSE	FALSE	FALSE	20	3	3	5
15323	1.23745e+18	0	0	0	0	FALSE	FALSE	TRUE	TRUE	8.86078	6.05912	FALSE	FALSE	FALSE	FALSE	FALSE	TRUE	FALSE	FALSE	TRUE	FALSE	FALSE	FALSE	FALSE	FALSE	FALSE	FALSE	FALSE	TRUE	FALSE	18	3	3	0
15324	1.23612e+18	0	0	0	0	FALSE	FALSE	TRUE	TRUE	8.86078	6.05912	FALSE	FALSE	TRUE	TRUE	FALSE	TRUE	FALSE	FALSE	TRUE	FALSE	FALSE	FALSE	FALSE	FALSE	FALSE	FALSE	TRUE	FALSE	FALSE	2	3	7	4
15325	1.23607e+18	0	0	0	0	FALSE	FALSE	TRUE	FALSE	8.86078	6.05912	FALSE	FALSE	FALSE	TRUE	TRUE	FALSE	FALSE	FALSE	TRUE	FALSE	FALSE	FALSE	FALSE	FALSE	FALSE	FALSE	FALSE	TRUE	FALSE	23	3	6	6
15326	1.23602e+18	0	0	0	0	FALSE	FALSE	FALSE	FALSE	8.86078	6.05912	FALSE	FALSE	FALSE	FALSE	FALSE	FALSE	FALSE	FALSE	TRUE	FALSE	TRUE	FALSE	FALSE	FALSE	FALSE	FALSE	TRUE	TRUE	FALSE	20	3	6	10
15327	1.23565e+18	0	0	0	0	FALSE	FALSE	TRUE	FALSE	8.86078	6.05912	FALSE	FALSE	FALSE	FALSE	TRUE	FALSE	FALSE	FALSE	TRUE	FALSE	FALSE	FALSE	FALSE	FALSE	FALSE	FALSE	TRUE	TRUE	FALSE	19	3	5	4
15328	1.2343e+18	0	0	0	0	FALSE	FALSE	TRUE	FALSE	8.86078	6.05912	FALSE	TRUE	FALSE	FALSE	FALSE	FALSE	FALSE	FALSE	FALSE	FALSE	FALSE	FALSE	FALSE	TRUE	FALSE	FALSE	FALSE	FALSE	TRUE	2	3	2	3
15329	1.23428e+18	0	0	0	0	FALSE	FALSE	TRUE	TRUE	8.86078	6.05912	FALSE	TRUE	FALSE	FALSE	FALSE	FALSE	FALSE	FALSE	FALSE	FALSE	FALSE	FALSE	FALSE	TRUE	FALSE	FALSE	FALSE	FALSE	FALSE	0	3	2	4
15330	1.23412e+18	0	0	0	0	FALSE	FALSE	TRUE	FALSE	8.86078	6.05912	FALSE	TRUE	FALSE	TRUE	FALSE	FALSE	FALSE	FALSE	TRUE	FALSE	FALSE	TRUE	FALSE	FALSE	TRUE	TRUE	FALSE	FALSE	TRUE	13	3	1	6
15331	1.23411e+18	0	0	0	0	FALSE	FALSE	FALSE	FALSE	8.86078	6.05912	TRUE	TRUE	FALSE	TRUE	FALSE	TRUE	FALSE	FALSE	FALSE	FALSE	FALSE	FALSE	TRUE	FALSE	FALSE	FALSE	FALSE	FALSE	FALSE	13	3	1	0
15332	1.23388e+18	0	0	0	0	FALSE	FALSE	TRUE	FALSE	8.86078	6.05912	FALSE	FALSE	FALSE	FALSE	FALSE	TRUE	FALSE	FALSE	TRUE	FALSE	FALSE	FALSE	TRUE	FALSE	FALSE	FALSE	FALSE	FALSE	FALSE	22	2	7	7
15333	1.23383e+18	0	0	0	0	FALSE	FALSE	TRUE	FALSE	8.86078	6.05912	FALSE	FALSE	FALSE	TRUE	TRUE	FALSE	FALSE	FALSE	TRUE	FALSE	FALSE	TRUE	FALSE	FALSE	FALSE	FALSE	FALSE	FALSE	FALSE	18	2	7	6
15334	1.23363e+18	0	0	0	0	FALSE	FALSE	TRUE	FALSE	8.86078	6.05912	FALSE	FALSE	FALSE	FALSE	TRUE	FALSE	FALSE	FALSE	TRUE	FALSE	FALSE	TRUE	FALSE	FALSE	TRUE	FALSE	TRUE	FALSE	FALSE	5	2	7	9
15335	1.2332e+18	0	0	0	0	FALSE	TRUE	TRUE	FALSE	8.86078	6.05912	FALSE	FALSE	TRUE	FALSE	FALSE	FALSE	FALSE	FALSE	TRUE	FALSE	FALSE	FALSE	FALSE	FALSE	FALSE	FALSE	FALSE	FALSE	FALSE	1	2	6	0
15336	1.23268e+18	0	0	0	0	FALSE	FALSE	TRUE	FALSE	8.86078	6.05912	FALSE	FALSE	FALSE	TRUE	FALSE	FALSE	FALSE	FALSE	TRUE	FALSE	FALSE	FALSE	FALSE	FALSE	FALSE	FALSE	FALSE	FALSE	FALSE	15	2	4	0
15337	1.23202e+18	0	0	0	0	FALSE	TRUE	FALSE	FALSE	8.86078	6.05912	FALSE	TRUE	FALSE	FALSE	FALSE	FALSE	FALSE	FALSE	TRUE	FALSE	TRUE	FALSE	FALSE	FALSE	FALSE	FALSE	FALSE	FALSE	FALSE	19	2	2	0
15338	1.23104e+18	0	0	0	0	FALSE	FALSE	FALSE	TRUE	8.86078	6.05912	TRUE	FALSE	FALSE	FALSE	FALSE	FALSE	FALSE	FALSE	FALSE	FALSE	FALSE	FALSE	FALSE	FALSE	FALSE	FALSE	TRUE	FALSE	FALSE	2	2	7	0
15339	1.23103e+18	0	0	0	0	FALSE	FALSE	FALSE	TRUE	8.86078	6.05912	TRUE	FALSE	FALSE	FALSE	TRUE	FALSE	FALSE	FALSE	FALSE	FALSE	FALSE	FALSE	FALSE	FALSE	FALSE	FALSE	FALSE	FALSE	FALSE	1	2	7	0
15340	1.23066e+18	0	0	0	0	FALSE	TRUE	TRUE	FALSE	8.86078	6.05912	FALSE	FALSE	FALSE	FALSE	FALSE	FALSE	FALSE	FALSE	TRUE	FALSE	TRUE	FALSE	FALSE	FALSE	FALSE	FALSE	FALSE	FALSE	FALSE	1	2	6	0
15341	1.23015e+18	0	0	0	0	FALSE	FALSE	FALSE	FALSE	8.86078	6.05912	FALSE	TRUE	FALSE	TRUE	FALSE	FALSE	FALSE	FALSE	TRUE	FALSE	FALSE	FALSE	FALSE	FALSE	TRUE	FALSE	FALSE	FALSE	FALSE	15	2	4	1
15342	1.22947e+18	0	0	0	0	FALSE	FALSE	FALSE	FALSE	8.86078	6.05912	FALSE	FALSE	FALSE	FALSE	FALSE	FALSE	TRUE	FALSE	TRUE	FALSE	FALSE	FALSE	FALSE	FALSE	TRUE	FALSE	FALSE	FALSE	FALSE	18	2	2	0
15343	1.22909e+18	0	0	0	0	FALSE	FALSE	TRUE	FALSE	8.86078	6.05912	FALSE	FALSE	FALSE	FALSE	TRUE	FALSE	FALSE	FALSE	FALSE	FALSE	FALSE	TRUE	FALSE	FALSE	FALSE	TRUE	FALSE	TRUE	FALSE	17	2	1	2
15344	1.22909e+18	0	0	0	0	FALSE	FALSE	TRUE	FALSE	8.86078	6.05912	FALSE	TRUE	TRUE	FALSE	FALSE	FALSE	FALSE	FALSE	FALSE	FALSE	TRUE	FALSE	FALSE	FALSE	FALSE	FALSE	FALSE	FALSE	FALSE	16	2	1	0
15345	1.22908e+18	0	0	0	0	FALSE	FALSE	TRUE	FALSE	8.86078	6.05912	FALSE	FALSE	FALSE	TRUE	TRUE	FALSE	FALSE	FALSE	FALSE	FALSE	FALSE	TRUE	FALSE	TRUE	TRUE	FALSE	FALSE	FALSE	TRUE	16	2	1	1
15346	1.22842e+18	0	0	0	0	FALSE	TRUE	FALSE	FALSE	8.86078	6.05912	FALSE	TRUE	TRUE	FALSE	FALSE	FALSE	FALSE	FALSE	TRUE	FALSE	TRUE	FALSE	FALSE	FALSE	FALSE	FALSE	FALSE	FALSE	FALSE	21	2	6	0
15347	1.22697e+18	0	0	0	0	FALSE	FALSE	TRUE	FALSE	8.86078	6.05912	FALSE	FALSE	FALSE	FALSE	FALSE	FALSE	FALSE	FALSE	FALSE	FALSE	FALSE	FALSE	TRUE	TRUE	FALSE	FALSE	TRUE	FALSE	FALSE	20	2	2	0
15348	1.22592e+18	0	0	0	0	FALSE	FALSE	TRUE	TRUE	8.86078	6.05912	FALSE	FALSE	TRUE	TRUE	FALSE	FALSE	FALSE	FALSE	TRUE	FALSE	FALSE	TRUE	FALSE	FALSE	TRUE	FALSE	TRUE	FALSE	FALSE	23	2	6	0
15349	1.22558e+18	0	0	0	0	FALSE	TRUE	FALSE	FALSE	8.86078	6.05912	FALSE	FALSE	FALSE	FALSE	TRUE	TRUE	FALSE	FALSE	TRUE	FALSE	FALSE	FALSE	FALSE	FALSE	FALSE	FALSE	FALSE	FALSE	FALSE	0	2	6	0
15350	1.22522e+18	0	0	0	0	FALSE	FALSE	TRUE	TRUE	8.86078	6.05912	FALSE	FALSE	FALSE	FALSE	FALSE	FALSE	FALSE	FALSE	TRUE	FALSE	FALSE	TRUE	FALSE	FALSE	FALSE	FALSE	FALSE	FALSE	FALSE	0	2	5	4
15351	1.2237e+18	0	0	0	0	FALSE	FALSE	TRUE	TRUE	8.86078	6.05912	FALSE	FALSE	FALSE	FALSE	TRUE	FALSE	FALSE	FALSE	FALSE	FALSE	FALSE	TRUE	TRUE	TRUE	FALSE	FALSE	FALSE	FALSE	FALSE	20	2	7	1
15352	1.22344e+18	0	0	0	0	FALSE	FALSE	TRUE	FALSE	8.86078	6.05912	FALSE	FALSE	FALSE	FALSE	TRUE	FALSE	FALSE	FALSE	TRUE	FALSE	FALSE	TRUE	FALSE	FALSE	TRUE	FALSE	TRUE	FALSE	FALSE	2	2	7	1
18310	1.23958e+18	0	0	0	0	TRUE	FALSE	FALSE	FALSE	5.49717	5.04986	FALSE	TRUE	TRUE	TRUE	FALSE	TRUE	FALSE	TRUE	FALSE	FALSE	FALSE	FALSE	FALSE	FALSE	FALSE	FALSE	FALSE	FALSE	FALSE	15	3	2	3
18311	1.23884e+18	0	0	0	0	TRUE	FALSE	FALSE	FALSE	5.49717	5.04986	FALSE	FALSE	FALSE	FALSE	FALSE	FALSE	FALSE	FALSE	TRUE	FALSE	FALSE	FALSE	FALSE	FALSE	FALSE	FALSE	FALSE	FALSE	TRUE	15	3	7	0
18312	1.23818e+18	0	0	0	0	FALSE	FALSE	TRUE	FALSE	5.49717	5.04986	FALSE	TRUE	FALSE	FALSE	FALSE	FALSE	FALSE	FALSE	FALSE	FALSE	FALSE	FALSE	FALSE	FALSE	TRUE	FALSE	FALSE	FALSE	TRUE	19	3	5	0
18313	1.23733e+18	0	0	0	0	FALSE	FALSE	TRUE	FALSE	5.49717	5.04986	FALSE	FALSE	TRUE	TRUE	FALSE	FALSE	FALSE	FALSE	FALSE	FALSE	TRUE	FALSE	FALSE	FALSE	TRUE	FALSE	FALSE	FALSE	TRUE	11	3	3	0
18314	1.23661e+18	0	0	0	0	FALSE	FALSE	FALSE	FALSE	5.49717	5.04986	FALSE	TRUE	FALSE	FALSE	FALSE	FALSE	FALSE	FALSE	TRUE	FALSE	FALSE	FALSE	FALSE	FALSE	FALSE	FALSE	FALSE	FALSE	FALSE	11	3	1	0
18315	1.23641e+18	0	0	0	0	FALSE	FALSE	FALSE	FALSE	5.49717	5.04986	FALSE	TRUE	FALSE	FALSE	FALSE	FALSE	FALSE	FALSE	TRUE	FALSE	TRUE	FALSE	FALSE	FALSE	FALSE	FALSE	FALSE	FALSE	FALSE	22	3	7	0
18316	1.23605e+18	0	0	0	0	FALSE	FALSE	TRUE	FALSE	5.49717	5.04986	FALSE	FALSE	FALSE	TRUE	FALSE	FALSE	FALSE	FALSE	TRUE	FALSE	FALSE	FALSE	TRUE	FALSE	TRUE	FALSE	FALSE	FALSE	FALSE	22	3	6	0
18317	1.23569e+18	0	0	0	0	FALSE	FALSE	FALSE	FALSE	5.49717	5.04986	FALSE	FALSE	FALSE	FALSE	FALSE	FALSE	FALSE	FALSE	TRUE	FALSE	TRUE	FALSE	FALSE	FALSE	TRUE	TRUE	FALSE	FALSE	FALSE	22	3	5	0
18318	1.23527e+18	0	0	0	0	FALSE	FALSE	TRUE	FALSE	5.49717	5.04986	FALSE	FALSE	TRUE	FALSE	FALSE	FALSE	FALSE	FALSE	FALSE	FALSE	FALSE	TRUE	FALSE	FALSE	FALSE	FALSE	FALSE	TRUE	FALSE	18	3	4	0
18319	1.232e+18	0	0	0	0	FALSE	FALSE	FALSE	FALSE	5.49717	5.04986	FALSE	TRUE	FALSE	FALSE	FALSE	FALSE	FALSE	FALSE	TRUE	FALSE	FALSE	FALSE	FALSE	FALSE	FALSE	TRUE	FALSE	FALSE	FALSE	18	2	2	0
18320	1.23099e+18	0	0	0	0	FALSE	FALSE	TRUE	FALSE	5.49717	5.04986	FALSE	FALSE	FALSE	FALSE	FALSE	FALSE	FALSE	FALSE	FALSE	FALSE	FALSE	FALSE	FALSE	FALSE	FALSE	FALSE	FALSE	FALSE	FALSE	23	2	6	0
18321	1.23022e+18	0	0	0	0	FALSE	FALSE	TRUE	FALSE	5.49717	5.04986	FALSE	FALSE	FALSE	TRUE	FALSE	FALSE	FALSE	FALSE	TRUE	FALSE	FALSE	FALSE	FALSE	FALSE	FALSE	FALSE	FALSE	FALSE	FALSE	20	2	4	0
18322	1.22938e+18	0	0	0	0	FALSE	FALSE	FALSE	FALSE	5.49717	5.04986	FALSE	FALSE	FALSE	FALSE	FALSE	FALSE	TRUE	FALSE	TRUE	FALSE	FALSE	FALSE	FALSE	FALSE	TRUE	FALSE	FALSE	FALSE	FALSE	12	2	2	0
18323	1.22836e+18	0	0	0	0	FALSE	FALSE	FALSE	FALSE	5.49717	5.04986	FALSE	TRUE	FALSE	FALSE	FALSE	FALSE	FALSE	FALSE	TRUE	FALSE	FALSE	FALSE	FALSE	FALSE	FALSE	FALSE	FALSE	FALSE	FALSE	17	2	6	0
18324	1.22682e+18	0	0	0	0	FALSE	FALSE	FALSE	FALSE	5.49717	5.04986	FALSE	FALSE	FALSE	FALSE	FALSE	FALSE	FALSE	FALSE	TRUE	FALSE	FALSE	FALSE	FALSE	FALSE	FALSE	FALSE	FALSE	FALSE	FALSE	11	2	2	0
18325	1.22585e+18	0	0	0	0	FALSE	TRUE	FALSE	FALSE	5.49717	5.04986	FALSE	TRUE	FALSE	FALSE	TRUE	TRUE	FALSE	FALSE	TRUE	FALSE	FALSE	FALSE	FALSE	FALSE	FALSE	FALSE	FALSE	FALSE	FALSE	18	2	6	0
18326	1.22477e+18	0	0	0	0	FALSE	TRUE	FALSE	FALSE	5.49717	5.04986	FALSE	FALSE	FALSE	FALSE	FALSE	FALSE	FALSE	FALSE	TRUE	FALSE	FALSE	FALSE	FALSE	FALSE	FALSE	FALSE	TRUE	FALSE	TRUE	19	2	3	0
18327	1.22401e+18	0	0	0	0	FALSE	TRUE	TRUE	FALSE	5.49717	5.04986	FALSE	FALSE	FALSE	FALSE	FALSE	FALSE	FALSE	FALSE	TRUE	FALSE	FALSE	FALSE	FALSE	FALSE	FALSE	FALSE	FALSE	FALSE	TRUE	17	2	1	1
19110	1.24355e+18	0	0	0	0	TRUE	FALSE	TRUE	FALSE	6.47543	3.17805	FALSE	FALSE	TRUE	FALSE	TRUE	FALSE	FALSE	FALSE	FALSE	FALSE	FALSE	FALSE	FALSE	FALSE	FALSE	FALSE	FALSE	FALSE	FALSE	14	3	6	0
19112	1.24217e+18	0	0	0	0	TRUE	FALSE	FALSE	FALSE	6.47543	3.17805	FALSE	FALSE	FALSE	FALSE	TRUE	FALSE	FALSE	FALSE	TRUE	FALSE	FALSE	FALSE	FALSE	FALSE	FALSE	FALSE	TRUE	FALSE	FALSE	19	3	2	2
19113	1.24215e+18	0	0	0	0	TRUE	FALSE	TRUE	FALSE	6.47543	3.17805	FALSE	FALSE	FALSE	FALSE	FALSE	FALSE	FALSE	FALSE	FALSE	FALSE	FALSE	FALSE	TRUE	FALSE	TRUE	FALSE	TRUE	TRUE	FALSE	18	3	2	2
19114	1.24028e+18	0	0	0	0	TRUE	FALSE	FALSE	FALSE	6.47543	3.17805	FALSE	FALSE	FALSE	FALSE	FALSE	FALSE	FALSE	FALSE	FALSE	FALSE	FALSE	TRUE	FALSE	FALSE	FALSE	FALSE	TRUE	TRUE	FALSE	14	3	4	1
19115	1.24028e+18	0	0	0	0	TRUE	FALSE	TRUE	FALSE	6.47543	3.17805	FALSE	FALSE	TRUE	TRUE	FALSE	FALSE	FALSE	FALSE	FALSE	FALSE	TRUE	FALSE	FALSE	FALSE	TRUE	TRUE	FALSE	FALSE	FALSE	14	3	4	0
19116	1.23967e+18	0	0	0	0	TRUE	FALSE	FALSE	FALSE	6.47543	3.17805	FALSE	FALSE	FALSE	FALSE	FALSE	FALSE	FALSE	FALSE	TRUE	FALSE	FALSE	FALSE	FALSE	FALSE	FALSE	FALSE	TRUE	FALSE	FALSE	21	3	2	2
19117	1.23967e+18	0	0	0	0	TRUE	FALSE	FALSE	FALSE	6.47543	3.17805	FALSE	FALSE	FALSE	FALSE	FALSE	FALSE	FALSE	FALSE	TRUE	FALSE	TRUE	FALSE	FALSE	FALSE	TRUE	FALSE	TRUE	FALSE	FALSE	21	3	2	0
19118	1.23855e+18	0	0	0	0	TRUE	FALSE	TRUE	FALSE	6.47543	3.17805	FALSE	FALSE	FALSE	FALSE	FALSE	FALSE	FALSE	FALSE	FALSE	FALSE	FALSE	FALSE	FALSE	FALSE	FALSE	FALSE	FALSE	FALSE	TRUE	19	3	6	3
19119	1.23854e+18	0	0	0	0	TRUE	FALSE	FALSE	FALSE	6.47543	3.17805	FALSE	TRUE	FALSE	FALSE	FALSE	FALSE	FALSE	FALSE	TRUE	FALSE	TRUE	FALSE	FALSE	FALSE	FALSE	TRUE	FALSE	FALSE	FALSE	18	3	6	0
19120	1.23854e+18	0	0	0	0	TRUE	FALSE	TRUE	FALSE	6.47543	3.17805	FALSE	FALSE	FALSE	FALSE	FALSE	FALSE	FALSE	FALSE	FALSE	FALSE	FALSE	FALSE	FALSE	FALSE	TRUE	FALSE	TRUE	FALSE	FALSE	18	3	6	0
19122	1.23741e+18	0	0	0	0	FALSE	FALSE	FALSE	FALSE	6.47543	3.17805	FALSE	FALSE	FALSE	FALSE	FALSE	FALSE	FALSE	FALSE	TRUE	FALSE	FALSE	FALSE	FALSE	FALSE	TRUE	FALSE	FALSE	FALSE	FALSE	16	3	3	1
19124	1.23598e+18	0	0	0	0	FALSE	FALSE	TRUE	FALSE	6.47543	3.17805	FALSE	FALSE	FALSE	FALSE	FALSE	TRUE	FALSE	FALSE	TRUE	FALSE	FALSE	TRUE	FALSE	FALSE	FALSE	FALSE	FALSE	FALSE	FALSE	17	3	6	2
19125	1.23558e+18	0	0	0	0	FALSE	FALSE	FALSE	FALSE	6.47543	3.17805	FALSE	FALSE	FALSE	FALSE	FALSE	FALSE	FALSE	FALSE	TRUE	FALSE	FALSE	FALSE	FALSE	FALSE	FALSE	FALSE	FALSE	FALSE	TRUE	14	3	5	0
19126	1.23452e+18	0	0	0	0	FALSE	FALSE	TRUE	TRUE	6.47543	3.17805	FALSE	FALSE	FALSE	FALSE	FALSE	FALSE	FALSE	FALSE	FALSE	FALSE	FALSE	TRUE	FALSE	FALSE	FALSE	FALSE	FALSE	FALSE	FALSE	16	3	2	0
19127	1.23452e+18	0	0	0	0	FALSE	FALSE	TRUE	TRUE	6.47543	3.17805	FALSE	FALSE	FALSE	FALSE	FALSE	FALSE	FALSE	FALSE	FALSE	FALSE	FALSE	TRUE	FALSE	FALSE	FALSE	FALSE	FALSE	FALSE	FALSE	16	3	2	0
19128	1.23269e+18	0	0	0	0	FALSE	FALSE	TRUE	TRUE	6.47543	3.17805	FALSE	FALSE	FALSE	FALSE	FALSE	FALSE	FALSE	FALSE	FALSE	FALSE	FALSE	FALSE	FALSE	FALSE	FALSE	FALSE	FALSE	FALSE	FALSE	15	2	4	1
19129	1.23238e+18	0	0	0	0	FALSE	FALSE	TRUE	TRUE	6.47543	3.17805	FALSE	FALSE	FALSE	FALSE	FALSE	FALSE	FALSE	FALSE	FALSE	FALSE	FALSE	FALSE	FALSE	FALSE	FALSE	FALSE	FALSE	FALSE	FALSE	18	2	3	1
19130	1.23203e+18	0	0	0	0	FALSE	FALSE	TRUE	FALSE	6.47543	3.17805	FALSE	FALSE	FALSE	FALSE	FALSE	FALSE	FALSE	FALSE	FALSE	FALSE	FALSE	FALSE	FALSE	FALSE	FALSE	FALSE	FALSE	FALSE	FALSE	19	2	2	2
19131	1.22984e+18	0	0	0	0	FALSE	FALSE	TRUE	FALSE	6.47543	3.17805	FALSE	FALSE	FALSE	FALSE	TRUE	FALSE	FALSE	FALSE	TRUE	FALSE	FALSE	TRUE	FALSE	FALSE	FALSE	FALSE	FALSE	TRUE	FALSE	18	2	3	1
19132	1.2244e+18	0	0	0	0	FALSE	FALSE	FALSE	FALSE	6.47543	3.17805	FALSE	FALSE	FALSE	FALSE	FALSE	FALSE	FALSE	FALSE	TRUE	FALSE	FALSE	FALSE	FALSE	FALSE	FALSE	FALSE	FALSE	FALSE	FALSE	18	2	2	0
20242	1.25596e+18	0	0	0	0	TRUE	TRUE	TRUE	FALSE	9.44502	6.04973	FALSE	FALSE	FALSE	FALSE	TRUE	FALSE	FALSE	FALSE	TRUE	FALSE	FALSE	FALSE	FALSE	FALSE	FALSE	FALSE	FALSE	FALSE	FALSE	20	4	5	4
20243	1.25595e+18	0	0	0	0	TRUE	FALSE	FALSE	FALSE	9.44502	6.04973	FALSE	FALSE	FALSE	TRUE	FALSE	FALSE	FALSE	FALSE	TRUE	FALSE	TRUE	FALSE	FALSE	FALSE	FALSE	FALSE	FALSE	FALSE	FALSE	20	4	5	2
20244	1.25595e+18	0	0	0	0	TRUE	FALSE	TRUE	TRUE	9.44502	6.04973	TRUE	FALSE	FALSE	FALSE	FALSE	FALSE	FALSE	FALSE	FALSE	FALSE	FALSE	FALSE	FALSE	FALSE	FALSE	FALSE	FALSE	FALSE	FALSE	19	4	5	1
20245	1.25589e+18	0	0	0	0	TRUE	TRUE	FALSE	FALSE	9.44502	6.04973	FALSE	FALSE	FALSE	FALSE	FALSE	FALSE	FALSE	FALSE	TRUE	FALSE	FALSE	FALSE	FALSE	FALSE	FALSE	FALSE	TRUE	FALSE	FALSE	16	4	5	19
20247	1.25586e+18	0	0	0	0	TRUE	TRUE	TRUE	FALSE	9.44502	6.04973	FALSE	FALSE	FALSE	FALSE	FALSE	FALSE	FALSE	FALSE	TRUE	FALSE	FALSE	FALSE	FALSE	FALSE	FALSE	FALSE	FALSE	FALSE	FALSE	14	4	5	3
20248	1.25586e+18	0	0	0	0	TRUE	FALSE	FALSE	TRUE	9.44502	6.04973	TRUE	FALSE	FALSE	FALSE	FALSE	FALSE	FALSE	FALSE	FALSE	FALSE	FALSE	FALSE	FALSE	FALSE	TRUE	TRUE	TRUE	FALSE	FALSE	14	4	5	0
20249	1.25586e+18	0	0	0	0	TRUE	FALSE	FALSE	TRUE	9.44502	6.04973	TRUE	FALSE	FALSE	FALSE	TRUE	FALSE	FALSE	FALSE	FALSE	FALSE	FALSE	FALSE	FALSE	FALSE	FALSE	FALSE	TRUE	FALSE	FALSE	14	4	5	0
20250	1.25561e+18	0	0	0	0	TRUE	FALSE	TRUE	FALSE	9.44502	6.04973	FALSE	FALSE	FALSE	TRUE	FALSE	FALSE	FALSE	FALSE	FALSE	FALSE	FALSE	FALSE	FALSE	TRUE	FALSE	FALSE	FALSE	FALSE	TRUE	21	4	4	5
20255	1.25557e+18	0	0	0	0	TRUE	TRUE	TRUE	FALSE	9.44502	6.04973	FALSE	FALSE	FALSE	TRUE	FALSE	FALSE	FALSE	FALSE	TRUE	FALSE	FALSE	TRUE	FALSE	FALSE	FALSE	FALSE	FALSE	TRUE	TRUE	18	4	4	1
20256	1.25554e+18	0	0	0	0	TRUE	TRUE	TRUE	FALSE	9.44502	6.04973	FALSE	FALSE	FALSE	TRUE	FALSE	FALSE	FALSE	FALSE	TRUE	FALSE	FALSE	TRUE	TRUE	FALSE	FALSE	FALSE	FALSE	FALSE	FALSE	16	4	4	8
20257	1.25553e+18	0	0	0	0	TRUE	TRUE	TRUE	FALSE	9.44502	6.04973	FALSE	FALSE	FALSE	FALSE	TRUE	FALSE	FALSE	FALSE	TRUE	FALSE	FALSE	FALSE	FALSE	FALSE	FALSE	FALSE	TRUE	FALSE	FALSE	16	4	4	11
20258	1.25525e+18	0	0	0	0	TRUE	FALSE	TRUE	FALSE	9.44502	6.04973	TRUE	FALSE	FALSE	FALSE	FALSE	FALSE	FALSE	FALSE	FALSE	FALSE	FALSE	FALSE	FALSE	FALSE	FALSE	FALSE	FALSE	FALSE	FALSE	21	4	3	4
20259	1.25524e+18	0	0	0	0	TRUE	TRUE	TRUE	FALSE	9.44502	6.04973	FALSE	FALSE	FALSE	FALSE	FALSE	FALSE	FALSE	FALSE	TRUE	FALSE	FALSE	TRUE	TRUE	FALSE	FALSE	FALSE	TRUE	FALSE	FALSE	21	4	3	7
20260	1.25521e+18	0	0	0	0	TRUE	TRUE	TRUE	FALSE	9.44502	6.04973	FALSE	FALSE	TRUE	FALSE	FALSE	TRUE	FALSE	FALSE	TRUE	FALSE	FALSE	TRUE	TRUE	FALSE	FALSE	FALSE	FALSE	FALSE	FALSE	18	4	3	7
20261	1.25517e+18	0	0	0	0	TRUE	FALSE	TRUE	TRUE	9.44502	6.04973	TRUE	FALSE	TRUE	FALSE	FALSE	FALSE	FALSE	FALSE	TRUE	FALSE	FALSE	FALSE	FALSE	FALSE	FALSE	FALSE	TRUE	FALSE	FALSE	16	4	3	74
20262	1.25517e+18	0	0	0	0	TRUE	FALSE	TRUE	FALSE	9.44502	6.04973	FALSE	FALSE	FALSE	FALSE	FALSE	FALSE	FALSE	FALSE	TRUE	FALSE	FALSE	FALSE	FALSE	FALSE	FALSE	FALSE	TRUE	FALSE	FALSE	16	4	3	26
20263	1.25517e+18	0	0	0	0	TRUE	FALSE	TRUE	FALSE	9.44502	6.04973	TRUE	FALSE	FALSE	FALSE	FALSE	FALSE	FALSE	FALSE	FALSE	FALSE	FALSE	FALSE	FALSE	FALSE	FALSE	FALSE	FALSE	FALSE	FALSE	16	4	3	2
20264	1.25516e+18	0	0	0	0	TRUE	FALSE	TRUE	FALSE	9.44502	6.04973	FALSE	FALSE	FALSE	FALSE	TRUE	FALSE	FALSE	FALSE	TRUE	FALSE	FALSE	FALSE	FALSE	FALSE	FALSE	FALSE	FALSE	FALSE	FALSE	15	4	3	13
20266	1.25516e+18	0	0	0	0	TRUE	TRUE	TRUE	FALSE	9.44502	6.04973	FALSE	TRUE	FALSE	FALSE	TRUE	FALSE	FALSE	FALSE	TRUE	FALSE	FALSE	FALSE	FALSE	FALSE	TRUE	FALSE	FALSE	FALSE	FALSE	15	4	3	3
20267	1.25511e+18	0	0	0	0	TRUE	FALSE	FALSE	TRUE	9.44502	6.04973	TRUE	TRUE	FALSE	FALSE	FALSE	FALSE	FALSE	FALSE	FALSE	FALSE	FALSE	FALSE	FALSE	FALSE	FALSE	FALSE	FALSE	FALSE	FALSE	12	4	3	0
20268	1.25487e+18	0	0	0	0	TRUE	FALSE	TRUE	TRUE	9.44502	6.04973	TRUE	FALSE	FALSE	FALSE	FALSE	FALSE	FALSE	FALSE	FALSE	FALSE	FALSE	FALSE	FALSE	TRUE	FALSE	FALSE	FALSE	FALSE	FALSE	20	4	2	0
20269	1.25487e+18	0	0	0	0	TRUE	FALSE	FALSE	TRUE	9.44502	6.04973	TRUE	TRUE	FALSE	TRUE	FALSE	FALSE	FALSE	FALSE	FALSE	FALSE	FALSE	FALSE	FALSE	FALSE	FALSE	FALSE	FALSE	FALSE	FALSE	20	4	2	0
20270	1.25484e+18	0	0	0	0	TRUE	TRUE	TRUE	TRUE	9.44502	6.04973	FALSE	FALSE	FALSE	FALSE	TRUE	FALSE	FALSE	FALSE	TRUE	FALSE	FALSE	FALSE	FALSE	FALSE	FALSE	FALSE	FALSE	TRUE	FALSE	18	4	2	30
20271	1.25483e+18	0	0	0	0	TRUE	FALSE	FALSE	TRUE	9.44502	6.04973	TRUE	FALSE	FALSE	FALSE	TRUE	FALSE	FALSE	FALSE	FALSE	FALSE	FALSE	TRUE	FALSE	FALSE	FALSE	FALSE	FALSE	FALSE	FALSE	17	4	2	0
20272	1.25483e+18	0	0	0	0	TRUE	FALSE	FALSE	TRUE	9.44502	6.04973	TRUE	FALSE	FALSE	FALSE	TRUE	FALSE	FALSE	FALSE	FALSE	FALSE	FALSE	TRUE	FALSE	FALSE	FALSE	FALSE	FALSE	FALSE	FALSE	17	4	2	0
20273	1.25483e+18	0	0	0	0	TRUE	FALSE	FALSE	TRUE	9.44502	6.04973	TRUE	FALSE	FALSE	FALSE	TRUE	FALSE	FALSE	FALSE	FALSE	FALSE	FALSE	FALSE	TRUE	FALSE	FALSE	FALSE	FALSE	FALSE	FALSE	17	4	2	0
20274	1.25483e+18	0	0	0	0	TRUE	FALSE	FALSE	TRUE	9.44502	6.04973	TRUE	FALSE	FALSE	FALSE	TRUE	FALSE	FALSE	FALSE	FALSE	FALSE	FALSE	TRUE	FALSE	FALSE	FALSE	TRUE	TRUE	FALSE	FALSE	17	4	2	0
20275	1.25481e+18	0	0	0	0	TRUE	TRUE	TRUE	TRUE	9.44502	6.04973	FALSE	FALSE	FALSE	FALSE	FALSE	FALSE	FALSE	TRUE	FALSE	FALSE	FALSE	FALSE	FALSE	TRUE	FALSE	TRUE	FALSE	FALSE	FALSE	16	4	2	14
20277	1.2545e+18	0	0	0	0	TRUE	TRUE	TRUE	FALSE	9.44502	6.04973	FALSE	FALSE	FALSE	FALSE	TRUE	FALSE	FALSE	FALSE	TRUE	FALSE	FALSE	FALSE	FALSE	FALSE	FALSE	FALSE	FALSE	TRUE	FALSE	20	4	1	10
20282	1.25379e+18	0	0	0	0	TRUE	FALSE	TRUE	FALSE	9.44502	6.04973	FALSE	FALSE	FALSE	FALSE	FALSE	FALSE	FALSE	FALSE	FALSE	FALSE	FALSE	FALSE	FALSE	FALSE	FALSE	FALSE	FALSE	FALSE	FALSE	21	4	6	0
20283	1.25379e+18	0	0	0	0	TRUE	TRUE	TRUE	FALSE	9.44502	6.04973	FALSE	FALSE	FALSE	FALSE	TRUE	FALSE	FALSE	FALSE	FALSE	FALSE	FALSE	FALSE	FALSE	TRUE	FALSE	FALSE	TRUE	TRUE	FALSE	20	4	6	3
20284	1.25379e+18	0	0	0	0	TRUE	FALSE	FALSE	TRUE	9.44502	6.04973	TRUE	FALSE	FALSE	FALSE	FALSE	FALSE	FALSE	FALSE	FALSE	FALSE	FALSE	FALSE	FALSE	FALSE	FALSE	FALSE	FALSE	FALSE	FALSE	20	4	6	0
20285	1.25377e+18	0	0	0	0	TRUE	FALSE	FALSE	TRUE	9.44502	6.04973	TRUE	FALSE	FALSE	FALSE	TRUE	FALSE	FALSE	FALSE	FALSE	FALSE	FALSE	FALSE	FALSE	FALSE	FALSE	FALSE	FALSE	FALSE	FALSE	19	4	6	0
20286	1.25377e+18	0	0	0	0	TRUE	FALSE	FALSE	TRUE	9.44502	6.04973	TRUE	FALSE	FALSE	FALSE	TRUE	FALSE	FALSE	FALSE	FALSE	FALSE	FALSE	FALSE	FALSE	FALSE	FALSE	FALSE	FALSE	FALSE	FALSE	19	4	6	0
20287	1.25373e+18	0	0	0	0	TRUE	TRUE	FALSE	FALSE	9.44502	6.04973	FALSE	FALSE	FALSE	FALSE	TRUE	FALSE	TRUE	FALSE	TRUE	FALSE	FALSE	FALSE	FALSE	FALSE	FALSE	FALSE	FALSE	FALSE	FALSE	16	4	6	5
20288	1.25372e+18	0	0	0	0	TRUE	TRUE	TRUE	FALSE	9.44502	6.04973	FALSE	FALSE	FALSE	TRUE	FALSE	FALSE	FALSE	FALSE	TRUE	FALSE	FALSE	TRUE	FALSE	FALSE	FALSE	TRUE	FALSE	FALSE	FALSE	16	4	6	10
20289	1.2537e+18	0	0	0	0	TRUE	TRUE	FALSE	FALSE	9.44502	6.04973	FALSE	TRUE	FALSE	FALSE	FALSE	FALSE	TRUE	FALSE	FALSE	TRUE	FALSE	FALSE	FALSE	FALSE	FALSE	FALSE	FALSE	FALSE	FALSE	15	4	6	7
20290	1.25347e+18	0	0	0	0	TRUE	FALSE	FALSE	TRUE	9.44502	6.04973	TRUE	FALSE	FALSE	FALSE	TRUE	FALSE	FALSE	FALSE	FALSE	FALSE	FALSE	FALSE	FALSE	FALSE	TRUE	FALSE	FALSE	FALSE	FALSE	23	4	5	2
20291	1.25347e+18	0	0	0	0	TRUE	FALSE	FALSE	TRUE	9.44502	6.04973	TRUE	FALSE	FALSE	FALSE	TRUE	FALSE	FALSE	FALSE	FALSE	FALSE	FALSE	FALSE	FALSE	FALSE	TRUE	FALSE	FALSE	TRUE	FALSE	23	4	5	2
20292	1.25342e+18	0	0	0	0	TRUE	FALSE	FALSE	FALSE	9.44502	6.04973	FALSE	FALSE	FALSE	FALSE	FALSE	FALSE	FALSE	FALSE	TRUE	FALSE	FALSE	FALSE	FALSE	FALSE	FALSE	FALSE	FALSE	FALSE	FALSE	20	4	5	9
20293	1.25341e+18	0	0	0	0	TRUE	TRUE	TRUE	FALSE	9.44502	6.04973	FALSE	FALSE	FALSE	FALSE	TRUE	FALSE	FALSE	FALSE	TRUE	FALSE	FALSE	FALSE	FALSE	FALSE	FALSE	FALSE	FALSE	FALSE	FALSE	20	4	5	11
20294	1.25341e+18	0	0	0	0	TRUE	FALSE	TRUE	FALSE	9.44502	6.04973	TRUE	FALSE	FALSE	FALSE	TRUE	FALSE	FALSE	FALSE	FALSE	FALSE	FALSE	TRUE	FALSE	FALSE	FALSE	FALSE	FALSE	TRUE	FALSE	19	4	5	2
20295	1.2534e+18	0	0	0	0	TRUE	FALSE	TRUE	FALSE	9.44502	6.04973	TRUE	FALSE	FALSE	TRUE	FALSE	FALSE	FALSE	FALSE	FALSE	FALSE	FALSE	FALSE	FALSE	FALSE	FALSE	TRUE	FALSE	FALSE	FALSE	18	4	5	1
20296	1.2534e+18	0	0	0	0	TRUE	TRUE	FALSE	TRUE	9.44502	6.04973	FALSE	FALSE	FALSE	TRUE	FALSE	FALSE	FALSE	FALSE	TRUE	FALSE	FALSE	FALSE	FALSE	FALSE	FALSE	TRUE	TRUE	FALSE	FALSE	18	4	5	8
20297	1.2534e+18	0	0	0	0	TRUE	FALSE	FALSE	TRUE	9.44502	6.04973	TRUE	FALSE	FALSE	FALSE	TRUE	FALSE	FALSE	FALSE	FALSE	FALSE	FALSE	FALSE	FALSE	FALSE	TRUE	FALSE	FALSE	FALSE	FALSE	18	4	5	3
20298	1.25336e+18	0	0	0	0	TRUE	FALSE	FALSE	FALSE	9.44502	6.04973	TRUE	FALSE	FALSE	FALSE	TRUE	FALSE	FALSE	FALSE	FALSE	FALSE	FALSE	FALSE	FALSE	FALSE	TRUE	FALSE	FALSE	TRUE	FALSE	16	4	5	5
20299	1.25336e+18	0	0	0	0	TRUE	FALSE	FALSE	FALSE	9.44502	6.04973	TRUE	FALSE	FALSE	FALSE	TRUE	FALSE	FALSE	FALSE	FALSE	FALSE	FALSE	FALSE	FALSE	FALSE	FALSE	FALSE	FALSE	FALSE	FALSE	16	4	5	6
20300	1.25336e+18	0	0	0	0	TRUE	FALSE	FALSE	FALSE	9.44502	6.04973	FALSE	FALSE	FALSE	FALSE	TRUE	FALSE	FALSE	FALSE	FALSE	FALSE	FALSE	FALSE	FALSE	FALSE	FALSE	FALSE	FALSE	TRUE	FALSE	16	4	5	17
20301	1.25335e+18	0	0	0	0	TRUE	TRUE	TRUE	FALSE	9.44502	6.04973	FALSE	FALSE	FALSE	TRUE	FALSE	FALSE	FALSE	FALSE	TRUE	FALSE	TRUE	FALSE	TRUE	FALSE	TRUE	FALSE	FALSE	FALSE	FALSE	15	4	5	15
20303	1.25333e+18	0	0	0	0	TRUE	FALSE	FALSE	TRUE	9.44502	6.04973	TRUE	TRUE	FALSE	FALSE	FALSE	FALSE	FALSE	FALSE	FALSE	FALSE	FALSE	FALSE	FALSE	FALSE	FALSE	FALSE	FALSE	FALSE	FALSE	14	4	5	1
20305	1.2531e+18	0	0	0	0	TRUE	TRUE	TRUE	FALSE	9.44502	6.04973	FALSE	FALSE	FALSE	FALSE	TRUE	FALSE	FALSE	FALSE	TRUE	FALSE	FALSE	FALSE	FALSE	FALSE	FALSE	FALSE	FALSE	FALSE	FALSE	23	4	4	11
20306	1.25305e+18	0	0	0	0	TRUE	TRUE	TRUE	FALSE	9.44502	6.04973	FALSE	FALSE	FALSE	TRUE	FALSE	FALSE	FALSE	FALSE	TRUE	FALSE	FALSE	FALSE	FALSE	FALSE	FALSE	TRUE	FALSE	FALSE	FALSE	19	4	4	16
20307	1.25303e+18	0	0	0	0	TRUE	FALSE	TRUE	FALSE	9.44502	6.04973	FALSE	FALSE	FALSE	FALSE	FALSE	FALSE	FALSE	FALSE	TRUE	FALSE	FALSE	FALSE	FALSE	FALSE	FALSE	FALSE	FALSE	FALSE	FALSE	18	4	4	1
20308	1.25299e+18	0	0	0	0	TRUE	TRUE	TRUE	FALSE	9.44502	6.04973	FALSE	FALSE	FALSE	FALSE	TRUE	FALSE	FALSE	FALSE	TRUE	FALSE	FALSE	TRUE	FALSE	FALSE	TRUE	FALSE	TRUE	FALSE	FALSE	15	4	4	6
20311	1.25275e+18	0	0	0	0	TRUE	FALSE	TRUE	FALSE	9.44502	6.04973	FALSE	FALSE	FALSE	FALSE	TRUE	FALSE	FALSE	FALSE	TRUE	FALSE	FALSE	FALSE	FALSE	FALSE	FALSE	FALSE	FALSE	FALSE	FALSE	0	4	4	9
20312	1.25271e+18	0	0	0	0	TRUE	FALSE	TRUE	TRUE	9.44502	6.04973	TRUE	TRUE	FALSE	TRUE	TRUE	FALSE	FALSE	FALSE	FALSE	FALSE	FALSE	FALSE	FALSE	FALSE	FALSE	FALSE	FALSE	FALSE	FALSE	21	4	3	0
20313	1.2527e+18	0	0	0	0	TRUE	TRUE	TRUE	TRUE	9.44502	6.04973	FALSE	FALSE	FALSE	FALSE	FALSE	FALSE	FALSE	FALSE	TRUE	FALSE	FALSE	FALSE	FALSE	FALSE	FALSE	FALSE	FALSE	FALSE	FALSE	20	4	3	1
20314	1.25267e+18	0	0	0	0	TRUE	FALSE	FALSE	TRUE	9.44502	6.04973	TRUE	FALSE	FALSE	TRUE	TRUE	FALSE	FALSE	FALSE	FALSE	FALSE	TRUE	FALSE	FALSE	FALSE	FALSE	FALSE	TRUE	FALSE	FALSE	19	4	3	0
20315	1.25267e+18	0	0	0	0	TRUE	FALSE	FALSE	TRUE	9.44502	6.04973	TRUE	FALSE	FALSE	FALSE	FALSE	FALSE	FALSE	FALSE	FALSE	FALSE	FALSE	FALSE	FALSE	FALSE	FALSE	FALSE	FALSE	FALSE	FALSE	19	4	3	0
20316	1.25267e+18	0	0	0	0	TRUE	TRUE	TRUE	FALSE	9.44502	6.04973	FALSE	FALSE	FALSE	FALSE	TRUE	FALSE	FALSE	FALSE	TRUE	FALSE	FALSE	FALSE	FALSE	FALSE	FALSE	FALSE	FALSE	FALSE	FALSE	18	4	3	14
20317	1.25267e+18	0	0	0	0	TRUE	TRUE	TRUE	FALSE	9.44502	6.04973	FALSE	FALSE	FALSE	FALSE	FALSE	FALSE	FALSE	FALSE	TRUE	FALSE	FALSE	FALSE	FALSE	FALSE	FALSE	FALSE	FALSE	FALSE	FALSE	18	4	3	3
20318	1.25266e+18	0	0	0	0	TRUE	TRUE	TRUE	TRUE	9.44502	6.04973	FALSE	FALSE	FALSE	FALSE	FALSE	FALSE	FALSE	FALSE	FALSE	FALSE	FALSE	FALSE	FALSE	FALSE	FALSE	FALSE	FALSE	TRUE	FALSE	17	4	3	2
20319	1.25265e+18	0	0	0	0	TRUE	FALSE	TRUE	FALSE	9.44502	6.04973	TRUE	FALSE	FALSE	FALSE	FALSE	FALSE	FALSE	FALSE	FALSE	FALSE	FALSE	FALSE	FALSE	FALSE	FALSE	FALSE	FALSE	TRUE	FALSE	17	4	3	0
20320	1.25264e+18	0	0	0	0	TRUE	TRUE	TRUE	FALSE	9.44502	6.04973	FALSE	FALSE	FALSE	FALSE	FALSE	FALSE	FALSE	FALSE	TRUE	FALSE	FALSE	TRUE	TRUE	FALSE	FALSE	FALSE	FALSE	FALSE	FALSE	16	4	3	1
20322	1.25262e+18	0	0	0	0	TRUE	FALSE	FALSE	TRUE	9.44502	6.04973	TRUE	TRUE	FALSE	FALSE	TRUE	FALSE	FALSE	FALSE	FALSE	FALSE	FALSE	FALSE	FALSE	FALSE	FALSE	FALSE	TRUE	TRUE	FALSE	15	4	3	0
20323	1.25262e+18	0	0	0	0	TRUE	FALSE	FALSE	TRUE	9.44502	6.04973	TRUE	TRUE	FALSE	FALSE	TRUE	FALSE	FALSE	FALSE	FALSE	FALSE	FALSE	FALSE	FALSE	FALSE	FALSE	FALSE	TRUE	TRUE	FALSE	15	4	3	0
20332	1.25231e+18	0	0	0	0	TRUE	TRUE	TRUE	FALSE	9.44502	6.04973	FALSE	FALSE	FALSE	FALSE	FALSE	FALSE	FALSE	FALSE	TRUE	FALSE	FALSE	FALSE	FALSE	FALSE	TRUE	FALSE	FALSE	FALSE	FALSE	18	4	2	3
20333	1.2523e+18	0	0	0	0	TRUE	TRUE	TRUE	FALSE	9.44502	6.04973	FALSE	FALSE	FALSE	FALSE	FALSE	FALSE	FALSE	FALSE	TRUE	FALSE	FALSE	FALSE	FALSE	FALSE	FALSE	FALSE	FALSE	FALSE	FALSE	18	4	2	2
20334	1.2523e+18	0	0	0	0	TRUE	TRUE	TRUE	FALSE	9.44502	6.04973	FALSE	FALSE	FALSE	FALSE	FALSE	FALSE	FALSE	FALSE	TRUE	FALSE	FALSE	FALSE	FALSE	FALSE	FALSE	FALSE	FALSE	FALSE	FALSE	18	4	2	3
20335	1.25227e+18	0	0	0	0	TRUE	TRUE	TRUE	FALSE	9.44502	6.04973	FALSE	FALSE	FALSE	FALSE	FALSE	FALSE	FALSE	FALSE	TRUE	FALSE	FALSE	FALSE	FALSE	FALSE	FALSE	FALSE	FALSE	FALSE	FALSE	16	4	2	0
20336	1.25226e+18	0	0	0	0	TRUE	FALSE	TRUE	TRUE	9.44502	6.04973	TRUE	FALSE	FALSE	FALSE	FALSE	FALSE	FALSE	FALSE	FALSE	FALSE	FALSE	FALSE	FALSE	FALSE	FALSE	FALSE	FALSE	FALSE	FALSE	15	4	2	1
20337	1.25224e+18	0	0	0	0	TRUE	TRUE	TRUE	TRUE	9.44502	6.04973	FALSE	FALSE	FALSE	FALSE	FALSE	FALSE	FALSE	FALSE	FALSE	FALSE	FALSE	FALSE	FALSE	TRUE	FALSE	FALSE	FALSE	TRUE	FALSE	14	4	2	3
20338	1.25194e+18	0	0	0	0	TRUE	FALSE	FALSE	TRUE	9.44502	6.04973	TRUE	FALSE	FALSE	FALSE	TRUE	FALSE	FALSE	FALSE	FALSE	FALSE	FALSE	FALSE	FALSE	FALSE	FALSE	FALSE	FALSE	FALSE	FALSE	18	4	1	0
20339	1.25193e+18	0	0	0	0	TRUE	TRUE	TRUE	FALSE	9.44502	6.04973	FALSE	FALSE	FALSE	FALSE	TRUE	FALSE	FALSE	FALSE	TRUE	FALSE	FALSE	FALSE	FALSE	FALSE	FALSE	FALSE	FALSE	FALSE	FALSE	17	4	1	18
20342	1.25169e+18	0	0	0	0	TRUE	FALSE	FALSE	FALSE	9.44502	6.04973	TRUE	FALSE	FALSE	FALSE	TRUE	FALSE	FALSE	FALSE	FALSE	FALSE	FALSE	FALSE	FALSE	FALSE	FALSE	FALSE	FALSE	FALSE	FALSE	2	4	1	1
20343	1.25159e+18	0	0	0	0	TRUE	FALSE	FALSE	TRUE	9.44502	6.04973	TRUE	FALSE	FALSE	FALSE	TRUE	FALSE	FALSE	FALSE	FALSE	FALSE	FALSE	FALSE	FALSE	FALSE	FALSE	FALSE	FALSE	FALSE	FALSE	19	4	7	1
20344	1.25157e+18	0	0	0	0	TRUE	FALSE	FALSE	TRUE	9.44502	6.04973	TRUE	FALSE	FALSE	FALSE	TRUE	FALSE	FALSE	FALSE	FALSE	FALSE	FALSE	FALSE	FALSE	FALSE	FALSE	FALSE	FALSE	FALSE	FALSE	17	4	7	0
20345	1.25157e+18	0	0	0	0	TRUE	FALSE	FALSE	TRUE	9.44502	6.04973	TRUE	FALSE	FALSE	FALSE	TRUE	FALSE	FALSE	FALSE	FALSE	FALSE	FALSE	FALSE	FALSE	FALSE	FALSE	FALSE	FALSE	FALSE	FALSE	17	4	7	0
20346	1.25156e+18	0	0	0	0	TRUE	FALSE	FALSE	TRUE	9.44502	6.04973	TRUE	FALSE	FALSE	FALSE	TRUE	FALSE	FALSE	FALSE	FALSE	FALSE	FALSE	FALSE	FALSE	FALSE	FALSE	FALSE	FALSE	FALSE	FALSE	17	4	7	0
20347	1.25155e+18	0	0	0	0	TRUE	TRUE	TRUE	FALSE	9.44502	6.04973	FALSE	FALSE	FALSE	FALSE	TRUE	FALSE	FALSE	FALSE	TRUE	FALSE	FALSE	FALSE	FALSE	FALSE	FALSE	FALSE	FALSE	FALSE	FALSE	16	4	7	7
20348	1.25155e+18	0	0	0	0	TRUE	TRUE	TRUE	FALSE	9.44502	6.04973	FALSE	FALSE	FALSE	TRUE	FALSE	FALSE	FALSE	FALSE	TRUE	FALSE	FALSE	FALSE	FALSE	FALSE	FALSE	FALSE	FALSE	FALSE	FALSE	16	4	7	17
20349	1.25155e+18	0	0	0	0	TRUE	TRUE	TRUE	TRUE	9.44502	6.04973	FALSE	FALSE	FALSE	TRUE	TRUE	TRUE	FALSE	FALSE	TRUE	FALSE	FALSE	TRUE	FALSE	FALSE	FALSE	FALSE	FALSE	FALSE	FALSE	16	4	7	4
20350	1.25154e+18	0	0	0	0	TRUE	FALSE	FALSE	TRUE	9.44502	6.04973	TRUE	FALSE	FALSE	FALSE	TRUE	TRUE	FALSE	FALSE	FALSE	FALSE	FALSE	FALSE	FALSE	FALSE	FALSE	FALSE	FALSE	FALSE	FALSE	15	4	7	0
20351	1.25154e+18	0	0	0	0	TRUE	FALSE	FALSE	TRUE	9.44502	6.04973	TRUE	FALSE	FALSE	FALSE	TRUE	FALSE	FALSE	FALSE	FALSE	FALSE	FALSE	FALSE	FALSE	FALSE	FALSE	FALSE	FALSE	FALSE	FALSE	15	4	7	0
20352	1.25153e+18	0	0	0	0	TRUE	FALSE	FALSE	FALSE	9.44502	6.04973	TRUE	FALSE	FALSE	FALSE	FALSE	FALSE	FALSE	FALSE	FALSE	FALSE	FALSE	TRUE	FALSE	FALSE	TRUE	FALSE	TRUE	FALSE	FALSE	15	4	7	3
20353	1.25153e+18	0	0	0	0	TRUE	FALSE	FALSE	FALSE	9.44502	6.04973	TRUE	FALSE	FALSE	FALSE	TRUE	FALSE	FALSE	FALSE	FALSE	FALSE	FALSE	FALSE	FALSE	FALSE	FALSE	FALSE	TRUE	FALSE	FALSE	15	4	7	3
20354	1.25153e+18	0	0	0	0	TRUE	FALSE	FALSE	FALSE	9.44502	6.04973	TRUE	FALSE	FALSE	FALSE	FALSE	FALSE	FALSE	FALSE	FALSE	FALSE	FALSE	FALSE	TRUE	FALSE	FALSE	FALSE	FALSE	FALSE	FALSE	15	4	7	2
20355	1.25153e+18	0	0	0	0	TRUE	FALSE	TRUE	FALSE	9.44502	6.04973	FALSE	FALSE	FALSE	FALSE	FALSE	FALSE	FALSE	FALSE	FALSE	FALSE	FALSE	FALSE	FALSE	FALSE	FALSE	TRUE	FALSE	FALSE	FALSE	15	4	7	24
20358	1.25123e+18	0	0	0	0	TRUE	TRUE	TRUE	FALSE	9.44502	6.04973	FALSE	FALSE	FALSE	FALSE	TRUE	FALSE	FALSE	FALSE	TRUE	FALSE	FALSE	FALSE	FALSE	FALSE	FALSE	FALSE	FALSE	FALSE	FALSE	19	4	6	18
20360	1.25122e+18	0	0	0	0	TRUE	TRUE	TRUE	FALSE	9.44502	6.04973	FALSE	FALSE	FALSE	FALSE	FALSE	TRUE	FALSE	FALSE	TRUE	FALSE	FALSE	TRUE	FALSE	FALSE	FALSE	FALSE	FALSE	FALSE	FALSE	18	4	6	6
20363	1.25118e+18	0	0	0	0	TRUE	TRUE	TRUE	FALSE	9.44502	6.04973	FALSE	FALSE	FALSE	FALSE	FALSE	FALSE	FALSE	FALSE	TRUE	FALSE	FALSE	FALSE	FALSE	FALSE	FALSE	FALSE	FALSE	FALSE	FALSE	16	4	6	0
20364	1.25116e+18	0	0	0	0	TRUE	FALSE	TRUE	TRUE	9.44502	6.04973	TRUE	FALSE	FALSE	TRUE	TRUE	FALSE	FALSE	FALSE	FALSE	FALSE	FALSE	FALSE	FALSE	FALSE	FALSE	FALSE	FALSE	FALSE	FALSE	14	4	6	0
20365	1.25116e+18	0	0	0	0	TRUE	FALSE	FALSE	TRUE	9.44502	6.04973	TRUE	FALSE	FALSE	TRUE	FALSE	FALSE	FALSE	FALSE	FALSE	FALSE	FALSE	TRUE	FALSE	FALSE	FALSE	FALSE	FALSE	TRUE	FALSE	14	4	6	2
20367	1.25115e+18	0	0	0	0	TRUE	TRUE	TRUE	FALSE	9.44502	6.04973	FALSE	FALSE	FALSE	TRUE	FALSE	FALSE	FALSE	FALSE	TRUE	FALSE	FALSE	TRUE	FALSE	FALSE	FALSE	FALSE	FALSE	FALSE	FALSE	14	4	6	5
20368	1.25115e+18	0	0	0	0	TRUE	FALSE	FALSE	TRUE	9.44502	6.04973	TRUE	TRUE	FALSE	FALSE	TRUE	FALSE	FALSE	FALSE	FALSE	FALSE	FALSE	FALSE	FALSE	FALSE	FALSE	FALSE	FALSE	TRUE	FALSE	14	4	6	0
20369	1.25115e+18	0	0	0	0	TRUE	FALSE	TRUE	TRUE	9.44502	6.04973	FALSE	TRUE	FALSE	FALSE	FALSE	FALSE	TRUE	FALSE	FALSE	FALSE	FALSE	FALSE	FALSE	TRUE	FALSE	FALSE	FALSE	FALSE	FALSE	14	4	6	2
20372	1.25091e+18	0	0	0	0	TRUE	FALSE	FALSE	TRUE	9.44502	6.04973	TRUE	FALSE	FALSE	FALSE	TRUE	FALSE	FALSE	TRUE	FALSE	FALSE	FALSE	FALSE	FALSE	FALSE	FALSE	FALSE	FALSE	FALSE	FALSE	22	4	5	0
20373	1.2509e+18	0	0	0	0	TRUE	FALSE	FALSE	TRUE	9.44502	6.04973	TRUE	FALSE	FALSE	TRUE	FALSE	TRUE	FALSE	FALSE	FALSE	FALSE	FALSE	TRUE	TRUE	FALSE	FALSE	FALSE	TRUE	FALSE	FALSE	21	4	5	0
20375	1.25088e+18	0	0	0	0	TRUE	TRUE	TRUE	TRUE	9.44502	6.04973	FALSE	FALSE	FALSE	FALSE	FALSE	FALSE	FALSE	FALSE	TRUE	FALSE	FALSE	TRUE	TRUE	FALSE	FALSE	FALSE	FALSE	FALSE	FALSE	20	4	5	9
20376	1.25085e+18	0	0	0	0	TRUE	TRUE	TRUE	FALSE	9.44502	6.04973	FALSE	FALSE	FALSE	TRUE	FALSE	FALSE	FALSE	TRUE	TRUE	FALSE	TRUE	TRUE	FALSE	FALSE	TRUE	TRUE	FALSE	FALSE	FALSE	18	4	5	13
20377	1.25081e+18	0	0	0	0	TRUE	TRUE	TRUE	FALSE	9.44502	6.04973	FALSE	TRUE	FALSE	FALSE	FALSE	FALSE	FALSE	FALSE	TRUE	FALSE	FALSE	FALSE	FALSE	FALSE	FALSE	FALSE	FALSE	FALSE	FALSE	15	4	5	2
20378	1.2508e+18	0	0	0	0	TRUE	TRUE	TRUE	FALSE	9.44502	6.04973	FALSE	FALSE	FALSE	FALSE	TRUE	FALSE	FALSE	FALSE	TRUE	FALSE	FALSE	FALSE	FALSE	FALSE	FALSE	FALSE	FALSE	FALSE	FALSE	15	4	5	13
20379	1.25062e+18	0	0	0	0	TRUE	FALSE	FALSE	TRUE	9.44502	6.04973	TRUE	FALSE	FALSE	TRUE	TRUE	FALSE	FALSE	FALSE	FALSE	FALSE	TRUE	FALSE	FALSE	FALSE	FALSE	FALSE	TRUE	FALSE	FALSE	3	4	5	0
20380	1.25062e+18	0	0	0	0	TRUE	FALSE	FALSE	TRUE	9.44502	6.04973	TRUE	FALSE	FALSE	FALSE	FALSE	FALSE	FALSE	FALSE	FALSE	FALSE	FALSE	FALSE	TRUE	FALSE	FALSE	FALSE	FALSE	FALSE	FALSE	3	4	5	0
20381	1.25062e+18	0	0	0	0	TRUE	FALSE	FALSE	TRUE	9.44502	6.04973	TRUE	FALSE	FALSE	TRUE	FALSE	FALSE	FALSE	FALSE	FALSE	FALSE	FALSE	FALSE	TRUE	FALSE	FALSE	FALSE	FALSE	FALSE	FALSE	2	4	5	0
20382	1.25062e+18	0	0	0	0	TRUE	FALSE	FALSE	TRUE	9.44502	6.04973	TRUE	FALSE	FALSE	FALSE	TRUE	FALSE	FALSE	FALSE	FALSE	FALSE	FALSE	TRUE	FALSE	FALSE	FALSE	FALSE	TRUE	FALSE	FALSE	2	4	5	0
20383	1.25055e+18	0	0	0	0	TRUE	TRUE	TRUE	FALSE	9.44502	6.04973	FALSE	FALSE	FALSE	FALSE	FALSE	FALSE	FALSE	FALSE	TRUE	FALSE	FALSE	FALSE	FALSE	FALSE	FALSE	FALSE	FALSE	FALSE	FALSE	22	4	4	12
20385	1.25053e+18	0	0	0	0	TRUE	TRUE	FALSE	FALSE	9.44502	6.04973	FALSE	TRUE	FALSE	TRUE	FALSE	FALSE	FALSE	FALSE	TRUE	FALSE	TRUE	FALSE	FALSE	FALSE	FALSE	FALSE	FALSE	FALSE	FALSE	21	4	4	23
20386	1.25052e+18	0	0	0	0	TRUE	TRUE	TRUE	FALSE	9.44502	6.04973	FALSE	FALSE	FALSE	TRUE	FALSE	FALSE	FALSE	FALSE	TRUE	FALSE	FALSE	FALSE	TRUE	FALSE	FALSE	FALSE	FALSE	FALSE	TRUE	20	4	4	4
20387	1.2505e+18	0	0	0	0	TRUE	TRUE	TRUE	FALSE	9.44502	6.04973	FALSE	FALSE	FALSE	FALSE	TRUE	FALSE	FALSE	FALSE	TRUE	FALSE	FALSE	FALSE	FALSE	FALSE	FALSE	FALSE	FALSE	FALSE	FALSE	19	4	4	14
20390	1.25049e+18	0	0	0	0	TRUE	TRUE	TRUE	FALSE	9.44502	6.04973	FALSE	FALSE	FALSE	FALSE	FALSE	FALSE	FALSE	FALSE	TRUE	FALSE	FALSE	FALSE	FALSE	FALSE	FALSE	FALSE	FALSE	FALSE	FALSE	18	4	4	4
20391	1.25046e+18	0	0	0	0	TRUE	TRUE	TRUE	TRUE	9.44502	6.04973	FALSE	FALSE	FALSE	FALSE	FALSE	FALSE	FALSE	FALSE	TRUE	FALSE	FALSE	TRUE	TRUE	FALSE	FALSE	FALSE	FALSE	FALSE	FALSE	16	4	4	4
20392	1.25043e+18	0	0	0	0	TRUE	TRUE	TRUE	FALSE	9.44502	6.04973	FALSE	FALSE	FALSE	TRUE	FALSE	FALSE	FALSE	FALSE	TRUE	FALSE	FALSE	FALSE	FALSE	FALSE	FALSE	FALSE	FALSE	FALSE	FALSE	14	4	4	4
20393	1.25042e+18	0	0	0	0	TRUE	FALSE	FALSE	TRUE	9.44502	6.04973	TRUE	FALSE	FALSE	FALSE	TRUE	TRUE	FALSE	TRUE	FALSE	FALSE	FALSE	FALSE	FALSE	FALSE	FALSE	FALSE	FALSE	FALSE	FALSE	14	4	4	0
20394	1.25023e+18	0	0	0	0	TRUE	FALSE	FALSE	TRUE	9.44502	6.04973	TRUE	TRUE	FALSE	FALSE	FALSE	FALSE	FALSE	FALSE	FALSE	FALSE	FALSE	FALSE	TRUE	FALSE	FALSE	FALSE	FALSE	FALSE	FALSE	1	4	4	2
20395	1.25014e+18	0	0	0	0	TRUE	TRUE	TRUE	TRUE	9.44502	6.04973	FALSE	FALSE	FALSE	TRUE	FALSE	FALSE	FALSE	FALSE	FALSE	FALSE	FALSE	FALSE	FALSE	FALSE	FALSE	FALSE	FALSE	FALSE	FALSE	19	4	3	9
20396	1.25012e+18	0	0	0	0	TRUE	TRUE	TRUE	FALSE	9.44502	6.04973	FALSE	FALSE	FALSE	FALSE	TRUE	FALSE	FALSE	FALSE	TRUE	FALSE	FALSE	FALSE	FALSE	FALSE	FALSE	FALSE	FALSE	FALSE	FALSE	17	4	3	29
20397	1.25011e+18	0	0	0	0	TRUE	FALSE	TRUE	FALSE	9.44502	6.04973	TRUE	FALSE	FALSE	FALSE	FALSE	FALSE	FALSE	FALSE	FALSE	FALSE	FALSE	FALSE	FALSE	FALSE	FALSE	FALSE	FALSE	FALSE	FALSE	16	4	3	0
20398	1.25011e+18	0	0	0	0	TRUE	FALSE	FALSE	FALSE	9.44502	6.04973	TRUE	FALSE	FALSE	FALSE	FALSE	FALSE	FALSE	FALSE	FALSE	FALSE	FALSE	FALSE	FALSE	FALSE	FALSE	FALSE	FALSE	FALSE	TRUE	16	4	3	0
20399	1.25011e+18	0	0	0	0	TRUE	FALSE	FALSE	FALSE	9.44502	6.04973	TRUE	FALSE	FALSE	FALSE	FALSE	FALSE	FALSE	FALSE	FALSE	FALSE	FALSE	FALSE	FALSE	FALSE	FALSE	FALSE	FALSE	FALSE	TRUE	16	4	3	0
20400	1.25011e+18	0	0	0	0	TRUE	FALSE	FALSE	FALSE	9.44502	6.04973	TRUE	FALSE	FALSE	FALSE	FALSE	FALSE	FALSE	FALSE	FALSE	FALSE	FALSE	FALSE	FALSE	FALSE	FALSE	FALSE	FALSE	FALSE	FALSE	16	4	3	0
20401	1.25011e+18	0	0	0	0	TRUE	TRUE	TRUE	TRUE	9.44502	6.04973	FALSE	FALSE	FALSE	FALSE	FALSE	TRUE	FALSE	FALSE	TRUE	FALSE	FALSE	FALSE	FALSE	FALSE	FALSE	FALSE	FALSE	TRUE	FALSE	16	4	3	3
20404	1.25009e+18	0	0	0	0	TRUE	FALSE	TRUE	TRUE	9.44502	6.04973	TRUE	FALSE	FALSE	FALSE	FALSE	FALSE	FALSE	FALSE	FALSE	FALSE	FALSE	FALSE	FALSE	FALSE	FALSE	FALSE	FALSE	FALSE	FALSE	16	4	3	0
20405	1.25009e+18	0	0	0	0	TRUE	FALSE	TRUE	TRUE	9.44502	6.04973	TRUE	FALSE	FALSE	FALSE	FALSE	FALSE	FALSE	FALSE	FALSE	FALSE	FALSE	FALSE	FALSE	FALSE	FALSE	FALSE	FALSE	FALSE	FALSE	16	4	3	0
20406	1.25009e+18	0	0	0	0	TRUE	FALSE	TRUE	TRUE	9.44502	6.04973	TRUE	FALSE	FALSE	FALSE	FALSE	FALSE	FALSE	FALSE	FALSE	FALSE	FALSE	FALSE	FALSE	FALSE	FALSE	FALSE	FALSE	FALSE	FALSE	16	4	3	0
20407	1.25009e+18	0	0	0	0	TRUE	FALSE	TRUE	TRUE	9.44502	6.04973	TRUE	FALSE	FALSE	FALSE	FALSE	FALSE	FALSE	FALSE	FALSE	FALSE	FALSE	FALSE	FALSE	FALSE	FALSE	FALSE	FALSE	FALSE	FALSE	16	4	3	0
20408	1.25007e+18	0	0	0	0	TRUE	TRUE	TRUE	TRUE	9.44502	6.04973	FALSE	FALSE	FALSE	TRUE	TRUE	FALSE	FALSE	FALSE	TRUE	FALSE	FALSE	FALSE	FALSE	FALSE	FALSE	FALSE	FALSE	TRUE	FALSE	14	4	3	9
20409	1.25007e+18	0	0	0	0	TRUE	TRUE	TRUE	TRUE	9.44502	6.04973	TRUE	FALSE	FALSE	FALSE	FALSE	FALSE	FALSE	FALSE	FALSE	FALSE	FALSE	FALSE	FALSE	FALSE	FALSE	FALSE	TRUE	FALSE	FALSE	14	4	3	1
20410	1.24992e+18	0	0	0	0	TRUE	FALSE	FALSE	TRUE	9.44502	6.04973	TRUE	FALSE	FALSE	FALSE	FALSE	FALSE	FALSE	FALSE	FALSE	FALSE	FALSE	FALSE	FALSE	FALSE	FALSE	FALSE	FALSE	FALSE	FALSE	4	4	3	0
20411	1.24992e+18	0	0	0	0	TRUE	FALSE	FALSE	TRUE	9.44502	6.04973	TRUE	FALSE	FALSE	FALSE	FALSE	FALSE	FALSE	FALSE	FALSE	FALSE	FALSE	FALSE	FALSE	FALSE	FALSE	FALSE	FALSE	FALSE	FALSE	4	4	3	0
20412	1.24992e+18	0	0	0	0	TRUE	FALSE	FALSE	TRUE	9.44502	6.04973	TRUE	FALSE	FALSE	FALSE	FALSE	FALSE	FALSE	FALSE	FALSE	FALSE	FALSE	FALSE	FALSE	FALSE	FALSE	FALSE	FALSE	FALSE	FALSE	4	4	3	0
20414	1.24981e+18	0	0	0	0	TRUE	TRUE	TRUE	FALSE	9.44502	6.04973	FALSE	FALSE	TRUE	FALSE	FALSE	FALSE	FALSE	FALSE	FALSE	FALSE	FALSE	FALSE	FALSE	FALSE	FALSE	FALSE	FALSE	FALSE	FALSE	21	4	2	2
20415	1.2498e+18	0	0	0	0	TRUE	TRUE	TRUE	FALSE	9.44502	6.04973	FALSE	FALSE	FALSE	FALSE	TRUE	FALSE	FALSE	FALSE	TRUE	FALSE	FALSE	FALSE	FALSE	FALSE	FALSE	FALSE	FALSE	FALSE	FALSE	20	4	2	2
20416	1.24979e+18	0	0	0	0	TRUE	TRUE	TRUE	FALSE	9.44502	6.04973	FALSE	TRUE	FALSE	FALSE	FALSE	FALSE	FALSE	FALSE	TRUE	FALSE	FALSE	TRUE	FALSE	FALSE	FALSE	FALSE	FALSE	FALSE	FALSE	20	4	2	4
20417	1.24976e+18	0	0	0	0	TRUE	TRUE	TRUE	FALSE	9.44502	6.04973	FALSE	FALSE	FALSE	TRUE	FALSE	TRUE	FALSE	FALSE	TRUE	FALSE	FALSE	FALSE	FALSE	FALSE	FALSE	FALSE	FALSE	FALSE	TRUE	18	4	2	10
20418	1.24975e+18	0	0	0	0	TRUE	TRUE	TRUE	FALSE	9.44502	6.04973	FALSE	FALSE	FALSE	FALSE	FALSE	FALSE	FALSE	FALSE	TRUE	FALSE	FALSE	FALSE	FALSE	FALSE	FALSE	FALSE	FALSE	FALSE	FALSE	17	4	2	5
20419	1.24974e+18	0	0	0	0	TRUE	TRUE	TRUE	FALSE	9.44502	6.04973	FALSE	FALSE	FALSE	FALSE	TRUE	FALSE	FALSE	FALSE	TRUE	FALSE	FALSE	FALSE	FALSE	FALSE	FALSE	FALSE	FALSE	FALSE	FALSE	16	4	2	23
20420	1.24973e+18	0	0	0	0	TRUE	TRUE	TRUE	FALSE	9.44502	6.04973	FALSE	FALSE	FALSE	FALSE	FALSE	FALSE	FALSE	FALSE	TRUE	FALSE	FALSE	FALSE	TRUE	FALSE	FALSE	FALSE	FALSE	FALSE	FALSE	16	4	2	6
20421	1.2497e+18	0	0	0	0	TRUE	FALSE	TRUE	FALSE	9.44502	6.04973	FALSE	FALSE	FALSE	FALSE	FALSE	FALSE	FALSE	FALSE	FALSE	FALSE	TRUE	TRUE	FALSE	FALSE	TRUE	FALSE	FALSE	FALSE	FALSE	14	4	2	9
20422	1.24945e+18	0	0	0	0	TRUE	TRUE	TRUE	FALSE	9.44502	6.04973	FALSE	FALSE	FALSE	FALSE	TRUE	FALSE	FALSE	FALSE	TRUE	FALSE	FALSE	FALSE	FALSE	FALSE	FALSE	FALSE	FALSE	FALSE	FALSE	21	4	1	22
20426	1.24935e+18	0	0	0	0	TRUE	TRUE	FALSE	FALSE	9.44502	6.04973	FALSE	TRUE	FALSE	FALSE	FALSE	FALSE	FALSE	FALSE	TRUE	FALSE	FALSE	FALSE	FALSE	FALSE	FALSE	FALSE	FALSE	FALSE	FALSE	15	4	1	1
20429	1.24907e+18	0	0	0	0	TRUE	TRUE	TRUE	FALSE	9.44502	6.04973	FALSE	FALSE	FALSE	FALSE	TRUE	FALSE	FALSE	FALSE	TRUE	FALSE	FALSE	FALSE	FALSE	FALSE	FALSE	FALSE	FALSE	FALSE	FALSE	20	4	7	21
20430	1.24898e+18	0	0	0	0	TRUE	FALSE	FALSE	FALSE	9.44502	6.04973	TRUE	FALSE	FALSE	TRUE	FALSE	TRUE	FALSE	FALSE	FALSE	FALSE	FALSE	FALSE	FALSE	FALSE	FALSE	FALSE	FALSE	FALSE	TRUE	14	4	7	6
20431	1.24898e+18	0	0	0	0	TRUE	FALSE	FALSE	FALSE	9.44502	6.04973	TRUE	FALSE	FALSE	FALSE	FALSE	TRUE	FALSE	FALSE	FALSE	FALSE	FALSE	TRUE	FALSE	FALSE	FALSE	FALSE	TRUE	FALSE	TRUE	14	4	7	28
20432	1.24898e+18	0	0	0	0	TRUE	FALSE	FALSE	TRUE	9.44502	6.04973	FALSE	FALSE	FALSE	FALSE	FALSE	TRUE	FALSE	FALSE	TRUE	FALSE	TRUE	FALSE	FALSE	FALSE	FALSE	FALSE	FALSE	FALSE	TRUE	14	4	7	40
20433	1.24873e+18	0	0	0	0	TRUE	TRUE	TRUE	FALSE	9.44502	6.04973	FALSE	FALSE	FALSE	FALSE	TRUE	FALSE	FALSE	FALSE	TRUE	FALSE	FALSE	TRUE	FALSE	FALSE	FALSE	FALSE	TRUE	FALSE	FALSE	22	4	6	6
20434	1.24873e+18	0	0	0	0	TRUE	TRUE	TRUE	FALSE	9.44502	6.04973	FALSE	FALSE	FALSE	FALSE	FALSE	TRUE	FALSE	FALSE	TRUE	FALSE	FALSE	FALSE	FALSE	FALSE	FALSE	FALSE	TRUE	FALSE	FALSE	21	4	6	3
20435	1.24871e+18	0	0	0	0	TRUE	TRUE	FALSE	FALSE	9.44502	6.04973	FALSE	TRUE	FALSE	FALSE	FALSE	FALSE	FALSE	FALSE	TRUE	FALSE	TRUE	TRUE	FALSE	FALSE	FALSE	FALSE	FALSE	FALSE	FALSE	20	4	6	8
20436	1.2487e+18	0	0	0	0	TRUE	TRUE	TRUE	TRUE	9.44502	6.04973	FALSE	TRUE	FALSE	TRUE	FALSE	FALSE	FALSE	FALSE	TRUE	FALSE	FALSE	FALSE	FALSE	FALSE	FALSE	FALSE	TRUE	FALSE	TRUE	19	4	6	13
20437	1.24868e+18	0	0	0	0	TRUE	FALSE	FALSE	TRUE	9.44502	6.04973	TRUE	FALSE	FALSE	FALSE	TRUE	FALSE	FALSE	FALSE	FALSE	FALSE	FALSE	FALSE	FALSE	FALSE	FALSE	FALSE	TRUE	FALSE	FALSE	18	4	6	0
20438	1.24868e+18	0	0	0	0	TRUE	FALSE	FALSE	TRUE	9.44502	6.04973	TRUE	FALSE	FALSE	FALSE	TRUE	FALSE	FALSE	FALSE	FALSE	FALSE	FALSE	FALSE	FALSE	FALSE	FALSE	FALSE	TRUE	FALSE	FALSE	18	4	6	0
20439	1.24868e+18	0	0	0	0	TRUE	FALSE	FALSE	TRUE	9.44502	6.04973	TRUE	FALSE	FALSE	FALSE	TRUE	FALSE	FALSE	FALSE	FALSE	FALSE	FALSE	FALSE	FALSE	FALSE	FALSE	FALSE	FALSE	FALSE	FALSE	18	4	6	0
20440	1.24868e+18	0	0	0	0	TRUE	FALSE	FALSE	TRUE	9.44502	6.04973	TRUE	FALSE	FALSE	FALSE	FALSE	FALSE	FALSE	FALSE	FALSE	FALSE	FALSE	FALSE	FALSE	FALSE	FALSE	FALSE	FALSE	FALSE	FALSE	18	4	6	0
20441	1.24868e+18	0	0	0	0	TRUE	FALSE	FALSE	TRUE	9.44502	6.04973	TRUE	FALSE	FALSE	FALSE	TRUE	FALSE	FALSE	FALSE	FALSE	FALSE	FALSE	FALSE	FALSE	FALSE	FALSE	FALSE	FALSE	FALSE	FALSE	18	4	6	0
20442	1.24868e+18	0	0	0	0	TRUE	TRUE	TRUE	TRUE	9.44502	6.04973	FALSE	FALSE	FALSE	FALSE	FALSE	TRUE	FALSE	FALSE	TRUE	FALSE	FALSE	FALSE	FALSE	FALSE	FALSE	FALSE	FALSE	TRUE	FALSE	18	4	6	4
20443	1.24866e+18	0	0	0	0	TRUE	TRUE	TRUE	FALSE	9.44502	6.04973	FALSE	FALSE	FALSE	FALSE	TRUE	FALSE	FALSE	FALSE	TRUE	FALSE	FALSE	FALSE	FALSE	FALSE	FALSE	FALSE	FALSE	FALSE	FALSE	17	4	6	19
20444	1.24866e+18	0	0	0	0	TRUE	TRUE	TRUE	FALSE	9.44502	6.04973	FALSE	FALSE	FALSE	FALSE	FALSE	TRUE	FALSE	FALSE	TRUE	FALSE	FALSE	TRUE	FALSE	FALSE	FALSE	FALSE	FALSE	FALSE	FALSE	16	4	6	14
20445	1.24864e+18	0	0	0	0	TRUE	TRUE	TRUE	TRUE	9.44502	6.04973	FALSE	FALSE	FALSE	TRUE	TRUE	FALSE	FALSE	FALSE	TRUE	FALSE	FALSE	FALSE	TRUE	FALSE	FALSE	FALSE	TRUE	FALSE	FALSE	15	4	6	11
20446	1.24862e+18	0	0	0	0	TRUE	TRUE	TRUE	FALSE	9.44502	6.04973	FALSE	FALSE	FALSE	FALSE	FALSE	FALSE	FALSE	FALSE	TRUE	FALSE	FALSE	TRUE	FALSE	FALSE	FALSE	FALSE	FALSE	FALSE	FALSE	14	4	6	14
20449	1.24837e+18	0	0	0	0	TRUE	TRUE	FALSE	FALSE	9.44502	6.04973	FALSE	TRUE	FALSE	FALSE	FALSE	TRUE	FALSE	FALSE	TRUE	FALSE	TRUE	FALSE	FALSE	FALSE	FALSE	FALSE	FALSE	FALSE	FALSE	21	4	5	11
20452	1.24835e+18	0	0	0	0	TRUE	TRUE	TRUE	FALSE	9.44502	6.04973	FALSE	FALSE	FALSE	FALSE	FALSE	FALSE	FALSE	FALSE	TRUE	FALSE	FALSE	FALSE	FALSE	FALSE	TRUE	FALSE	FALSE	FALSE	FALSE	20	4	5	2
20454	1.24832e+18	0	0	0	0	TRUE	TRUE	TRUE	FALSE	9.44502	6.04973	FALSE	FALSE	FALSE	FALSE	FALSE	FALSE	FALSE	FALSE	TRUE	FALSE	FALSE	FALSE	FALSE	FALSE	FALSE	FALSE	FALSE	FALSE	FALSE	18	4	5	17
20455	1.24832e+18	0	0	0	0	TRUE	TRUE	TRUE	FALSE	9.44502	6.04973	FALSE	FALSE	FALSE	FALSE	FALSE	FALSE	FALSE	FALSE	TRUE	FALSE	FALSE	FALSE	FALSE	FALSE	FALSE	FALSE	FALSE	FALSE	FALSE	18	4	5	0
20456	1.24829e+18	0	0	0	0	TRUE	FALSE	TRUE	TRUE	9.44502	6.04973	FALSE	FALSE	FALSE	FALSE	FALSE	FALSE	FALSE	FALSE	TRUE	FALSE	FALSE	FALSE	FALSE	FALSE	FALSE	FALSE	FALSE	FALSE	FALSE	16	4	5	6
20457	1.24829e+18	0	0	0	0	TRUE	TRUE	TRUE	FALSE	9.44502	6.04973	TRUE	FALSE	FALSE	TRUE	FALSE	FALSE	FALSE	FALSE	TRUE	FALSE	FALSE	FALSE	TRUE	FALSE	TRUE	FALSE	FALSE	FALSE	FALSE	16	4	5	0
20458	1.24829e+18	0	0	0	0	TRUE	FALSE	FALSE	FALSE	9.44502	6.04973	FALSE	FALSE	FALSE	FALSE	FALSE	FALSE	FALSE	FALSE	TRUE	FALSE	FALSE	FALSE	TRUE	FALSE	TRUE	FALSE	FALSE	FALSE	FALSE	16	4	5	2
20459	1.24829e+18	0	0	0	0	TRUE	TRUE	TRUE	FALSE	9.44502	6.04973	FALSE	FALSE	FALSE	FALSE	TRUE	TRUE	FALSE	FALSE	TRUE	FALSE	FALSE	FALSE	FALSE	FALSE	FALSE	FALSE	FALSE	FALSE	FALSE	16	4	5	39
20463	1.24828e+18	0	0	0	0	TRUE	FALSE	TRUE	FALSE	9.44502	6.04973	FALSE	FALSE	FALSE	FALSE	FALSE	FALSE	FALSE	FALSE	FALSE	FALSE	FALSE	FALSE	FALSE	TRUE	FALSE	FALSE	FALSE	FALSE	FALSE	16	4	5	6
20464	1.24826e+18	0	0	0	0	TRUE	FALSE	FALSE	TRUE	9.44502	6.04973	TRUE	FALSE	FALSE	FALSE	TRUE	FALSE	FALSE	FALSE	FALSE	FALSE	FALSE	FALSE	FALSE	FALSE	FALSE	FALSE	TRUE	FALSE	FALSE	14	4	5	0
20465	1.24825e+18	0	0	0	0	TRUE	FALSE	TRUE	FALSE	9.44502	6.04973	FALSE	FALSE	FALSE	FALSE	FALSE	FALSE	FALSE	FALSE	FALSE	FALSE	FALSE	TRUE	TRUE	FALSE	FALSE	FALSE	TRUE	FALSE	FALSE	14	4	5	3
20466	1.24807e+18	0	0	0	0	TRUE	FALSE	FALSE	TRUE	9.44502	6.04973	TRUE	FALSE	FALSE	TRUE	TRUE	FALSE	FALSE	FALSE	FALSE	FALSE	FALSE	FALSE	FALSE	FALSE	FALSE	FALSE	TRUE	FALSE	FALSE	2	4	5	0
20467	1.248e+18	0	0	0	0	TRUE	TRUE	FALSE	FALSE	9.44502	6.04973	TRUE	FALSE	FALSE	FALSE	TRUE	FALSE	FALSE	FALSE	FALSE	FALSE	TRUE	TRUE	FALSE	FALSE	FALSE	FALSE	TRUE	FALSE	FALSE	21	4	4	3
20468	1.248e+18	0	0	0	0	TRUE	FALSE	FALSE	FALSE	9.44502	6.04973	TRUE	FALSE	FALSE	TRUE	TRUE	FALSE	FALSE	FALSE	FALSE	FALSE	FALSE	TRUE	FALSE	FALSE	FALSE	FALSE	FALSE	FALSE	FALSE	21	4	4	4
20469	1.248e+18	0	0	0	0	TRUE	TRUE	TRUE	FALSE	9.44502	6.04973	FALSE	FALSE	TRUE	FALSE	TRUE	FALSE	FALSE	FALSE	TRUE	FALSE	FALSE	FALSE	FALSE	FALSE	FALSE	FALSE	FALSE	FALSE	FALSE	21	4	4	13
20470	1.24799e+18	0	0	0	0	TRUE	TRUE	TRUE	FALSE	9.44502	6.04973	FALSE	FALSE	FALSE	TRUE	FALSE	FALSE	FALSE	FALSE	TRUE	FALSE	FALSE	TRUE	TRUE	FALSE	FALSE	FALSE	FALSE	FALSE	FALSE	20	4	4	32
20471	1.24798e+18	0	0	0	0	TRUE	TRUE	FALSE	FALSE	9.44502	6.04973	FALSE	TRUE	FALSE	FALSE	FALSE	TRUE	FALSE	FALSE	TRUE	FALSE	TRUE	TRUE	FALSE	FALSE	FALSE	FALSE	FALSE	FALSE	FALSE	19	4	4	12
20472	1.24796e+18	0	0	0	0	TRUE	TRUE	TRUE	FALSE	9.44502	6.04973	FALSE	FALSE	FALSE	FALSE	FALSE	FALSE	FALSE	FALSE	TRUE	FALSE	FALSE	FALSE	TRUE	FALSE	TRUE	FALSE	TRUE	FALSE	FALSE	18	4	4	0
20473	1.24793e+18	0	0	0	0	TRUE	TRUE	TRUE	FALSE	9.44502	6.04973	FALSE	FALSE	FALSE	FALSE	FALSE	FALSE	TRUE	FALSE	FALSE	FALSE	FALSE	TRUE	FALSE	FALSE	FALSE	FALSE	FALSE	FALSE	FALSE	17	4	4	1
20474	1.24793e+18	0	0	0	0	TRUE	TRUE	TRUE	FALSE	9.44502	6.04973	FALSE	FALSE	FALSE	FALSE	TRUE	FALSE	FALSE	FALSE	TRUE	FALSE	FALSE	FALSE	FALSE	FALSE	FALSE	FALSE	FALSE	FALSE	FALSE	16	4	4	36
20475	1.24792e+18	0	0	0	0	TRUE	TRUE	TRUE	TRUE	9.44502	6.04973	FALSE	FALSE	FALSE	FALSE	FALSE	TRUE	FALSE	FALSE	TRUE	FALSE	FALSE	FALSE	FALSE	FALSE	FALSE	FALSE	FALSE	FALSE	FALSE	16	4	4	9
20476	1.2479e+18	0	0	0	0	TRUE	TRUE	TRUE	TRUE	9.44502	6.04973	FALSE	FALSE	FALSE	FALSE	FALSE	FALSE	FALSE	FALSE	TRUE	FALSE	FALSE	FALSE	FALSE	FALSE	FALSE	FALSE	FALSE	FALSE	FALSE	15	4	4	3
20481	1.2479e+18	0	0	0	0	TRUE	FALSE	FALSE	FALSE	9.44502	6.04973	TRUE	FALSE	FALSE	TRUE	FALSE	FALSE	FALSE	FALSE	FALSE	FALSE	FALSE	FALSE	FALSE	FALSE	FALSE	FALSE	FALSE	FALSE	FALSE	14	4	4	0
20482	1.2479e+18	0	0	0	0	TRUE	FALSE	TRUE	FALSE	9.44502	6.04973	TRUE	FALSE	FALSE	FALSE	FALSE	FALSE	FALSE	FALSE	FALSE	FALSE	FALSE	FALSE	FALSE	FALSE	FALSE	FALSE	FALSE	FALSE	FALSE	14	4	4	2
20483	1.24766e+18	0	0	0	0	TRUE	TRUE	TRUE	TRUE	9.44502	6.04973	FALSE	FALSE	FALSE	TRUE	FALSE	FALSE	FALSE	FALSE	TRUE	FALSE	FALSE	FALSE	FALSE	FALSE	FALSE	FALSE	TRUE	FALSE	FALSE	22	4	3	17
20484	1.24764e+18	0	0	0	0	TRUE	TRUE	TRUE	FALSE	9.44502	6.04973	FALSE	FALSE	FALSE	FALSE	FALSE	FALSE	FALSE	FALSE	TRUE	FALSE	TRUE	FALSE	TRUE	FALSE	FALSE	FALSE	FALSE	FALSE	FALSE	21	4	3	0
20485	1.24763e+18	0	0	0	0	TRUE	FALSE	FALSE	TRUE	9.44502	6.04973	TRUE	FALSE	FALSE	FALSE	TRUE	FALSE	FALSE	FALSE	FALSE	FALSE	FALSE	FALSE	FALSE	FALSE	FALSE	FALSE	TRUE	FALSE	FALSE	21	4	3	0
20486	1.24762e+18	0	0	0	0	TRUE	TRUE	TRUE	FALSE	9.44502	6.04973	FALSE	FALSE	FALSE	FALSE	TRUE	FALSE	FALSE	FALSE	TRUE	FALSE	FALSE	FALSE	FALSE	FALSE	FALSE	FALSE	FALSE	FALSE	FALSE	20	4	3	76
20487	1.24762e+18	0	0	0	0	TRUE	TRUE	TRUE	FALSE	9.44502	6.04973	FALSE	FALSE	FALSE	FALSE	FALSE	FALSE	FALSE	FALSE	TRUE	FALSE	FALSE	TRUE	FALSE	FALSE	FALSE	FALSE	FALSE	FALSE	FALSE	20	4	3	14
20488	1.2476e+18	0	0	0	0	TRUE	TRUE	TRUE	FALSE	9.44502	6.04973	FALSE	FALSE	FALSE	FALSE	FALSE	FALSE	FALSE	FALSE	TRUE	FALSE	FALSE	FALSE	FALSE	FALSE	FALSE	FALSE	FALSE	FALSE	FALSE	19	4	3	4
20489	1.2476e+18	0	0	0	0	TRUE	TRUE	TRUE	TRUE	9.44502	6.04973	FALSE	FALSE	FALSE	FALSE	FALSE	TRUE	FALSE	FALSE	TRUE	FALSE	FALSE	FALSE	FALSE	FALSE	FALSE	FALSE	FALSE	TRUE	FALSE	18	4	3	6
20490	1.24759e+18	0	0	0	0	TRUE	FALSE	TRUE	FALSE	9.44502	6.04973	TRUE	TRUE	FALSE	FALSE	FALSE	FALSE	FALSE	FALSE	FALSE	FALSE	FALSE	FALSE	FALSE	FALSE	FALSE	FALSE	FALSE	FALSE	FALSE	18	4	3	2
20491	1.24759e+18	0	0	0	0	TRUE	FALSE	FALSE	FALSE	9.44502	6.04973	TRUE	FALSE	TRUE	FALSE	FALSE	FALSE	FALSE	FALSE	FALSE	FALSE	FALSE	FALSE	FALSE	FALSE	FALSE	FALSE	FALSE	FALSE	FALSE	18	4	3	2
20492	1.24759e+18	0	0	0	0	TRUE	FALSE	FALSE	FALSE	9.44502	6.04973	FALSE	FALSE	FALSE	FALSE	FALSE	FALSE	FALSE	FALSE	TRUE	FALSE	TRUE	FALSE	TRUE	FALSE	TRUE	FALSE	FALSE	FALSE	FALSE	18	4	3	6
20493	1.24759e+18	0	0	0	0	TRUE	FALSE	FALSE	FALSE	9.44502	6.04973	TRUE	FALSE	TRUE	FALSE	FALSE	FALSE	FALSE	FALSE	FALSE	FALSE	FALSE	FALSE	FALSE	FALSE	FALSE	FALSE	FALSE	FALSE	FALSE	18	4	3	1
20494	1.24756e+18	0	0	0	0	TRUE	FALSE	FALSE	FALSE	9.44502	6.04973	TRUE	FALSE	FALSE	TRUE	FALSE	TRUE	FALSE	FALSE	FALSE	FALSE	FALSE	FALSE	FALSE	FALSE	FALSE	FALSE	FALSE	FALSE	FALSE	16	4	3	1
20495	1.24756e+18	0	0	0	0	TRUE	TRUE	TRUE	TRUE	9.44502	6.04973	FALSE	FALSE	FALSE	TRUE	FALSE	FALSE	FALSE	FALSE	TRUE	FALSE	FALSE	TRUE	FALSE	FALSE	FALSE	FALSE	TRUE	FALSE	FALSE	16	4	3	43
20496	1.24755e+18	0	0	0	0	TRUE	TRUE	FALSE	FALSE	9.44502	6.04973	FALSE	FALSE	TRUE	TRUE	FALSE	FALSE	FALSE	FALSE	TRUE	FALSE	TRUE	TRUE	FALSE	FALSE	FALSE	FALSE	FALSE	FALSE	FALSE	15	4	3	18
20499	1.24753e+18	0	0	0	0	TRUE	TRUE	FALSE	FALSE	9.44502	6.04973	FALSE	TRUE	FALSE	TRUE	FALSE	FALSE	FALSE	FALSE	TRUE	FALSE	TRUE	FALSE	FALSE	FALSE	FALSE	TRUE	TRUE	FALSE	FALSE	14	4	3	11
20502	1.24726e+18	0	0	0	0	TRUE	TRUE	TRUE	TRUE	9.44502	6.04973	FALSE	TRUE	FALSE	FALSE	FALSE	FALSE	FALSE	FALSE	TRUE	FALSE	FALSE	FALSE	TRUE	FALSE	FALSE	FALSE	FALSE	FALSE	FALSE	20	4	2	2
20503	1.24723e+18	0	0	0	0	TRUE	TRUE	TRUE	TRUE	9.44502	6.04973	FALSE	FALSE	FALSE	FALSE	TRUE	TRUE	FALSE	FALSE	TRUE	FALSE	FALSE	FALSE	TRUE	FALSE	FALSE	FALSE	TRUE	FALSE	TRUE	18	4	2	2
20504	1.24719e+18	0	0	0	0	TRUE	TRUE	TRUE	FALSE	9.44502	6.04973	FALSE	FALSE	FALSE	FALSE	FALSE	FALSE	FALSE	FALSE	TRUE	FALSE	FALSE	TRUE	FALSE	FALSE	FALSE	FALSE	FALSE	FALSE	FALSE	15	4	2	18
20510	1.2468e+18	0	0	0	0	TRUE	TRUE	TRUE	TRUE	9.44502	6.04973	FALSE	FALSE	FALSE	FALSE	FALSE	FALSE	FALSE	FALSE	TRUE	FALSE	FALSE	FALSE	FALSE	FALSE	FALSE	FALSE	TRUE	TRUE	FALSE	13	4	1	61
20513	1.24656e+18	0	0	0	0	TRUE	FALSE	FALSE	TRUE	9.44502	6.04973	TRUE	FALSE	FALSE	FALSE	TRUE	FALSE	FALSE	FALSE	FALSE	FALSE	FALSE	FALSE	FALSE	FALSE	FALSE	FALSE	TRUE	FALSE	FALSE	21	4	7	0
20514	1.24652e+18	0	0	0	0	TRUE	FALSE	FALSE	TRUE	9.44502	6.04973	TRUE	TRUE	FALSE	FALSE	FALSE	FALSE	FALSE	FALSE	FALSE	FALSE	FALSE	FALSE	FALSE	FALSE	FALSE	FALSE	FALSE	FALSE	FALSE	19	4	7	0
20515	1.2465e+18	0	0	0	0	TRUE	FALSE	FALSE	TRUE	9.44502	6.04973	TRUE	FALSE	FALSE	FALSE	FALSE	FALSE	FALSE	FALSE	FALSE	FALSE	FALSE	FALSE	FALSE	FALSE	FALSE	FALSE	FALSE	FALSE	FALSE	18	4	7	0
20516	1.2465e+18	0	0	0	0	TRUE	FALSE	FALSE	TRUE	9.44502	6.04973	TRUE	FALSE	FALSE	FALSE	TRUE	FALSE	FALSE	FALSE	FALSE	FALSE	FALSE	FALSE	FALSE	FALSE	FALSE	FALSE	FALSE	FALSE	FALSE	18	4	7	2
20517	1.24649e+18	0	0	0	0	TRUE	TRUE	TRUE	FALSE	9.44502	6.04973	FALSE	FALSE	FALSE	FALSE	TRUE	FALSE	FALSE	FALSE	TRUE	FALSE	FALSE	FALSE	FALSE	FALSE	FALSE	FALSE	TRUE	FALSE	FALSE	17	4	7	77
20521	1.24645e+18	0	0	0	0	TRUE	TRUE	FALSE	FALSE	9.44502	6.04973	FALSE	FALSE	TRUE	TRUE	FALSE	FALSE	FALSE	FALSE	TRUE	FALSE	FALSE	FALSE	FALSE	FALSE	FALSE	FALSE	FALSE	FALSE	FALSE	14	4	7	39
20522	1.24644e+18	0	0	0	0	TRUE	FALSE	TRUE	FALSE	9.44502	6.04973	TRUE	FALSE	FALSE	FALSE	FALSE	FALSE	FALSE	FALSE	FALSE	FALSE	FALSE	FALSE	FALSE	FALSE	FALSE	FALSE	FALSE	FALSE	FALSE	14	4	7	6
20523	1.2462e+18	0	0	0	0	TRUE	TRUE	TRUE	FALSE	9.44502	6.04973	FALSE	FALSE	FALSE	TRUE	FALSE	FALSE	FALSE	FALSE	TRUE	FALSE	FALSE	TRUE	FALSE	FALSE	FALSE	FALSE	TRUE	FALSE	FALSE	22	4	6	39
20525	1.24618e+18	0	0	0	0	TRUE	TRUE	TRUE	FALSE	9.44502	6.04973	FALSE	FALSE	FALSE	FALSE	TRUE	FALSE	FALSE	FALSE	TRUE	FALSE	FALSE	FALSE	FALSE	FALSE	FALSE	FALSE	TRUE	FALSE	FALSE	21	4	6	60
20527	1.24616e+18	0	0	0	0	TRUE	TRUE	TRUE	FALSE	9.44502	6.04973	FALSE	FALSE	FALSE	TRUE	FALSE	FALSE	FALSE	FALSE	FALSE	FALSE	FALSE	FALSE	FALSE	FALSE	FALSE	FALSE	FALSE	FALSE	FALSE	19	4	6	8
20528	1.24611e+18	0	0	0	0	TRUE	TRUE	TRUE	FALSE	9.44502	6.04973	FALSE	FALSE	FALSE	FALSE	FALSE	FALSE	FALSE	FALSE	TRUE	FALSE	FALSE	FALSE	FALSE	FALSE	FALSE	FALSE	FALSE	FALSE	FALSE	16	4	6	2
20530	1.24608e+18	0	0	0	0	TRUE	FALSE	FALSE	TRUE	9.44502	6.04973	TRUE	FALSE	FALSE	FALSE	TRUE	FALSE	FALSE	FALSE	FALSE	FALSE	FALSE	FALSE	TRUE	FALSE	FALSE	FALSE	TRUE	FALSE	FALSE	14	4	6	0
20531	1.24583e+18	0	0	0	0	TRUE	TRUE	TRUE	FALSE	9.44502	6.04973	FALSE	TRUE	FALSE	TRUE	FALSE	FALSE	FALSE	FALSE	TRUE	FALSE	FALSE	TRUE	TRUE	FALSE	FALSE	FALSE	FALSE	FALSE	FALSE	22	4	5	40
20535	1.24575e+18	0	0	0	0	TRUE	TRUE	TRUE	FALSE	9.44502	6.04973	FALSE	FALSE	FALSE	FALSE	FALSE	FALSE	FALSE	FALSE	TRUE	FALSE	FALSE	FALSE	FALSE	FALSE	FALSE	FALSE	FALSE	FALSE	FALSE	16	4	5	26
20536	1.24573e+18	0	0	0	0	TRUE	TRUE	TRUE	FALSE	9.44502	6.04973	FALSE	FALSE	FALSE	FALSE	FALSE	FALSE	FALSE	FALSE	TRUE	FALSE	FALSE	FALSE	FALSE	FALSE	FALSE	FALSE	TRUE	FALSE	FALSE	15	4	5	13
20538	1.2455e+18	0	0	0	0	TRUE	FALSE	FALSE	TRUE	9.44502	6.04973	TRUE	TRUE	FALSE	FALSE	FALSE	FALSE	FALSE	FALSE	FALSE	FALSE	FALSE	FALSE	FALSE	FALSE	FALSE	FALSE	FALSE	FALSE	FALSE	0	4	5	0
20541	1.24545e+18	0	0	0	0	TRUE	TRUE	TRUE	FALSE	9.44502	6.04973	FALSE	FALSE	FALSE	FALSE	FALSE	FALSE	FALSE	FALSE	TRUE	FALSE	FALSE	FALSE	TRUE	FALSE	FALSE	FALSE	FALSE	FALSE	FALSE	20	4	4	3
20543	1.24538e+18	0	0	0	0	TRUE	TRUE	TRUE	TRUE	9.44502	6.04973	FALSE	FALSE	FALSE	FALSE	FALSE	FALSE	FALSE	FALSE	TRUE	FALSE	TRUE	FALSE	TRUE	FALSE	FALSE	FALSE	FALSE	FALSE	FALSE	15	4	4	13
20544	1.24537e+18	0	0	0	0	TRUE	FALSE	TRUE	TRUE	9.44502	6.04973	TRUE	FALSE	FALSE	FALSE	FALSE	FALSE	FALSE	FALSE	FALSE	FALSE	FALSE	FALSE	TRUE	FALSE	FALSE	FALSE	FALSE	FALSE	FALSE	15	4	4	1
20545	1.24537e+18	0	0	0	0	TRUE	FALSE	FALSE	TRUE	9.44502	6.04973	TRUE	FALSE	FALSE	FALSE	FALSE	FALSE	FALSE	FALSE	FALSE	FALSE	FALSE	FALSE	FALSE	FALSE	FALSE	FALSE	FALSE	FALSE	FALSE	15	4	4	0
20546	1.24537e+18	0	0	0	0	TRUE	FALSE	FALSE	TRUE	9.44502	6.04973	TRUE	FALSE	FALSE	FALSE	FALSE	FALSE	FALSE	FALSE	FALSE	FALSE	FALSE	FALSE	TRUE	FALSE	FALSE	FALSE	FALSE	FALSE	FALSE	15	4	4	0
20547	1.24537e+18	0	0	0	0	TRUE	FALSE	FALSE	TRUE	9.44502	6.04973	TRUE	FALSE	FALSE	FALSE	FALSE	FALSE	FALSE	FALSE	FALSE	FALSE	FALSE	FALSE	FALSE	FALSE	FALSE	FALSE	FALSE	FALSE	FALSE	15	4	4	0
20548	1.24536e+18	0	0	0	0	TRUE	FALSE	FALSE	TRUE	9.44502	6.04973	TRUE	TRUE	FALSE	FALSE	TRUE	FALSE	FALSE	FALSE	FALSE	FALSE	FALSE	FALSE	FALSE	FALSE	FALSE	FALSE	TRUE	FALSE	FALSE	14	4	4	3
20549	1.2452e+18	0	0	0	0	TRUE	FALSE	TRUE	TRUE	9.44502	6.04973	TRUE	FALSE	FALSE	FALSE	TRUE	FALSE	FALSE	FALSE	FALSE	FALSE	FALSE	FALSE	FALSE	FALSE	FALSE	FALSE	FALSE	FALSE	FALSE	4	4	4	0
20555	1.24508e+18	0	0	0	0	TRUE	TRUE	TRUE	FALSE	9.44502	6.04973	FALSE	FALSE	FALSE	FALSE	TRUE	FALSE	FALSE	FALSE	TRUE	FALSE	FALSE	FALSE	FALSE	FALSE	FALSE	FALSE	TRUE	FALSE	FALSE	20	3	3	21
20556	1.24508e+18	0	0	0	0	TRUE	TRUE	TRUE	FALSE	9.44502	6.04973	FALSE	FALSE	FALSE	FALSE	FALSE	FALSE	FALSE	FALSE	TRUE	FALSE	FALSE	FALSE	FALSE	FALSE	TRUE	FALSE	FALSE	FALSE	FALSE	20	3	3	13
20557	1.24505e+18	0	0	0	0	TRUE	TRUE	TRUE	FALSE	9.44502	6.04973	FALSE	FALSE	FALSE	FALSE	FALSE	TRUE	FALSE	FALSE	TRUE	FALSE	FALSE	TRUE	FALSE	FALSE	FALSE	FALSE	FALSE	FALSE	FALSE	18	3	3	21
20558	1.24503e+18	0	0	0	0	TRUE	FALSE	FALSE	TRUE	9.44502	6.04973	TRUE	FALSE	FALSE	FALSE	TRUE	FALSE	FALSE	TRUE	FALSE	FALSE	FALSE	FALSE	FALSE	FALSE	FALSE	TRUE	FALSE	FALSE	FALSE	17	3	3	0
20559	1.24503e+18	0	0	0	0	TRUE	FALSE	FALSE	TRUE	9.44502	6.04973	TRUE	FALSE	FALSE	FALSE	FALSE	FALSE	FALSE	FALSE	FALSE	FALSE	FALSE	FALSE	FALSE	FALSE	FALSE	FALSE	FALSE	FALSE	FALSE	16	3	3	0
20561	1.24501e+18	0	0	0	0	TRUE	TRUE	TRUE	FALSE	9.44502	6.04973	FALSE	FALSE	FALSE	FALSE	TRUE	FALSE	FALSE	FALSE	TRUE	FALSE	FALSE	FALSE	FALSE	FALSE	FALSE	FALSE	FALSE	FALSE	FALSE	15	3	3	53
20562	1.24501e+18	0	0	0	0	TRUE	TRUE	TRUE	TRUE	9.44502	6.04973	FALSE	TRUE	FALSE	FALSE	FALSE	TRUE	FALSE	FALSE	TRUE	FALSE	FALSE	TRUE	TRUE	FALSE	FALSE	FALSE	FALSE	FALSE	FALSE	15	3	3	19
20563	1.24476e+18	0	0	0	0	TRUE	FALSE	FALSE	TRUE	9.44502	6.04973	TRUE	FALSE	FALSE	FALSE	FALSE	FALSE	FALSE	FALSE	FALSE	FALSE	FALSE	FALSE	FALSE	FALSE	FALSE	FALSE	TRUE	FALSE	FALSE	23	3	2	0
20564	1.24473e+18	0	0	0	0	TRUE	TRUE	TRUE	FALSE	9.44502	6.04973	FALSE	FALSE	FALSE	FALSE	TRUE	FALSE	FALSE	FALSE	TRUE	FALSE	FALSE	TRUE	FALSE	FALSE	FALSE	FALSE	FALSE	FALSE	FALSE	20	3	2	34
20565	1.24473e+18	0	0	0	0	TRUE	FALSE	FALSE	TRUE	9.44502	6.04973	TRUE	FALSE	FALSE	TRUE	FALSE	TRUE	FALSE	FALSE	FALSE	FALSE	FALSE	FALSE	TRUE	FALSE	FALSE	FALSE	FALSE	FALSE	FALSE	20	3	2	0
20566	1.24469e+18	0	0	0	0	TRUE	FALSE	FALSE	FALSE	9.44502	6.04973	FALSE	TRUE	TRUE	TRUE	FALSE	FALSE	FALSE	FALSE	TRUE	FALSE	FALSE	FALSE	FALSE	FALSE	FALSE	FALSE	FALSE	FALSE	FALSE	18	3	2	10
20567	1.24468e+18	0	0	0	0	TRUE	FALSE	FALSE	TRUE	9.44502	6.04973	TRUE	FALSE	FALSE	FALSE	FALSE	FALSE	FALSE	FALSE	FALSE	FALSE	FALSE	FALSE	FALSE	FALSE	FALSE	FALSE	FALSE	FALSE	FALSE	17	3	2	0
20568	1.24466e+18	0	0	0	0	TRUE	TRUE	FALSE	FALSE	9.44502	6.04973	FALSE	TRUE	FALSE	FALSE	FALSE	FALSE	TRUE	FALSE	TRUE	FALSE	FALSE	FALSE	FALSE	FALSE	FALSE	FALSE	FALSE	FALSE	FALSE	16	3	2	24
20569	1.24465e+18	0	0	0	0	TRUE	FALSE	FALSE	TRUE	9.44502	6.04973	TRUE	FALSE	FALSE	FALSE	TRUE	FALSE	FALSE	FALSE	FALSE	FALSE	FALSE	FALSE	TRUE	FALSE	FALSE	FALSE	TRUE	FALSE	FALSE	15	3	2	0
20570	1.24465e+18	0	0	0	0	TRUE	FALSE	FALSE	TRUE	9.44502	6.04973	TRUE	FALSE	FALSE	FALSE	TRUE	FALSE	FALSE	FALSE	FALSE	FALSE	FALSE	FALSE	TRUE	FALSE	FALSE	FALSE	TRUE	FALSE	FALSE	15	3	2	2
20575	1.24439e+18	0	0	0	0	TRUE	FALSE	FALSE	TRUE	9.44502	6.04973	FALSE	FALSE	FALSE	TRUE	FALSE	FALSE	TRUE	FALSE	TRUE	FALSE	FALSE	FALSE	TRUE	FALSE	FALSE	FALSE	FALSE	FALSE	FALSE	22	3	1	176
20579	1.24428e+18	0	0	0	0	TRUE	TRUE	TRUE	FALSE	9.44502	6.04973	FALSE	FALSE	FALSE	FALSE	FALSE	FALSE	FALSE	FALSE	FALSE	FALSE	FALSE	FALSE	FALSE	FALSE	TRUE	TRUE	FALSE	FALSE	FALSE	14	3	1	15
20582	1.24411e+18	0	0	0	0	TRUE	FALSE	FALSE	TRUE	9.44502	6.04973	TRUE	FALSE	FALSE	FALSE	TRUE	FALSE	FALSE	FALSE	FALSE	FALSE	FALSE	FALSE	FALSE	FALSE	FALSE	FALSE	TRUE	TRUE	FALSE	3	3	1	0
20583	1.24409e+18	0	0	0	0	TRUE	FALSE	FALSE	TRUE	9.44502	6.04973	TRUE	FALSE	FALSE	FALSE	TRUE	FALSE	FALSE	FALSE	FALSE	FALSE	FALSE	FALSE	FALSE	FALSE	FALSE	TRUE	TRUE	FALSE	FALSE	2	3	1	0
20584	1.24409e+18	0	0	0	0	TRUE	FALSE	FALSE	TRUE	9.44502	6.04973	TRUE	FALSE	FALSE	FALSE	TRUE	FALSE	FALSE	FALSE	FALSE	FALSE	FALSE	FALSE	FALSE	FALSE	FALSE	TRUE	TRUE	FALSE	FALSE	2	3	1	0
20585	1.24409e+18	0	0	0	0	TRUE	FALSE	FALSE	TRUE	9.44502	6.04973	TRUE	FALSE	FALSE	FALSE	TRUE	FALSE	FALSE	FALSE	FALSE	FALSE	FALSE	FALSE	FALSE	FALSE	FALSE	TRUE	TRUE	FALSE	FALSE	2	3	1	2
20586	1.24409e+18	0	0	0	0	TRUE	FALSE	TRUE	FALSE	9.44502	6.04973	TRUE	FALSE	FALSE	FALSE	FALSE	FALSE	FALSE	FALSE	FALSE	FALSE	FALSE	FALSE	FALSE	FALSE	FALSE	FALSE	FALSE	FALSE	FALSE	2	3	1	9
20587	1.24409e+18	0	0	0	0	TRUE	TRUE	TRUE	FALSE	9.44502	6.04973	FALSE	FALSE	FALSE	FALSE	TRUE	FALSE	FALSE	FALSE	TRUE	FALSE	FALSE	FALSE	FALSE	FALSE	FALSE	FALSE	FALSE	FALSE	FALSE	2	3	1	45
20588	1.24409e+18	0	0	0	0	TRUE	FALSE	FALSE	TRUE	9.44502	6.04973	TRUE	FALSE	FALSE	FALSE	TRUE	FALSE	FALSE	FALSE	FALSE	FALSE	FALSE	FALSE	FALSE	FALSE	FALSE	TRUE	TRUE	FALSE	FALSE	2	3	1	0
20589	1.24408e+18	0	0	0	0	TRUE	TRUE	TRUE	FALSE	9.44502	6.04973	FALSE	FALSE	FALSE	FALSE	FALSE	FALSE	FALSE	FALSE	TRUE	FALSE	FALSE	TRUE	FALSE	FALSE	FALSE	FALSE	TRUE	FALSE	FALSE	1	3	1	17
20592	1.24393e+18	0	0	0	0	TRUE	TRUE	TRUE	TRUE	9.44502	6.04973	TRUE	FALSE	FALSE	FALSE	TRUE	FALSE	FALSE	FALSE	FALSE	FALSE	FALSE	FALSE	FALSE	FALSE	FALSE	FALSE	TRUE	TRUE	FALSE	16	3	7	5
20594	1.24369e+18	0	0	0	0	TRUE	FALSE	TRUE	TRUE	9.44502	6.04973	TRUE	FALSE	TRUE	FALSE	FALSE	FALSE	FALSE	FALSE	FALSE	FALSE	FALSE	FALSE	FALSE	FALSE	FALSE	FALSE	FALSE	FALSE	FALSE	23	3	6	0
20595	1.24369e+18	0	0	0	0	TRUE	FALSE	TRUE	TRUE	9.44502	6.04973	TRUE	FALSE	TRUE	FALSE	FALSE	FALSE	FALSE	FALSE	FALSE	FALSE	FALSE	FALSE	FALSE	FALSE	FALSE	FALSE	FALSE	FALSE	FALSE	23	3	6	0
20596	1.24368e+18	0	0	0	0	TRUE	TRUE	TRUE	TRUE	9.44502	6.04973	FALSE	FALSE	FALSE	FALSE	TRUE	FALSE	FALSE	FALSE	TRUE	FALSE	FALSE	FALSE	FALSE	FALSE	FALSE	FALSE	TRUE	TRUE	FALSE	23	3	6	40
20597	1.24366e+18	0	0	0	0	TRUE	FALSE	FALSE	TRUE	9.44502	6.04973	TRUE	TRUE	FALSE	FALSE	TRUE	FALSE	FALSE	FALSE	FALSE	FALSE	FALSE	FALSE	FALSE	FALSE	FALSE	FALSE	FALSE	FALSE	FALSE	22	3	6	0
20602	1.24366e+18	0	0	0	0	TRUE	FALSE	TRUE	TRUE	9.44502	6.04973	FALSE	FALSE	FALSE	TRUE	FALSE	FALSE	FALSE	FALSE	TRUE	FALSE	FALSE	FALSE	TRUE	FALSE	FALSE	FALSE	FALSE	FALSE	FALSE	22	3	6	9
20604	1.24365e+18	0	0	0	0	TRUE	TRUE	TRUE	FALSE	9.44502	6.04973	FALSE	TRUE	FALSE	FALSE	TRUE	FALSE	FALSE	FALSE	FALSE	FALSE	FALSE	FALSE	FALSE	FALSE	FALSE	FALSE	FALSE	TRUE	FALSE	21	3	6	20
20605	1.24363e+18	0	0	0	0	TRUE	TRUE	TRUE	FALSE	9.44502	6.04973	FALSE	FALSE	FALSE	FALSE	FALSE	FALSE	FALSE	FALSE	TRUE	FALSE	FALSE	TRUE	FALSE	FALSE	FALSE	FALSE	TRUE	FALSE	FALSE	19	3	6	16
20606	1.24361e+18	0	0	0	0	TRUE	TRUE	TRUE	FALSE	9.44502	6.04973	FALSE	FALSE	FALSE	FALSE	TRUE	FALSE	FALSE	FALSE	TRUE	FALSE	FALSE	TRUE	FALSE	FALSE	FALSE	FALSE	FALSE	TRUE	FALSE	18	3	6	10
20607	1.24358e+18	0	0	0	0	TRUE	TRUE	TRUE	FALSE	9.44502	6.04973	FALSE	FALSE	FALSE	FALSE	TRUE	FALSE	FALSE	FALSE	TRUE	FALSE	FALSE	FALSE	FALSE	FALSE	FALSE	FALSE	TRUE	FALSE	FALSE	16	3	6	29
20609	1.24356e+18	0	0	0	0	TRUE	FALSE	FALSE	FALSE	9.44502	6.04973	FALSE	FALSE	FALSE	FALSE	FALSE	FALSE	FALSE	FALSE	FALSE	TRUE	FALSE	FALSE	FALSE	FALSE	FALSE	FALSE	FALSE	FALSE	FALSE	15	3	6	69
20610	1.24356e+18	0	0	0	0	TRUE	TRUE	TRUE	FALSE	9.44502	6.04973	FALSE	FALSE	FALSE	TRUE	TRUE	FALSE	FALSE	FALSE	TRUE	FALSE	FALSE	TRUE	FALSE	FALSE	FALSE	FALSE	FALSE	TRUE	FALSE	15	3	6	12
20611	1.24353e+18	0	0	0	0	TRUE	TRUE	FALSE	FALSE	9.44502	6.04973	TRUE	FALSE	FALSE	FALSE	TRUE	FALSE	FALSE	FALSE	FALSE	FALSE	FALSE	FALSE	FALSE	FALSE	FALSE	TRUE	TRUE	FALSE	FALSE	13	3	6	3
20612	1.24353e+18	0	0	0	0	TRUE	FALSE	FALSE	FALSE	9.44502	6.04973	FALSE	FALSE	FALSE	FALSE	FALSE	FALSE	FALSE	FALSE	FALSE	FALSE	FALSE	TRUE	FALSE	FALSE	TRUE	FALSE	TRUE	FALSE	FALSE	13	3	6	11
20614	1.24333e+18	0	0	0	0	TRUE	TRUE	TRUE	TRUE	9.44502	6.04973	FALSE	FALSE	FALSE	FALSE	FALSE	TRUE	FALSE	TRUE	TRUE	FALSE	FALSE	TRUE	FALSE	FALSE	FALSE	TRUE	TRUE	FALSE	FALSE	0	3	6	23
20618	1.24326e+18	0	0	0	0	TRUE	FALSE	TRUE	FALSE	9.44502	6.04973	TRUE	FALSE	FALSE	FALSE	FALSE	FALSE	FALSE	FALSE	FALSE	FALSE	FALSE	TRUE	FALSE	FALSE	FALSE	FALSE	FALSE	FALSE	FALSE	19	3	5	4
20622	1.24324e+18	0	0	0	0	TRUE	TRUE	TRUE	FALSE	9.44502	6.04973	FALSE	FALSE	FALSE	FALSE	FALSE	TRUE	FALSE	FALSE	TRUE	FALSE	FALSE	TRUE	FALSE	FALSE	FALSE	FALSE	FALSE	TRUE	FALSE	18	3	5	8
20623	1.24324e+18	0	0	0	0	TRUE	TRUE	FALSE	FALSE	9.44502	6.04973	FALSE	TRUE	FALSE	FALSE	FALSE	FALSE	FALSE	FALSE	TRUE	FALSE	FALSE	TRUE	FALSE	FALSE	FALSE	FALSE	FALSE	FALSE	FALSE	18	3	5	49
20624	1.24324e+18	0	0	0	0	TRUE	FALSE	FALSE	TRUE	9.44502	6.04973	TRUE	FALSE	FALSE	FALSE	FALSE	FALSE	FALSE	FALSE	FALSE	FALSE	FALSE	FALSE	FALSE	FALSE	FALSE	FALSE	TRUE	FALSE	FALSE	18	3	5	0
20625	1.24324e+18	0	0	0	0	TRUE	FALSE	FALSE	TRUE	9.44502	6.04973	TRUE	FALSE	FALSE	FALSE	FALSE	FALSE	FALSE	FALSE	FALSE	FALSE	FALSE	FALSE	FALSE	FALSE	FALSE	FALSE	FALSE	FALSE	FALSE	18	3	5	0
20626	1.24322e+18	0	0	0	0	TRUE	TRUE	TRUE	TRUE	9.44502	6.04973	FALSE	FALSE	FALSE	FALSE	FALSE	FALSE	FALSE	FALSE	TRUE	FALSE	FALSE	FALSE	FALSE	FALSE	FALSE	FALSE	TRUE	TRUE	FALSE	16	3	5	63
20627	1.2432e+18	0	0	0	0	TRUE	FALSE	FALSE	TRUE	9.44502	6.04973	TRUE	FALSE	FALSE	FALSE	FALSE	FALSE	FALSE	FALSE	FALSE	FALSE	FALSE	FALSE	FALSE	FALSE	FALSE	FALSE	FALSE	FALSE	FALSE	15	3	5	0
20628	1.2432e+18	0	0	0	0	TRUE	FALSE	FALSE	FALSE	9.44502	6.04973	TRUE	FALSE	FALSE	FALSE	TRUE	FALSE	FALSE	FALSE	FALSE	FALSE	FALSE	FALSE	FALSE	FALSE	FALSE	FALSE	TRUE	TRUE	FALSE	15	3	5	3
20629	1.24318e+18	0	0	0	0	TRUE	TRUE	TRUE	FALSE	9.44502	6.04973	FALSE	FALSE	FALSE	FALSE	TRUE	FALSE	FALSE	FALSE	FALSE	FALSE	FALSE	FALSE	FALSE	FALSE	FALSE	FALSE	TRUE	FALSE	FALSE	14	3	5	33
20631	1.24299e+18	0	0	0	0	TRUE	TRUE	TRUE	FALSE	9.44502	6.04973	FALSE	FALSE	FALSE	FALSE	TRUE	FALSE	FALSE	FALSE	TRUE	FALSE	FALSE	TRUE	FALSE	FALSE	FALSE	FALSE	TRUE	FALSE	FALSE	1	3	5	29
20632	1.24296e+18	0	0	0	0	TRUE	FALSE	FALSE	TRUE	9.44502	6.04973	TRUE	FALSE	FALSE	FALSE	FALSE	FALSE	FALSE	FALSE	FALSE	FALSE	FALSE	FALSE	TRUE	FALSE	FALSE	FALSE	FALSE	FALSE	FALSE	23	3	4	0
20633	1.24295e+18	0	0	0	0	TRUE	FALSE	FALSE	TRUE	9.44502	6.04973	TRUE	FALSE	FALSE	FALSE	TRUE	FALSE	FALSE	FALSE	FALSE	FALSE	FALSE	FALSE	TRUE	FALSE	FALSE	FALSE	TRUE	FALSE	FALSE	23	3	4	0
20634	1.24294e+18	0	0	0	0	TRUE	TRUE	FALSE	FALSE	9.44502	6.04973	FALSE	FALSE	FALSE	FALSE	TRUE	FALSE	FALSE	FALSE	FALSE	FALSE	FALSE	FALSE	FALSE	FALSE	FALSE	FALSE	TRUE	FALSE	FALSE	22	3	4	44
20635	1.24294e+18	0	0	0	0	TRUE	TRUE	TRUE	FALSE	9.44502	6.04973	FALSE	FALSE	FALSE	FALSE	TRUE	FALSE	TRUE	FALSE	TRUE	FALSE	FALSE	FALSE	FALSE	FALSE	FALSE	FALSE	FALSE	FALSE	FALSE	22	3	4	26
20638	1.24289e+18	0	0	0	0	TRUE	TRUE	FALSE	FALSE	9.44502	6.04973	FALSE	TRUE	FALSE	TRUE	FALSE	FALSE	FALSE	FALSE	TRUE	FALSE	FALSE	FALSE	FALSE	FALSE	FALSE	TRUE	FALSE	FALSE	FALSE	19	3	4	34
20639	1.24286e+18	0	0	0	0	TRUE	TRUE	TRUE	FALSE	9.44502	6.04973	FALSE	FALSE	FALSE	FALSE	FALSE	FALSE	FALSE	FALSE	TRUE	FALSE	FALSE	FALSE	FALSE	FALSE	TRUE	FALSE	FALSE	FALSE	FALSE	16	3	4	9
20640	1.24284e+18	0	0	0	0	TRUE	TRUE	TRUE	FALSE	9.44502	6.04973	FALSE	FALSE	FALSE	FALSE	TRUE	FALSE	FALSE	FALSE	TRUE	FALSE	FALSE	FALSE	FALSE	FALSE	FALSE	FALSE	FALSE	FALSE	FALSE	15	3	4	41
20641	1.24283e+18	0	0	0	0	TRUE	TRUE	TRUE	TRUE	9.44502	6.04973	FALSE	FALSE	FALSE	FALSE	FALSE	TRUE	FALSE	FALSE	TRUE	FALSE	FALSE	FALSE	TRUE	FALSE	TRUE	FALSE	FALSE	FALSE	FALSE	15	3	4	8
20644	1.24282e+18	0	0	0	0	TRUE	TRUE	TRUE	FALSE	9.44502	6.04973	FALSE	FALSE	FALSE	TRUE	TRUE	FALSE	FALSE	FALSE	FALSE	FALSE	FALSE	TRUE	TRUE	FALSE	FALSE	FALSE	FALSE	FALSE	FALSE	14	3	4	21
20646	1.24265e+18	0	0	0	0	TRUE	FALSE	FALSE	TRUE	9.44502	6.04973	TRUE	FALSE	FALSE	TRUE	FALSE	FALSE	FALSE	FALSE	FALSE	FALSE	FALSE	FALSE	FALSE	FALSE	FALSE	FALSE	FALSE	FALSE	FALSE	2	3	4	0
20647	1.24264e+18	0	0	0	0	TRUE	TRUE	FALSE	TRUE	9.44502	6.04973	TRUE	FALSE	FALSE	FALSE	FALSE	FALSE	FALSE	FALSE	FALSE	FALSE	FALSE	FALSE	FALSE	FALSE	FALSE	FALSE	TRUE	FALSE	FALSE	2	3	4	4
20648	1.24264e+18	0	0	0	0	TRUE	TRUE	TRUE	FALSE	9.44502	6.04973	TRUE	FALSE	FALSE	FALSE	FALSE	FALSE	FALSE	FALSE	FALSE	FALSE	FALSE	FALSE	FALSE	FALSE	FALSE	FALSE	FALSE	FALSE	FALSE	2	3	4	4
20649	1.24264e+18	0	0	0	0	TRUE	FALSE	FALSE	FALSE	9.44502	6.04973	FALSE	FALSE	FALSE	FALSE	FALSE	FALSE	FALSE	FALSE	FALSE	FALSE	FALSE	FALSE	FALSE	FALSE	FALSE	FALSE	TRUE	FALSE	FALSE	2	3	4	35
20650	1.24264e+18	0	0	0	0	TRUE	FALSE	FALSE	TRUE	9.44502	6.04973	TRUE	FALSE	TRUE	FALSE	FALSE	FALSE	FALSE	FALSE	FALSE	FALSE	FALSE	FALSE	FALSE	FALSE	FALSE	FALSE	FALSE	FALSE	FALSE	2	3	4	0
20651	1.24263e+18	0	0	0	0	TRUE	TRUE	TRUE	FALSE	9.44502	6.04973	FALSE	FALSE	FALSE	FALSE	FALSE	FALSE	FALSE	FALSE	TRUE	FALSE	FALSE	TRUE	FALSE	FALSE	FALSE	FALSE	FALSE	TRUE	FALSE	2	3	4	25
20652	1.24262e+18	0	0	0	0	TRUE	FALSE	FALSE	FALSE	9.44502	6.04973	TRUE	FALSE	FALSE	FALSE	FALSE	FALSE	FALSE	FALSE	FALSE	FALSE	FALSE	FALSE	FALSE	FALSE	FALSE	FALSE	FALSE	FALSE	FALSE	1	3	4	0
20653	1.24262e+18	0	0	0	0	TRUE	FALSE	FALSE	FALSE	9.44502	6.04973	FALSE	TRUE	TRUE	TRUE	FALSE	FALSE	FALSE	FALSE	TRUE	FALSE	TRUE	FALSE	FALSE	FALSE	FALSE	FALSE	FALSE	FALSE	FALSE	1	3	4	31
20654	1.24261e+18	0	0	0	0	TRUE	FALSE	FALSE	TRUE	9.44502	6.04973	TRUE	FALSE	FALSE	FALSE	TRUE	FALSE	FALSE	FALSE	FALSE	FALSE	FALSE	FALSE	FALSE	FALSE	FALSE	FALSE	FALSE	FALSE	FALSE	0	3	4	4
20655	1.24257e+18	0	0	0	0	TRUE	FALSE	FALSE	TRUE	9.44502	6.04973	TRUE	FALSE	FALSE	FALSE	FALSE	FALSE	FALSE	FALSE	FALSE	FALSE	FALSE	FALSE	FALSE	FALSE	FALSE	FALSE	FALSE	FALSE	FALSE	22	3	3	0
20656	1.24257e+18	0	0	0	0	TRUE	FALSE	FALSE	FALSE	9.44502	6.04973	TRUE	FALSE	FALSE	FALSE	TRUE	FALSE	FALSE	FALSE	FALSE	FALSE	FALSE	FALSE	FALSE	FALSE	FALSE	FALSE	TRUE	FALSE	FALSE	22	3	3	8
20657	1.24257e+18	0	0	0	0	TRUE	FALSE	TRUE	FALSE	9.44502	6.04973	TRUE	FALSE	FALSE	FALSE	FALSE	TRUE	FALSE	FALSE	FALSE	FALSE	FALSE	FALSE	FALSE	FALSE	FALSE	TRUE	TRUE	FALSE	FALSE	21	3	3	8
20658	1.24257e+18	0	0	0	0	TRUE	TRUE	FALSE	FALSE	9.44502	6.04973	FALSE	FALSE	FALSE	FALSE	TRUE	TRUE	FALSE	FALSE	FALSE	FALSE	FALSE	TRUE	FALSE	FALSE	FALSE	FALSE	FALSE	FALSE	FALSE	21	3	3	18
20660	1.24257e+18	0	0	0	0	TRUE	TRUE	TRUE	FALSE	9.44502	6.04973	FALSE	FALSE	FALSE	FALSE	TRUE	FALSE	FALSE	FALSE	TRUE	FALSE	FALSE	FALSE	FALSE	FALSE	FALSE	FALSE	FALSE	FALSE	FALSE	21	3	3	15
20661	1.24256e+18	0	0	0	0	TRUE	FALSE	FALSE	FALSE	9.44502	6.04973	TRUE	FALSE	FALSE	FALSE	FALSE	TRUE	FALSE	FALSE	FALSE	FALSE	FALSE	TRUE	FALSE	FALSE	FALSE	FALSE	TRUE	FALSE	TRUE	21	3	3	16
20662	1.24256e+18	0	0	0	0	TRUE	FALSE	FALSE	FALSE	9.44502	6.04973	FALSE	FALSE	TRUE	TRUE	FALSE	TRUE	FALSE	FALSE	TRUE	FALSE	FALSE	FALSE	FALSE	FALSE	FALSE	FALSE	FALSE	FALSE	TRUE	21	3	3	23
20663	1.24255e+18	0	0	0	0	TRUE	TRUE	FALSE	FALSE	9.44502	6.04973	TRUE	FALSE	FALSE	FALSE	TRUE	FALSE	FALSE	FALSE	FALSE	FALSE	FALSE	FALSE	FALSE	FALSE	FALSE	FALSE	FALSE	TRUE	FALSE	20	3	3	4
20665	1.24255e+18	0	0	0	0	TRUE	TRUE	TRUE	FALSE	9.44502	6.04973	FALSE	FALSE	FALSE	FALSE	TRUE	FALSE	FALSE	FALSE	TRUE	FALSE	FALSE	FALSE	FALSE	FALSE	FALSE	FALSE	FALSE	FALSE	FALSE	20	3	3	27
20666	1.24248e+18	0	0	0	0	TRUE	TRUE	TRUE	FALSE	9.44502	6.04973	FALSE	FALSE	FALSE	FALSE	TRUE	FALSE	FALSE	FALSE	TRUE	FALSE	FALSE	FALSE	FALSE	FALSE	FALSE	FALSE	FALSE	FALSE	FALSE	15	3	3	28
20667	1.24248e+18	0	0	0	0	TRUE	FALSE	FALSE	FALSE	9.44502	6.04973	TRUE	TRUE	TRUE	FALSE	FALSE	FALSE	FALSE	FALSE	FALSE	FALSE	FALSE	FALSE	FALSE	FALSE	FALSE	FALSE	FALSE	FALSE	FALSE	15	3	3	0
20668	1.24248e+18	0	0	0	0	TRUE	FALSE	FALSE	TRUE	9.44502	6.04973	TRUE	FALSE	FALSE	FALSE	FALSE	FALSE	FALSE	FALSE	FALSE	FALSE	FALSE	FALSE	FALSE	FALSE	FALSE	FALSE	FALSE	FALSE	FALSE	15	3	3	0
20669	1.24247e+18	0	0	0	0	TRUE	FALSE	TRUE	TRUE	9.44502	6.04973	TRUE	FALSE	FALSE	FALSE	TRUE	FALSE	FALSE	FALSE	FALSE	FALSE	FALSE	FALSE	FALSE	FALSE	FALSE	FALSE	FALSE	FALSE	FALSE	15	3	3	0
20670	1.24247e+18	0	0	0	0	TRUE	FALSE	FALSE	TRUE	9.44502	6.04973	TRUE	FALSE	FALSE	FALSE	FALSE	FALSE	FALSE	FALSE	FALSE	FALSE	FALSE	FALSE	FALSE	FALSE	FALSE	FALSE	FALSE	FALSE	FALSE	15	3	3	1
20672	1.24229e+18	0	0	0	0	TRUE	FALSE	FALSE	TRUE	9.44502	6.04973	TRUE	FALSE	FALSE	FALSE	TRUE	FALSE	FALSE	FALSE	FALSE	FALSE	FALSE	FALSE	FALSE	FALSE	FALSE	FALSE	TRUE	FALSE	FALSE	3	3	3	0
20673	1.24229e+18	0	0	0	0	TRUE	FALSE	FALSE	TRUE	9.44502	6.04973	TRUE	FALSE	FALSE	FALSE	FALSE	FALSE	FALSE	FALSE	FALSE	FALSE	FALSE	FALSE	FALSE	FALSE	FALSE	FALSE	TRUE	FALSE	FALSE	3	3	3	0
20674	1.24222e+18	0	0	0	0	TRUE	TRUE	FALSE	FALSE	9.44502	6.04973	FALSE	FALSE	FALSE	FALSE	FALSE	FALSE	FALSE	FALSE	TRUE	FALSE	FALSE	TRUE	FALSE	FALSE	FALSE	FALSE	FALSE	TRUE	FALSE	22	3	2	70
20675	1.24222e+18	0	0	0	0	TRUE	TRUE	TRUE	FALSE	9.44502	6.04973	FALSE	FALSE	FALSE	FALSE	TRUE	FALSE	FALSE	FALSE	TRUE	FALSE	FALSE	TRUE	FALSE	FALSE	FALSE	FALSE	FALSE	TRUE	FALSE	22	3	2	4
20676	1.24221e+18	0	0	0	0	TRUE	TRUE	TRUE	FALSE	9.44502	6.04973	FALSE	FALSE	FALSE	FALSE	FALSE	FALSE	FALSE	FALSE	TRUE	FALSE	FALSE	TRUE	FALSE	FALSE	FALSE	FALSE	TRUE	TRUE	FALSE	22	3	2	11
20677	1.24221e+18	0	0	0	0	TRUE	TRUE	TRUE	FALSE	9.44502	6.04973	FALSE	FALSE	FALSE	FALSE	TRUE	FALSE	FALSE	FALSE	TRUE	FALSE	FALSE	FALSE	FALSE	FALSE	FALSE	FALSE	FALSE	FALSE	FALSE	21	3	2	37
20678	1.24218e+18	0	0	0	0	TRUE	FALSE	TRUE	FALSE	9.44502	6.04973	TRUE	FALSE	FALSE	TRUE	FALSE	FALSE	FALSE	FALSE	FALSE	FALSE	FALSE	FALSE	FALSE	FALSE	FALSE	FALSE	TRUE	FALSE	FALSE	20	3	2	2
20679	1.24218e+18	0	0	0	0	TRUE	TRUE	FALSE	FALSE	9.44502	6.04973	FALSE	FALSE	FALSE	TRUE	FALSE	FALSE	FALSE	FALSE	TRUE	FALSE	FALSE	TRUE	TRUE	FALSE	FALSE	TRUE	TRUE	FALSE	FALSE	20	3	2	9
20680	1.24217e+18	0	0	0	0	TRUE	FALSE	TRUE	FALSE	9.44502	6.04973	TRUE	FALSE	FALSE	FALSE	FALSE	FALSE	FALSE	FALSE	FALSE	FALSE	FALSE	FALSE	FALSE	FALSE	FALSE	FALSE	FALSE	TRUE	FALSE	19	3	2	2
20682	1.24215e+18	0	0	0	0	TRUE	TRUE	TRUE	FALSE	9.44502	6.04973	FALSE	FALSE	FALSE	FALSE	FALSE	FALSE	FALSE	FALSE	TRUE	FALSE	FALSE	FALSE	TRUE	FALSE	FALSE	FALSE	TRUE	FALSE	FALSE	18	3	2	19
20684	1.24214e+18	0	0	0	0	TRUE	TRUE	TRUE	FALSE	9.44502	6.04973	FALSE	FALSE	FALSE	TRUE	TRUE	FALSE	FALSE	FALSE	TRUE	FALSE	FALSE	FALSE	FALSE	FALSE	FALSE	FALSE	FALSE	TRUE	FALSE	17	3	2	21
20686	1.24212e+18	0	0	0	0	TRUE	TRUE	TRUE	FALSE	9.44502	6.04973	FALSE	FALSE	FALSE	TRUE	FALSE	FALSE	FALSE	FALSE	TRUE	FALSE	FALSE	TRUE	FALSE	FALSE	FALSE	FALSE	FALSE	TRUE	TRUE	16	3	2	7
20687	1.24209e+18	0	0	0	0	TRUE	TRUE	TRUE	FALSE	9.44502	6.04973	TRUE	FALSE	FALSE	TRUE	TRUE	FALSE	FALSE	FALSE	FALSE	FALSE	FALSE	TRUE	FALSE	FALSE	FALSE	FALSE	FALSE	FALSE	FALSE	13	3	2	4
20688	1.24209e+18	0	0	0	0	TRUE	FALSE	FALSE	FALSE	9.44502	6.04973	TRUE	FALSE	FALSE	TRUE	FALSE	FALSE	FALSE	FALSE	FALSE	FALSE	FALSE	FALSE	FALSE	FALSE	TRUE	FALSE	TRUE	FALSE	FALSE	13	3	2	3
20689	1.24209e+18	0	0	0	0	TRUE	TRUE	TRUE	FALSE	9.44502	6.04973	FALSE	FALSE	FALSE	FALSE	FALSE	TRUE	FALSE	FALSE	TRUE	FALSE	FALSE	TRUE	FALSE	FALSE	FALSE	FALSE	TRUE	FALSE	FALSE	13	3	2	18
20690	1.24209e+18	0	0	0	0	TRUE	FALSE	FALSE	TRUE	9.44502	6.04973	TRUE	TRUE	FALSE	FALSE	FALSE	FALSE	FALSE	FALSE	FALSE	FALSE	FALSE	FALSE	FALSE	FALSE	FALSE	FALSE	TRUE	FALSE	FALSE	13	3	2	0
20691	1.24185e+18	0	0	0	0	TRUE	TRUE	TRUE	FALSE	9.44502	6.04973	FALSE	FALSE	FALSE	TRUE	FALSE	FALSE	FALSE	FALSE	TRUE	FALSE	FALSE	TRUE	FALSE	FALSE	FALSE	TRUE	FALSE	TRUE	FALSE	22	3	1	14
20692	1.2418e+18	0	0	0	0	TRUE	FALSE	FALSE	FALSE	9.44502	6.04973	FALSE	FALSE	FALSE	TRUE	FALSE	FALSE	FALSE	FALSE	TRUE	FALSE	FALSE	FALSE	FALSE	FALSE	TRUE	FALSE	TRUE	FALSE	FALSE	18	3	1	36
20693	1.24174e+18	0	0	0	0	TRUE	FALSE	FALSE	TRUE	9.44502	6.04973	TRUE	FALSE	FALSE	FALSE	TRUE	FALSE	FALSE	FALSE	FALSE	FALSE	FALSE	FALSE	FALSE	FALSE	FALSE	FALSE	FALSE	TRUE	FALSE	14	3	1	1
20694	1.2416e+18	0	0	0	0	TRUE	FALSE	FALSE	TRUE	9.44502	6.04973	TRUE	FALSE	FALSE	FALSE	TRUE	FALSE	FALSE	FALSE	FALSE	FALSE	FALSE	FALSE	FALSE	FALSE	FALSE	FALSE	TRUE	FALSE	FALSE	5	3	1	1
20695	1.2416e+18	0	0	0	0	TRUE	FALSE	FALSE	TRUE	9.44502	6.04973	TRUE	FALSE	FALSE	TRUE	TRUE	FALSE	FALSE	FALSE	FALSE	FALSE	FALSE	FALSE	FALSE	FALSE	FALSE	FALSE	FALSE	FALSE	FALSE	5	3	1	1
20696	1.24155e+18	0	0	0	0	TRUE	TRUE	FALSE	FALSE	9.44502	6.04973	FALSE	FALSE	FALSE	FALSE	FALSE	FALSE	FALSE	TRUE	TRUE	FALSE	FALSE	FALSE	FALSE	FALSE	FALSE	FALSE	TRUE	FALSE	TRUE	1	3	1	71
20697	1.24149e+18	0	0	0	0	TRUE	FALSE	FALSE	FALSE	9.44502	6.04973	TRUE	FALSE	FALSE	FALSE	TRUE	FALSE	FALSE	FALSE	FALSE	FALSE	FALSE	FALSE	FALSE	FALSE	FALSE	FALSE	TRUE	FALSE	FALSE	22	3	7	13
20698	1.24148e+18	0	0	0	0	TRUE	TRUE	TRUE	FALSE	9.44502	6.04973	FALSE	FALSE	FALSE	FALSE	TRUE	FALSE	FALSE	FALSE	TRUE	FALSE	FALSE	FALSE	FALSE	FALSE	FALSE	FALSE	FALSE	FALSE	FALSE	21	3	7	67
20699	1.24145e+18	0	0	0	0	TRUE	TRUE	FALSE	FALSE	9.44502	6.04973	FALSE	FALSE	FALSE	FALSE	FALSE	FALSE	FALSE	FALSE	TRUE	FALSE	TRUE	TRUE	FALSE	FALSE	FALSE	FALSE	FALSE	FALSE	FALSE	19	3	7	121
20701	1.24141e+18	0	0	0	0	TRUE	TRUE	FALSE	FALSE	9.44502	6.04973	TRUE	FALSE	FALSE	TRUE	FALSE	FALSE	FALSE	FALSE	FALSE	FALSE	FALSE	TRUE	FALSE	FALSE	FALSE	FALSE	TRUE	FALSE	FALSE	16	3	7	10
20702	1.24141e+18	0	0	0	0	TRUE	TRUE	TRUE	FALSE	9.44502	6.04973	FALSE	FALSE	FALSE	TRUE	FALSE	FALSE	FALSE	FALSE	TRUE	FALSE	FALSE	TRUE	TRUE	FALSE	FALSE	FALSE	TRUE	TRUE	FALSE	16	3	7	13
20703	1.24139e+18	0	0	0	0	TRUE	TRUE	TRUE	FALSE	9.44502	6.04973	FALSE	FALSE	FALSE	FALSE	TRUE	FALSE	FALSE	FALSE	TRUE	FALSE	FALSE	FALSE	FALSE	FALSE	FALSE	FALSE	FALSE	FALSE	FALSE	15	3	7	46
20706	1.24118e+18	0	0	0	0	TRUE	FALSE	TRUE	TRUE	9.44502	6.04973	FALSE	FALSE	FALSE	FALSE	FALSE	TRUE	FALSE	FALSE	FALSE	FALSE	FALSE	FALSE	FALSE	FALSE	FALSE	FALSE	TRUE	FALSE	FALSE	2	3	7	1
20710	1.24118e+18	0	0	0	0	TRUE	FALSE	TRUE	TRUE	9.44502	6.04973	TRUE	FALSE	FALSE	TRUE	FALSE	FALSE	FALSE	FALSE	FALSE	FALSE	FALSE	FALSE	FALSE	FALSE	FALSE	FALSE	FALSE	TRUE	FALSE	1	3	7	0
20711	1.24114e+18	0	0	0	0	TRUE	TRUE	TRUE	FALSE	9.44502	6.04973	FALSE	FALSE	FALSE	FALSE	FALSE	FALSE	FALSE	FALSE	TRUE	FALSE	FALSE	TRUE	FALSE	FALSE	TRUE	FALSE	FALSE	TRUE	FALSE	23	3	6	26
20712	1.24111e+18	0	0	0	0	TRUE	TRUE	TRUE	TRUE	9.44502	6.04973	FALSE	TRUE	TRUE	FALSE	FALSE	TRUE	FALSE	FALSE	TRUE	FALSE	FALSE	FALSE	FALSE	FALSE	FALSE	FALSE	FALSE	FALSE	FALSE	21	3	6	5
20717	1.24105e+18	0	0	0	0	TRUE	FALSE	FALSE	TRUE	9.44502	6.04973	TRUE	FALSE	FALSE	FALSE	TRUE	FALSE	FALSE	FALSE	FALSE	FALSE	FALSE	FALSE	FALSE	FALSE	TRUE	FALSE	FALSE	FALSE	FALSE	16	3	6	0
20718	1.24102e+18	0	0	0	0	TRUE	TRUE	FALSE	FALSE	9.44502	6.04973	FALSE	FALSE	FALSE	FALSE	FALSE	FALSE	FALSE	FALSE	TRUE	FALSE	FALSE	TRUE	FALSE	FALSE	FALSE	FALSE	FALSE	FALSE	FALSE	15	3	6	73
20719	1.24078e+18	0	0	0	0	TRUE	FALSE	FALSE	FALSE	9.44502	6.04973	TRUE	FALSE	FALSE	FALSE	FALSE	FALSE	FALSE	FALSE	FALSE	FALSE	FALSE	FALSE	TRUE	FALSE	FALSE	FALSE	TRUE	FALSE	FALSE	23	3	5	3
20720	1.24078e+18	0	0	0	0	TRUE	FALSE	TRUE	FALSE	9.44502	6.04973	FALSE	FALSE	FALSE	FALSE	FALSE	FALSE	FALSE	FALSE	FALSE	FALSE	FALSE	FALSE	TRUE	TRUE	FALSE	FALSE	TRUE	FALSE	FALSE	23	3	5	10
20721	1.24077e+18	0	0	0	0	TRUE	TRUE	TRUE	FALSE	9.44502	6.04973	FALSE	FALSE	FALSE	FALSE	FALSE	TRUE	FALSE	FALSE	TRUE	FALSE	FALSE	TRUE	FALSE	FALSE	TRUE	TRUE	TRUE	FALSE	FALSE	22	3	5	11
20722	1.24075e+18	0	0	0	0	TRUE	FALSE	TRUE	FALSE	9.44502	6.04973	FALSE	FALSE	FALSE	FALSE	TRUE	FALSE	FALSE	FALSE	TRUE	FALSE	FALSE	FALSE	FALSE	FALSE	FALSE	FALSE	FALSE	FALSE	FALSE	21	3	5	31
20724	1.24074e+18	0	0	0	0	TRUE	FALSE	TRUE	TRUE	9.44502	6.04973	TRUE	FALSE	FALSE	FALSE	FALSE	FALSE	FALSE	FALSE	FALSE	FALSE	FALSE	FALSE	FALSE	FALSE	TRUE	FALSE	TRUE	FALSE	FALSE	20	3	5	1
20725	1.24074e+18	0	0	0	0	TRUE	FALSE	FALSE	FALSE	9.44502	6.04973	TRUE	FALSE	FALSE	FALSE	FALSE	FALSE	FALSE	FALSE	TRUE	FALSE	FALSE	FALSE	FALSE	FALSE	FALSE	FALSE	FALSE	FALSE	FALSE	20	3	5	11
20726	1.24074e+18	0	0	0	0	TRUE	TRUE	TRUE	TRUE	9.44502	6.04973	FALSE	FALSE	TRUE	FALSE	FALSE	FALSE	FALSE	FALSE	FALSE	FALSE	FALSE	FALSE	TRUE	FALSE	FALSE	FALSE	FALSE	FALSE	FALSE	20	3	5	4
20729	1.24072e+18	0	0	0	0	TRUE	FALSE	TRUE	FALSE	9.44502	6.04973	FALSE	FALSE	FALSE	FALSE	TRUE	FALSE	FALSE	FALSE	TRUE	FALSE	FALSE	FALSE	FALSE	FALSE	FALSE	FALSE	TRUE	FALSE	FALSE	19	3	5	43
20731	1.24072e+18	0	0	0	0	TRUE	FALSE	TRUE	FALSE	9.44502	6.04973	FALSE	FALSE	FALSE	FALSE	FALSE	FALSE	FALSE	FALSE	FALSE	FALSE	FALSE	FALSE	FALSE	FALSE	FALSE	FALSE	FALSE	TRUE	FALSE	19	3	5	6
20732	1.24071e+18	0	0	0	0	TRUE	FALSE	TRUE	TRUE	9.44502	6.04973	TRUE	FALSE	FALSE	FALSE	TRUE	FALSE	FALSE	FALSE	FALSE	FALSE	FALSE	FALSE	FALSE	FALSE	FALSE	FALSE	FALSE	TRUE	FALSE	18	3	5	0
20733	1.24069e+18	0	0	0	0	TRUE	TRUE	FALSE	FALSE	9.44502	6.04973	FALSE	TRUE	FALSE	FALSE	FALSE	FALSE	FALSE	FALSE	TRUE	FALSE	TRUE	TRUE	FALSE	FALSE	TRUE	TRUE	FALSE	FALSE	FALSE	17	3	5	11
20734	1.24069e+18	0	0	0	0	TRUE	FALSE	FALSE	TRUE	9.44502	6.04973	TRUE	TRUE	FALSE	FALSE	FALSE	FALSE	FALSE	FALSE	FALSE	FALSE	FALSE	FALSE	FALSE	FALSE	FALSE	FALSE	FALSE	FALSE	FALSE	17	3	5	0
20735	1.24069e+18	0	0	0	0	TRUE	TRUE	TRUE	FALSE	9.44502	6.04973	FALSE	FALSE	FALSE	FALSE	TRUE	FALSE	FALSE	FALSE	TRUE	FALSE	FALSE	FALSE	FALSE	FALSE	FALSE	FALSE	FALSE	TRUE	FALSE	17	3	5	27
20736	1.24065e+18	0	0	0	0	TRUE	TRUE	TRUE	FALSE	9.44502	6.04973	FALSE	FALSE	FALSE	FALSE	TRUE	FALSE	FALSE	FALSE	TRUE	FALSE	FALSE	FALSE	FALSE	FALSE	FALSE	FALSE	FALSE	FALSE	FALSE	14	3	5	45
20737	1.24064e+18	0	0	0	0	TRUE	TRUE	TRUE	TRUE	9.44502	6.04973	FALSE	FALSE	FALSE	FALSE	FALSE	FALSE	FALSE	FALSE	TRUE	FALSE	FALSE	FALSE	TRUE	FALSE	FALSE	FALSE	FALSE	FALSE	FALSE	13	3	5	18
20741	1.24045e+18	0	0	0	0	TRUE	FALSE	TRUE	TRUE	9.44502	6.04973	TRUE	FALSE	FALSE	TRUE	TRUE	TRUE	FALSE	FALSE	FALSE	FALSE	FALSE	FALSE	FALSE	FALSE	FALSE	FALSE	FALSE	FALSE	FALSE	1	3	5	15
20742	1.24045e+18	0	0	0	0	TRUE	FALSE	TRUE	TRUE	9.44502	6.04973	TRUE	FALSE	FALSE	FALSE	FALSE	FALSE	FALSE	FALSE	FALSE	FALSE	FALSE	FALSE	TRUE	FALSE	TRUE	FALSE	FALSE	FALSE	FALSE	1	3	5	2
20744	1.24044e+18	0	0	0	0	TRUE	FALSE	TRUE	TRUE	9.44502	6.04973	TRUE	FALSE	FALSE	FALSE	FALSE	FALSE	FALSE	FALSE	FALSE	FALSE	FALSE	FALSE	TRUE	TRUE	TRUE	FALSE	FALSE	FALSE	FALSE	0	3	5	5
20745	1.24044e+18	0	0	0	0	TRUE	TRUE	FALSE	FALSE	9.44502	6.04973	FALSE	FALSE	FALSE	TRUE	FALSE	FALSE	FALSE	FALSE	TRUE	FALSE	TRUE	FALSE	FALSE	FALSE	FALSE	FALSE	FALSE	FALSE	FALSE	0	3	5	30
20749	1.2404e+18	0	0	0	0	TRUE	FALSE	FALSE	TRUE	9.44502	6.04973	TRUE	FALSE	FALSE	FALSE	TRUE	FALSE	FALSE	FALSE	FALSE	FALSE	FALSE	FALSE	FALSE	FALSE	FALSE	FALSE	FALSE	FALSE	FALSE	22	3	4	0
20750	1.24039e+18	0	0	0	0	TRUE	FALSE	FALSE	TRUE	9.44502	6.04973	TRUE	TRUE	FALSE	FALSE	FALSE	FALSE	FALSE	FALSE	FALSE	FALSE	FALSE	FALSE	FALSE	FALSE	FALSE	FALSE	FALSE	FALSE	FALSE	21	3	4	0
20751	1.24039e+18	0	0	0	0	TRUE	FALSE	FALSE	TRUE	9.44502	6.04973	TRUE	FALSE	FALSE	FALSE	TRUE	FALSE	FALSE	FALSE	FALSE	FALSE	FALSE	FALSE	FALSE	FALSE	FALSE	FALSE	FALSE	FALSE	FALSE	21	3	4	0
20752	1.24038e+18	0	0	0	0	TRUE	TRUE	TRUE	TRUE	9.44502	6.04973	FALSE	FALSE	FALSE	FALSE	TRUE	FALSE	FALSE	FALSE	FALSE	FALSE	FALSE	FALSE	FALSE	FALSE	FALSE	FALSE	FALSE	FALSE	FALSE	20	3	4	13
20753	1.24035e+18	0	0	0	0	TRUE	TRUE	TRUE	FALSE	9.44502	6.04973	FALSE	FALSE	FALSE	TRUE	TRUE	FALSE	FALSE	FALSE	TRUE	FALSE	FALSE	TRUE	FALSE	FALSE	TRUE	FALSE	FALSE	FALSE	TRUE	18	3	4	4
20754	1.24033e+18	0	0	0	0	TRUE	TRUE	TRUE	TRUE	9.44502	6.04973	FALSE	FALSE	FALSE	FALSE	FALSE	TRUE	FALSE	FALSE	TRUE	FALSE	FALSE	TRUE	FALSE	FALSE	TRUE	TRUE	TRUE	FALSE	FALSE	17	3	4	15
20756	1.2403e+18	0	0	0	0	TRUE	FALSE	FALSE	TRUE	9.44502	6.04973	TRUE	TRUE	FALSE	FALSE	TRUE	FALSE	FALSE	FALSE	FALSE	FALSE	FALSE	FALSE	FALSE	FALSE	FALSE	FALSE	TRUE	FALSE	FALSE	15	3	4	1
20757	1.24029e+18	0	0	0	0	TRUE	FALSE	FALSE	TRUE	9.44502	6.04973	TRUE	FALSE	FALSE	FALSE	TRUE	FALSE	FALSE	FALSE	FALSE	FALSE	FALSE	FALSE	FALSE	FALSE	FALSE	FALSE	TRUE	FALSE	FALSE	14	3	4	0
20758	1.24029e+18	0	0	0	0	TRUE	FALSE	FALSE	TRUE	9.44502	6.04973	TRUE	FALSE	FALSE	TRUE	FALSE	FALSE	FALSE	FALSE	FALSE	FALSE	FALSE	FALSE	FALSE	FALSE	FALSE	FALSE	TRUE	FALSE	FALSE	14	3	4	0
20759	1.24029e+18	0	0	0	0	TRUE	FALSE	FALSE	TRUE	9.44502	6.04973	TRUE	FALSE	FALSE	FALSE	FALSE	TRUE	FALSE	FALSE	FALSE	FALSE	FALSE	FALSE	FALSE	FALSE	TRUE	TRUE	FALSE	FALSE	FALSE	14	3	4	0
20760	1.24028e+18	0	0	0	0	TRUE	TRUE	FALSE	FALSE	9.44502	6.04973	FALSE	FALSE	FALSE	FALSE	FALSE	FALSE	FALSE	FALSE	TRUE	FALSE	TRUE	FALSE	FALSE	FALSE	TRUE	FALSE	FALSE	FALSE	FALSE	14	3	4	94
20763	1.24014e+18	0	0	0	0	TRUE	FALSE	TRUE	TRUE	9.44502	6.04973	TRUE	FALSE	FALSE	TRUE	FALSE	FALSE	FALSE	FALSE	FALSE	FALSE	FALSE	FALSE	FALSE	FALSE	TRUE	FALSE	TRUE	TRUE	FALSE	4	3	4	0
20764	1.24014e+18	0	0	0	0	TRUE	FALSE	FALSE	TRUE	9.44502	6.04973	TRUE	FALSE	FALSE	TRUE	FALSE	FALSE	FALSE	FALSE	FALSE	FALSE	TRUE	FALSE	FALSE	FALSE	TRUE	FALSE	TRUE	TRUE	FALSE	4	3	4	0
20765	1.24014e+18	0	0	0	0	TRUE	FALSE	FALSE	TRUE	9.44502	6.04973	TRUE	TRUE	FALSE	FALSE	FALSE	FALSE	FALSE	FALSE	FALSE	FALSE	FALSE	FALSE	FALSE	FALSE	FALSE	FALSE	FALSE	FALSE	FALSE	4	3	4	0
20766	1.24013e+18	0	0	0	0	TRUE	FALSE	FALSE	TRUE	9.44502	6.04973	TRUE	TRUE	FALSE	FALSE	FALSE	FALSE	FALSE	FALSE	FALSE	FALSE	FALSE	FALSE	FALSE	FALSE	FALSE	FALSE	FALSE	FALSE	FALSE	4	3	4	0
20767	1.24013e+18	0	0	0	0	TRUE	FALSE	FALSE	TRUE	9.44502	6.04973	TRUE	FALSE	FALSE	FALSE	FALSE	FALSE	FALSE	FALSE	FALSE	FALSE	FALSE	FALSE	FALSE	FALSE	FALSE	FALSE	FALSE	FALSE	FALSE	4	3	4	0
20768	1.24013e+18	0	0	0	0	TRUE	FALSE	FALSE	TRUE	9.44502	6.04973	TRUE	FALSE	FALSE	FALSE	FALSE	TRUE	FALSE	FALSE	FALSE	FALSE	FALSE	FALSE	FALSE	FALSE	FALSE	FALSE	FALSE	TRUE	FALSE	4	3	4	0
20769	1.24013e+18	0	0	0	0	TRUE	FALSE	TRUE	TRUE	9.44502	6.04973	TRUE	FALSE	FALSE	FALSE	FALSE	FALSE	FALSE	FALSE	FALSE	FALSE	FALSE	FALSE	FALSE	FALSE	FALSE	FALSE	FALSE	FALSE	FALSE	4	3	4	1
20770	1.24011e+18	0	0	0	0	TRUE	TRUE	TRUE	FALSE	9.44502	6.04973	TRUE	FALSE	FALSE	TRUE	FALSE	FALSE	FALSE	FALSE	FALSE	FALSE	FALSE	TRUE	FALSE	FALSE	FALSE	TRUE	TRUE	FALSE	FALSE	2	3	4	4
20771	1.24011e+18	0	0	0	0	TRUE	TRUE	FALSE	FALSE	9.44502	6.04973	FALSE	FALSE	TRUE	TRUE	FALSE	FALSE	FALSE	FALSE	FALSE	FALSE	TRUE	FALSE	FALSE	FALSE	TRUE	FALSE	TRUE	TRUE	FALSE	2	3	4	2
20773	1.2401e+18	0	0	0	0	TRUE	TRUE	FALSE	TRUE	9.44502	6.04973	TRUE	FALSE	FALSE	FALSE	FALSE	FALSE	FALSE	FALSE	FALSE	FALSE	FALSE	FALSE	FALSE	FALSE	FALSE	FALSE	TRUE	FALSE	FALSE	2	3	4	1
20774	1.2401e+18	0	0	0	0	TRUE	TRUE	TRUE	FALSE	9.44502	6.04973	FALSE	FALSE	FALSE	FALSE	FALSE	FALSE	FALSE	FALSE	FALSE	FALSE	FALSE	FALSE	FALSE	FALSE	TRUE	FALSE	TRUE	TRUE	FALSE	2	3	4	44
20775	1.24003e+18	0	0	0	0	TRUE	TRUE	TRUE	FALSE	9.44502	6.04973	FALSE	FALSE	FALSE	FALSE	FALSE	TRUE	FALSE	FALSE	TRUE	FALSE	FALSE	TRUE	FALSE	FALSE	TRUE	FALSE	TRUE	FALSE	FALSE	21	3	3	27
20780	1.24001e+18	0	0	0	0	TRUE	TRUE	TRUE	FALSE	9.44502	6.04973	FALSE	FALSE	FALSE	FALSE	TRUE	FALSE	FALSE	FALSE	TRUE	FALSE	FALSE	TRUE	FALSE	FALSE	FALSE	FALSE	FALSE	FALSE	FALSE	20	3	3	12
20781	1.24e+18	0	0	0	0	TRUE	FALSE	FALSE	TRUE	9.44502	6.04973	TRUE	FALSE	FALSE	FALSE	FALSE	FALSE	FALSE	FALSE	FALSE	FALSE	FALSE	FALSE	FALSE	FALSE	FALSE	FALSE	FALSE	FALSE	FALSE	19	3	3	0
20782	1.24e+18	0	0	0	0	TRUE	FALSE	FALSE	TRUE	9.44502	6.04973	TRUE	FALSE	FALSE	FALSE	FALSE	FALSE	FALSE	FALSE	FALSE	FALSE	FALSE	FALSE	FALSE	FALSE	FALSE	FALSE	FALSE	FALSE	FALSE	19	3	3	0
20783	1.24e+18	0	0	0	0	TRUE	TRUE	TRUE	FALSE	9.44502	6.04973	FALSE	FALSE	FALSE	TRUE	FALSE	FALSE	FALSE	FALSE	TRUE	FALSE	FALSE	TRUE	FALSE	FALSE	FALSE	FALSE	FALSE	FALSE	FALSE	19	3	3	15
20784	1.24e+18	0	0	0	0	TRUE	TRUE	FALSE	FALSE	9.44502	6.04973	FALSE	FALSE	FALSE	FALSE	TRUE	FALSE	FALSE	FALSE	TRUE	FALSE	FALSE	FALSE	FALSE	FALSE	FALSE	FALSE	TRUE	TRUE	FALSE	19	3	3	119
20785	1.23998e+18	0	0	0	0	TRUE	TRUE	TRUE	FALSE	9.44502	6.04973	FALSE	FALSE	FALSE	FALSE	FALSE	FALSE	FALSE	FALSE	TRUE	FALSE	FALSE	FALSE	FALSE	FALSE	FALSE	FALSE	TRUE	FALSE	FALSE	18	3	3	12
20786	1.23995e+18	0	0	0	0	TRUE	TRUE	TRUE	FALSE	9.44502	6.04973	FALSE	FALSE	FALSE	FALSE	FALSE	FALSE	FALSE	FALSE	TRUE	FALSE	FALSE	FALSE	FALSE	FALSE	FALSE	FALSE	FALSE	FALSE	FALSE	16	3	3	15
20787	1.23995e+18	0	0	0	0	TRUE	TRUE	TRUE	TRUE	9.44502	6.04973	TRUE	FALSE	FALSE	FALSE	TRUE	FALSE	FALSE	FALSE	FALSE	FALSE	FALSE	FALSE	FALSE	FALSE	FALSE	FALSE	FALSE	FALSE	FALSE	16	3	3	0
20789	1.23993e+18	0	0	0	0	TRUE	TRUE	TRUE	FALSE	9.44502	6.04973	FALSE	FALSE	FALSE	FALSE	FALSE	FALSE	FALSE	FALSE	FALSE	FALSE	FALSE	FALSE	FALSE	FALSE	FALSE	FALSE	FALSE	TRUE	FALSE	15	3	3	10
20791	1.23991e+18	0	0	0	0	TRUE	TRUE	TRUE	FALSE	9.44502	6.04973	FALSE	FALSE	FALSE	FALSE	TRUE	FALSE	FALSE	FALSE	TRUE	FALSE	FALSE	FALSE	FALSE	FALSE	FALSE	FALSE	FALSE	TRUE	FALSE	13	3	3	38
20793	1.23967e+18	0	0	0	0	TRUE	TRUE	TRUE	FALSE	9.44502	6.04973	FALSE	FALSE	FALSE	FALSE	FALSE	FALSE	FALSE	FALSE	TRUE	FALSE	FALSE	FALSE	FALSE	FALSE	FALSE	FALSE	FALSE	TRUE	FALSE	21	3	2	6
20794	1.23966e+18	0	0	0	0	TRUE	TRUE	TRUE	FALSE	9.44502	6.04973	FALSE	TRUE	FALSE	TRUE	FALSE	FALSE	FALSE	FALSE	FALSE	FALSE	FALSE	TRUE	FALSE	FALSE	FALSE	TRUE	FALSE	FALSE	FALSE	21	3	2	23
20795	1.23955e+18	0	0	0	0	TRUE	TRUE	TRUE	FALSE	9.44502	6.04973	FALSE	FALSE	FALSE	FALSE	FALSE	FALSE	FALSE	FALSE	TRUE	FALSE	FALSE	TRUE	FALSE	FALSE	FALSE	FALSE	TRUE	TRUE	FALSE	13	3	2	54
20796	1.23954e+18	0	0	0	0	TRUE	TRUE	TRUE	FALSE	9.44502	6.04973	FALSE	FALSE	FALSE	FALSE	TRUE	FALSE	FALSE	FALSE	TRUE	FALSE	FALSE	FALSE	FALSE	FALSE	FALSE	FALSE	FALSE	TRUE	FALSE	13	3	2	28
20797	1.2395e+18	0	0	0	0	TRUE	FALSE	FALSE	TRUE	9.44502	6.04973	TRUE	FALSE	FALSE	FALSE	TRUE	FALSE	FALSE	FALSE	FALSE	FALSE	FALSE	FALSE	FALSE	FALSE	FALSE	FALSE	TRUE	FALSE	FALSE	10	3	2	2
20799	1.23938e+18	0	0	0	0	TRUE	FALSE	FALSE	TRUE	9.44502	6.04973	TRUE	TRUE	FALSE	FALSE	FALSE	TRUE	FALSE	FALSE	FALSE	FALSE	FALSE	FALSE	FALSE	FALSE	FALSE	FALSE	TRUE	TRUE	FALSE	2	3	2	0
20802	1.23933e+18	0	0	0	0	TRUE	TRUE	TRUE	FALSE	9.44502	6.04973	FALSE	FALSE	FALSE	FALSE	TRUE	FALSE	FALSE	FALSE	TRUE	FALSE	FALSE	FALSE	FALSE	FALSE	FALSE	FALSE	FALSE	TRUE	FALSE	23	3	1	102
20811	1.23932e+18	0	0	0	0	TRUE	FALSE	TRUE	TRUE	9.44502	6.04973	TRUE	FALSE	FALSE	FALSE	FALSE	FALSE	FALSE	FALSE	FALSE	FALSE	FALSE	FALSE	FALSE	FALSE	TRUE	FALSE	TRUE	TRUE	FALSE	22	3	1	1
20812	1.23932e+18	0	0	0	0	TRUE	FALSE	TRUE	TRUE	9.44502	6.04973	FALSE	FALSE	FALSE	FALSE	FALSE	FALSE	FALSE	FALSE	FALSE	FALSE	FALSE	FALSE	FALSE	FALSE	TRUE	FALSE	TRUE	TRUE	FALSE	22	3	1	60
20813	1.23932e+18	0	0	0	0	TRUE	FALSE	TRUE	TRUE	9.44502	6.04973	TRUE	FALSE	FALSE	FALSE	TRUE	FALSE	FALSE	FALSE	FALSE	FALSE	FALSE	FALSE	FALSE	FALSE	FALSE	FALSE	TRUE	FALSE	FALSE	22	3	1	0
20814	1.23932e+18	0	0	0	0	TRUE	FALSE	FALSE	TRUE	9.44502	6.04973	TRUE	TRUE	FALSE	FALSE	FALSE	FALSE	FALSE	FALSE	FALSE	FALSE	FALSE	FALSE	FALSE	FALSE	FALSE	FALSE	FALSE	FALSE	FALSE	22	3	1	0
20815	1.23927e+18	0	0	0	0	TRUE	FALSE	FALSE	TRUE	9.44502	6.04973	TRUE	TRUE	FALSE	FALSE	FALSE	FALSE	FALSE	FALSE	FALSE	FALSE	FALSE	FALSE	FALSE	FALSE	FALSE	FALSE	FALSE	FALSE	TRUE	19	3	1	0
20816	1.23927e+18	0	0	0	0	TRUE	FALSE	FALSE	TRUE	9.44502	6.04973	TRUE	FALSE	FALSE	FALSE	TRUE	FALSE	FALSE	FALSE	FALSE	FALSE	FALSE	FALSE	FALSE	FALSE	FALSE	FALSE	FALSE	TRUE	FALSE	19	3	1	0
20817	1.23926e+18	0	0	0	0	TRUE	FALSE	FALSE	TRUE	9.44502	6.04973	TRUE	FALSE	FALSE	FALSE	FALSE	FALSE	FALSE	FALSE	FALSE	FALSE	FALSE	FALSE	FALSE	FALSE	FALSE	FALSE	FALSE	FALSE	FALSE	18	3	1	0
20818	1.23926e+18	0	0	0	0	TRUE	FALSE	FALSE	FALSE	9.44502	6.04973	TRUE	FALSE	FALSE	FALSE	TRUE	FALSE	FALSE	FALSE	FALSE	FALSE	FALSE	FALSE	FALSE	FALSE	FALSE	FALSE	FALSE	FALSE	FALSE	18	3	1	7
20819	1.23926e+18	0	0	0	0	TRUE	FALSE	FALSE	FALSE	9.44502	6.04973	TRUE	FALSE	FALSE	FALSE	TRUE	FALSE	FALSE	FALSE	FALSE	FALSE	FALSE	FALSE	FALSE	FALSE	FALSE	FALSE	TRUE	FALSE	FALSE	18	3	1	5
20820	1.23926e+18	0	0	0	0	TRUE	TRUE	TRUE	FALSE	9.44502	6.04973	FALSE	FALSE	FALSE	FALSE	TRUE	FALSE	FALSE	FALSE	TRUE	FALSE	FALSE	FALSE	FALSE	FALSE	FALSE	FALSE	FALSE	FALSE	FALSE	18	3	1	33
20821	1.23921e+18	0	0	0	0	TRUE	FALSE	FALSE	TRUE	9.44502	6.04973	TRUE	FALSE	FALSE	FALSE	TRUE	FALSE	FALSE	FALSE	FALSE	FALSE	FALSE	FALSE	FALSE	FALSE	TRUE	FALSE	TRUE	FALSE	FALSE	15	3	1	0
20822	1.2392e+18	0	0	0	0	TRUE	TRUE	FALSE	FALSE	9.44502	6.04973	FALSE	FALSE	FALSE	FALSE	TRUE	FALSE	FALSE	FALSE	TRUE	FALSE	FALSE	FALSE	FALSE	FALSE	FALSE	FALSE	FALSE	TRUE	FALSE	14	3	1	38
20823	1.23919e+18	0	0	0	0	TRUE	FALSE	FALSE	TRUE	9.44502	6.04973	TRUE	FALSE	FALSE	FALSE	FALSE	FALSE	FALSE	FALSE	FALSE	FALSE	FALSE	FALSE	FALSE	FALSE	FALSE	FALSE	FALSE	FALSE	FALSE	14	3	1	0
20824	1.23919e+18	0	0	0	0	TRUE	FALSE	TRUE	TRUE	9.44502	6.04973	TRUE	FALSE	FALSE	FALSE	TRUE	FALSE	FALSE	FALSE	FALSE	FALSE	FALSE	FALSE	FALSE	FALSE	FALSE	FALSE	FALSE	TRUE	FALSE	14	3	1	1
20826	1.23906e+18	0	0	0	0	TRUE	FALSE	FALSE	TRUE	9.44502	6.04973	TRUE	TRUE	FALSE	FALSE	FALSE	FALSE	FALSE	FALSE	FALSE	FALSE	FALSE	FALSE	FALSE	FALSE	FALSE	FALSE	FALSE	FALSE	FALSE	5	3	1	0
20829	1.23904e+18	0	0	0	0	TRUE	FALSE	TRUE	FALSE	9.44502	6.04973	TRUE	FALSE	FALSE	FALSE	TRUE	FALSE	FALSE	FALSE	FALSE	FALSE	FALSE	FALSE	FALSE	FALSE	FALSE	FALSE	TRUE	FALSE	FALSE	4	3	1	5
20830	1.23904e+18	0	0	0	0	TRUE	TRUE	TRUE	TRUE	9.44502	6.04973	FALSE	FALSE	FALSE	FALSE	TRUE	FALSE	FALSE	FALSE	FALSE	FALSE	FALSE	FALSE	FALSE	TRUE	FALSE	FALSE	FALSE	TRUE	FALSE	4	3	1	6
20831	1.23903e+18	0	0	0	0	TRUE	FALSE	TRUE	TRUE	9.44502	6.04973	TRUE	TRUE	FALSE	FALSE	TRUE	FALSE	FALSE	FALSE	FALSE	FALSE	FALSE	FALSE	FALSE	FALSE	FALSE	FALSE	FALSE	TRUE	FALSE	3	3	1	0
20832	1.23903e+18	0	0	0	0	TRUE	FALSE	FALSE	TRUE	9.44502	6.04973	TRUE	FALSE	FALSE	FALSE	TRUE	FALSE	FALSE	FALSE	FALSE	FALSE	FALSE	FALSE	FALSE	FALSE	FALSE	FALSE	FALSE	TRUE	FALSE	3	3	1	1
20837	1.23865e+18	0	0	0	0	TRUE	TRUE	TRUE	FALSE	9.44502	6.04973	FALSE	FALSE	FALSE	FALSE	TRUE	FALSE	FALSE	FALSE	TRUE	FALSE	FALSE	FALSE	FALSE	FALSE	FALSE	FALSE	TRUE	FALSE	FALSE	2	3	7	47
20839	1.23864e+18	0	0	0	0	TRUE	FALSE	TRUE	FALSE	9.44502	6.04973	TRUE	FALSE	FALSE	TRUE	TRUE	FALSE	FALSE	FALSE	FALSE	FALSE	FALSE	FALSE	FALSE	FALSE	FALSE	FALSE	FALSE	FALSE	FALSE	1	3	7	6
20840	1.23864e+18	0	0	0	0	TRUE	FALSE	FALSE	FALSE	9.44502	6.04973	TRUE	FALSE	FALSE	FALSE	TRUE	FALSE	FALSE	FALSE	FALSE	FALSE	FALSE	FALSE	FALSE	FALSE	FALSE	FALSE	TRUE	FALSE	FALSE	1	3	7	15
20841	1.23864e+18	0	0	0	0	TRUE	FALSE	FALSE	FALSE	9.44502	6.04973	TRUE	FALSE	FALSE	FALSE	FALSE	FALSE	FALSE	FALSE	FALSE	FALSE	FALSE	FALSE	FALSE	FALSE	TRUE	FALSE	FALSE	FALSE	FALSE	1	3	7	12
20842	1.23864e+18	0	0	0	0	TRUE	FALSE	FALSE	FALSE	9.44502	6.04973	TRUE	FALSE	FALSE	FALSE	FALSE	FALSE	FALSE	FALSE	FALSE	FALSE	FALSE	FALSE	FALSE	FALSE	FALSE	TRUE	FALSE	FALSE	FALSE	1	3	7	9
20843	1.23864e+18	0	0	0	0	TRUE	TRUE	TRUE	FALSE	9.44502	6.04973	FALSE	FALSE	FALSE	FALSE	TRUE	FALSE	FALSE	FALSE	TRUE	FALSE	FALSE	FALSE	FALSE	FALSE	FALSE	FALSE	TRUE	TRUE	FALSE	1	3	7	40
20844	1.23861e+18	0	0	0	0	TRUE	TRUE	TRUE	FALSE	9.44502	6.04973	FALSE	FALSE	FALSE	FALSE	TRUE	FALSE	FALSE	FALSE	TRUE	FALSE	FALSE	FALSE	FALSE	FALSE	FALSE	FALSE	FALSE	TRUE	FALSE	23	3	6	108
20846	1.23858e+18	0	0	0	0	TRUE	TRUE	TRUE	TRUE	9.44502	6.04973	FALSE	FALSE	FALSE	FALSE	FALSE	FALSE	FALSE	FALSE	TRUE	FALSE	FALSE	FALSE	FALSE	FALSE	FALSE	FALSE	FALSE	TRUE	FALSE	21	3	6	11
20848	1.23856e+18	0	0	0	0	TRUE	TRUE	TRUE	FALSE	9.44502	6.04973	FALSE	FALSE	FALSE	FALSE	TRUE	FALSE	FALSE	FALSE	TRUE	FALSE	FALSE	FALSE	FALSE	FALSE	FALSE	FALSE	TRUE	FALSE	FALSE	20	3	6	4
20849	1.23854e+18	0	0	0	0	TRUE	FALSE	FALSE	FALSE	9.44502	6.04973	TRUE	FALSE	FALSE	FALSE	FALSE	FALSE	FALSE	FALSE	FALSE	FALSE	FALSE	TRUE	FALSE	FALSE	FALSE	FALSE	FALSE	FALSE	FALSE	18	3	6	5
20850	1.23854e+18	0	0	0	0	TRUE	FALSE	FALSE	FALSE	9.44502	6.04973	TRUE	FALSE	FALSE	FALSE	TRUE	FALSE	FALSE	FALSE	FALSE	FALSE	FALSE	TRUE	FALSE	FALSE	FALSE	FALSE	TRUE	FALSE	TRUE	18	3	6	3
20851	1.23854e+18	0	0	0	0	TRUE	TRUE	FALSE	FALSE	9.44502	6.04973	FALSE	FALSE	FALSE	FALSE	TRUE	TRUE	FALSE	FALSE	TRUE	FALSE	FALSE	FALSE	TRUE	FALSE	FALSE	FALSE	FALSE	FALSE	TRUE	18	3	6	31
20852	1.23852e+18	0	0	0	0	TRUE	FALSE	FALSE	TRUE	9.44502	6.04973	TRUE	FALSE	FALSE	FALSE	TRUE	FALSE	FALSE	FALSE	FALSE	FALSE	FALSE	FALSE	FALSE	FALSE	FALSE	FALSE	FALSE	FALSE	FALSE	17	3	6	4
20854	1.23851e+18	0	0	0	0	TRUE	FALSE	FALSE	FALSE	9.44502	6.04973	TRUE	FALSE	FALSE	FALSE	FALSE	FALSE	FALSE	FALSE	FALSE	FALSE	FALSE	FALSE	TRUE	FALSE	TRUE	FALSE	TRUE	FALSE	FALSE	17	3	6	0
20856	1.2385e+18	0	0	0	0	TRUE	TRUE	TRUE	FALSE	9.44502	6.04973	FALSE	FALSE	FALSE	FALSE	TRUE	FALSE	FALSE	FALSE	TRUE	FALSE	FALSE	FALSE	FALSE	FALSE	FALSE	FALSE	FALSE	TRUE	FALSE	16	3	6	2
20857	1.23848e+18	0	0	0	0	TRUE	TRUE	TRUE	FALSE	9.44502	6.04973	FALSE	FALSE	FALSE	FALSE	TRUE	FALSE	FALSE	FALSE	FALSE	FALSE	FALSE	FALSE	FALSE	TRUE	FALSE	FALSE	FALSE	TRUE	FALSE	15	3	6	44
20858	1.23847e+18	0	0	0	0	TRUE	TRUE	TRUE	FALSE	9.44502	6.04973	FALSE	FALSE	FALSE	TRUE	FALSE	FALSE	FALSE	FALSE	TRUE	FALSE	FALSE	FALSE	FALSE	FALSE	FALSE	TRUE	TRUE	FALSE	FALSE	14	3	6	12
20859	1.23846e+18	0	0	0	0	TRUE	TRUE	TRUE	FALSE	9.44502	6.04973	FALSE	FALSE	FALSE	FALSE	TRUE	FALSE	FALSE	FALSE	TRUE	FALSE	FALSE	FALSE	FALSE	FALSE	FALSE	FALSE	FALSE	TRUE	FALSE	13	3	6	40
20860	1.23846e+18	0	0	0	0	TRUE	FALSE	FALSE	FALSE	9.44502	6.04973	TRUE	FALSE	FALSE	FALSE	FALSE	FALSE	FALSE	FALSE	FALSE	FALSE	FALSE	FALSE	FALSE	FALSE	FALSE	FALSE	TRUE	TRUE	FALSE	13	3	6	7
20861	1.23846e+18	0	0	0	0	TRUE	TRUE	TRUE	FALSE	9.44502	6.04973	FALSE	FALSE	FALSE	FALSE	TRUE	FALSE	FALSE	FALSE	TRUE	FALSE	FALSE	TRUE	FALSE	FALSE	FALSE	FALSE	FALSE	TRUE	FALSE	13	3	6	36
20862	1.23833e+18	0	0	0	0	TRUE	FALSE	TRUE	FALSE	9.44502	6.04973	FALSE	FALSE	FALSE	FALSE	TRUE	FALSE	FALSE	FALSE	FALSE	FALSE	FALSE	TRUE	TRUE	FALSE	FALSE	FALSE	FALSE	TRUE	FALSE	4	3	6	31
20863	1.2383e+18	0	0	0	0	TRUE	FALSE	FALSE	TRUE	9.44502	6.04973	TRUE	FALSE	FALSE	FALSE	FALSE	FALSE	FALSE	FALSE	FALSE	FALSE	FALSE	TRUE	FALSE	FALSE	FALSE	FALSE	FALSE	FALSE	FALSE	3	3	6	0
20864	1.2383e+18	0	0	0	0	TRUE	FALSE	FALSE	TRUE	9.44502	6.04973	TRUE	FALSE	FALSE	FALSE	TRUE	FALSE	FALSE	FALSE	FALSE	FALSE	FALSE	FALSE	FALSE	FALSE	FALSE	FALSE	FALSE	FALSE	FALSE	2	3	6	0
20865	1.23821e+18	0	0	0	0	FALSE	FALSE	TRUE	TRUE	9.44502	6.04973	TRUE	FALSE	FALSE	FALSE	TRUE	FALSE	FALSE	FALSE	FALSE	FALSE	FALSE	FALSE	FALSE	FALSE	TRUE	FALSE	FALSE	TRUE	FALSE	21	3	5	1
20866	1.23821e+18	0	0	0	0	FALSE	FALSE	FALSE	TRUE	9.44502	6.04973	TRUE	FALSE	FALSE	FALSE	FALSE	FALSE	FALSE	FALSE	FALSE	FALSE	FALSE	FALSE	FALSE	FALSE	FALSE	FALSE	TRUE	FALSE	FALSE	21	3	5	1
20867	1.23821e+18	0	0	0	0	FALSE	FALSE	FALSE	TRUE	9.44502	6.04973	TRUE	FALSE	FALSE	FALSE	TRUE	FALSE	FALSE	FALSE	FALSE	FALSE	FALSE	FALSE	FALSE	FALSE	FALSE	FALSE	FALSE	FALSE	FALSE	21	3	5	1
20868	1.23821e+18	0	0	0	0	FALSE	TRUE	TRUE	FALSE	9.44502	6.04973	FALSE	FALSE	FALSE	FALSE	TRUE	FALSE	FALSE	FALSE	TRUE	FALSE	FALSE	FALSE	FALSE	FALSE	FALSE	FALSE	FALSE	TRUE	FALSE	21	3	5	15
20869	1.23821e+18	0	0	0	0	FALSE	FALSE	FALSE	TRUE	9.44502	6.04973	TRUE	FALSE	FALSE	FALSE	FALSE	FALSE	FALSE	FALSE	FALSE	FALSE	FALSE	FALSE	FALSE	FALSE	FALSE	FALSE	FALSE	TRUE	FALSE	20	3	5	0
20870	1.23821e+18	0	0	0	0	FALSE	FALSE	TRUE	TRUE	9.44502	6.04973	TRUE	FALSE	FALSE	FALSE	TRUE	FALSE	FALSE	FALSE	FALSE	FALSE	FALSE	FALSE	FALSE	FALSE	FALSE	FALSE	FALSE	FALSE	FALSE	20	3	5	0
20871	1.2382e+18	0	0	0	0	FALSE	FALSE	TRUE	TRUE	9.44502	6.04973	TRUE	FALSE	FALSE	FALSE	TRUE	FALSE	FALSE	FALSE	FALSE	FALSE	FALSE	FALSE	FALSE	FALSE	TRUE	FALSE	FALSE	TRUE	FALSE	20	3	5	0
20872	1.2382e+18	0	0	0	0	FALSE	FALSE	TRUE	TRUE	9.44502	6.04973	TRUE	FALSE	FALSE	FALSE	TRUE	FALSE	FALSE	FALSE	FALSE	FALSE	FALSE	FALSE	TRUE	FALSE	FALSE	FALSE	FALSE	TRUE	FALSE	20	3	5	0
20873	1.2382e+18	0	0	0	0	FALSE	FALSE	TRUE	TRUE	9.44502	6.04973	TRUE	FALSE	FALSE	FALSE	TRUE	FALSE	FALSE	FALSE	FALSE	FALSE	FALSE	FALSE	FALSE	FALSE	TRUE	FALSE	FALSE	TRUE	FALSE	20	3	5	0
20874	1.2382e+18	0	0	0	0	FALSE	FALSE	TRUE	TRUE	9.44502	6.04973	TRUE	FALSE	FALSE	TRUE	FALSE	FALSE	FALSE	FALSE	FALSE	FALSE	FALSE	FALSE	FALSE	FALSE	FALSE	FALSE	TRUE	FALSE	FALSE	20	3	5	0
20875	1.2382e+18	0	0	0	0	FALSE	FALSE	FALSE	TRUE	9.44502	6.04973	TRUE	FALSE	FALSE	FALSE	TRUE	FALSE	FALSE	FALSE	FALSE	FALSE	FALSE	FALSE	FALSE	FALSE	FALSE	FALSE	TRUE	FALSE	FALSE	20	3	5	0
20876	1.2382e+18	0	0	0	0	FALSE	FALSE	TRUE	TRUE	9.44502	6.04973	TRUE	FALSE	FALSE	FALSE	TRUE	FALSE	FALSE	FALSE	FALSE	FALSE	FALSE	FALSE	FALSE	FALSE	TRUE	FALSE	FALSE	TRUE	FALSE	20	3	5	0
20877	1.2382e+18	0	0	0	0	FALSE	FALSE	TRUE	TRUE	9.44502	6.04973	TRUE	FALSE	FALSE	FALSE	TRUE	FALSE	FALSE	FALSE	FALSE	FALSE	FALSE	FALSE	FALSE	FALSE	TRUE	FALSE	FALSE	TRUE	FALSE	20	3	5	0
20878	1.2382e+18	0	0	0	0	FALSE	FALSE	FALSE	TRUE	9.44502	6.04973	TRUE	FALSE	FALSE	FALSE	TRUE	FALSE	FALSE	FALSE	FALSE	FALSE	FALSE	TRUE	FALSE	FALSE	FALSE	FALSE	FALSE	TRUE	FALSE	20	3	5	0
20879	1.2382e+18	0	0	0	0	FALSE	FALSE	TRUE	TRUE	9.44502	6.04973	TRUE	FALSE	FALSE	FALSE	TRUE	FALSE	FALSE	FALSE	FALSE	FALSE	FALSE	FALSE	FALSE	FALSE	TRUE	FALSE	FALSE	TRUE	FALSE	20	3	5	0
20880	1.23819e+18	0	0	0	0	FALSE	FALSE	TRUE	TRUE	9.44502	6.04973	TRUE	FALSE	FALSE	FALSE	TRUE	FALSE	FALSE	FALSE	FALSE	FALSE	FALSE	FALSE	FALSE	FALSE	TRUE	FALSE	FALSE	TRUE	FALSE	20	3	5	0
20881	1.23819e+18	0	0	0	0	FALSE	FALSE	TRUE	TRUE	9.44502	6.04973	TRUE	FALSE	FALSE	FALSE	TRUE	FALSE	FALSE	FALSE	FALSE	FALSE	FALSE	TRUE	FALSE	FALSE	FALSE	FALSE	FALSE	FALSE	FALSE	20	3	5	1
20882	1.23818e+18	0	0	0	0	FALSE	FALSE	FALSE	TRUE	9.44502	6.04973	TRUE	FALSE	FALSE	FALSE	FALSE	FALSE	FALSE	FALSE	FALSE	FALSE	FALSE	FALSE	FALSE	FALSE	FALSE	FALSE	TRUE	FALSE	FALSE	18	3	5	0
20883	1.23817e+18	0	0	0	0	FALSE	FALSE	FALSE	FALSE	9.44502	6.04973	TRUE	FALSE	FALSE	FALSE	FALSE	FALSE	FALSE	FALSE	FALSE	FALSE	FALSE	FALSE	FALSE	FALSE	FALSE	FALSE	FALSE	FALSE	FALSE	18	3	5	3
20884	1.23817e+18	0	0	0	0	FALSE	TRUE	FALSE	FALSE	9.44502	6.04973	TRUE	FALSE	FALSE	TRUE	TRUE	FALSE	FALSE	FALSE	FALSE	FALSE	FALSE	FALSE	FALSE	FALSE	FALSE	FALSE	TRUE	TRUE	FALSE	18	3	5	6
20885	1.23817e+18	0	0	0	0	FALSE	FALSE	TRUE	FALSE	9.44502	6.04973	TRUE	FALSE	FALSE	TRUE	FALSE	FALSE	FALSE	FALSE	FALSE	FALSE	FALSE	FALSE	FALSE	FALSE	FALSE	TRUE	FALSE	FALSE	FALSE	18	3	5	2
20886	1.23817e+18	0	0	0	0	FALSE	FALSE	FALSE	FALSE	9.44502	6.04973	TRUE	FALSE	FALSE	TRUE	FALSE	FALSE	FALSE	FALSE	FALSE	FALSE	FALSE	FALSE	FALSE	FALSE	FALSE	FALSE	TRUE	TRUE	FALSE	18	3	5	1
20887	1.23817e+18	0	0	0	0	FALSE	TRUE	FALSE	FALSE	9.44502	6.04973	TRUE	FALSE	FALSE	FALSE	TRUE	FALSE	FALSE	FALSE	FALSE	FALSE	FALSE	FALSE	FALSE	FALSE	FALSE	FALSE	FALSE	FALSE	FALSE	18	3	5	2
20888	1.23817e+18	0	0	0	0	FALSE	FALSE	FALSE	FALSE	9.44502	6.04973	TRUE	FALSE	FALSE	FALSE	TRUE	FALSE	FALSE	FALSE	FALSE	FALSE	FALSE	FALSE	FALSE	FALSE	FALSE	FALSE	FALSE	FALSE	FALSE	18	3	5	7
20889	1.23817e+18	0	0	0	0	FALSE	FALSE	FALSE	FALSE	9.44502	6.04973	TRUE	FALSE	FALSE	TRUE	TRUE	FALSE	FALSE	FALSE	FALSE	FALSE	FALSE	FALSE	FALSE	FALSE	FALSE	FALSE	TRUE	FALSE	FALSE	18	3	5	3
20890	1.23817e+18	0	0	0	0	FALSE	FALSE	FALSE	FALSE	9.44502	6.04973	TRUE	FALSE	FALSE	FALSE	TRUE	FALSE	FALSE	FALSE	FALSE	FALSE	FALSE	FALSE	FALSE	FALSE	FALSE	FALSE	TRUE	FALSE	FALSE	18	3	5	3
20891	1.23817e+18	0	0	0	0	FALSE	TRUE	FALSE	FALSE	9.44502	6.04973	TRUE	FALSE	FALSE	FALSE	TRUE	FALSE	FALSE	FALSE	FALSE	FALSE	FALSE	FALSE	FALSE	FALSE	FALSE	FALSE	FALSE	FALSE	FALSE	18	3	5	3
20892	1.23817e+18	0	0	0	0	FALSE	TRUE	FALSE	FALSE	9.44502	6.04973	FALSE	FALSE	FALSE	TRUE	TRUE	FALSE	FALSE	FALSE	TRUE	FALSE	FALSE	FALSE	FALSE	FALSE	FALSE	FALSE	FALSE	TRUE	FALSE	18	3	5	38
20893	1.23814e+18	0	0	0	0	FALSE	FALSE	TRUE	TRUE	9.44502	6.04973	FALSE	FALSE	FALSE	FALSE	FALSE	FALSE	FALSE	FALSE	TRUE	FALSE	TRUE	FALSE	TRUE	FALSE	TRUE	TRUE	FALSE	FALSE	FALSE	16	3	5	12
20894	1.23812e+18	0	0	0	0	FALSE	TRUE	TRUE	FALSE	9.44502	6.04973	TRUE	FALSE	FALSE	FALSE	TRUE	FALSE	FALSE	FALSE	FALSE	FALSE	FALSE	FALSE	FALSE	FALSE	FALSE	FALSE	TRUE	FALSE	FALSE	15	3	5	6
20895	1.23812e+18	0	0	0	0	FALSE	FALSE	FALSE	FALSE	9.44502	6.04973	TRUE	FALSE	FALSE	FALSE	TRUE	FALSE	FALSE	FALSE	FALSE	FALSE	FALSE	FALSE	FALSE	FALSE	TRUE	FALSE	TRUE	FALSE	FALSE	15	3	5	4
20896	1.23812e+18	0	0	0	0	FALSE	TRUE	FALSE	FALSE	9.44502	6.04973	TRUE	FALSE	FALSE	FALSE	TRUE	FALSE	FALSE	FALSE	FALSE	FALSE	FALSE	FALSE	FALSE	FALSE	FALSE	TRUE	TRUE	TRUE	FALSE	15	3	5	1
20897	1.23812e+18	0	0	0	0	FALSE	TRUE	FALSE	FALSE	9.44502	6.04973	FALSE	FALSE	FALSE	FALSE	TRUE	FALSE	FALSE	FALSE	TRUE	FALSE	FALSE	FALSE	FALSE	FALSE	FALSE	FALSE	TRUE	TRUE	FALSE	15	3	5	25
20900	1.23779e+18	0	0	0	0	FALSE	FALSE	TRUE	TRUE	9.44502	6.04973	TRUE	FALSE	FALSE	FALSE	FALSE	FALSE	FALSE	FALSE	FALSE	FALSE	FALSE	TRUE	FALSE	FALSE	FALSE	FALSE	FALSE	FALSE	FALSE	17	3	4	0
20901	1.23777e+18	0	0	0	0	FALSE	FALSE	FALSE	TRUE	9.44502	6.04973	TRUE	FALSE	FALSE	FALSE	TRUE	FALSE	FALSE	FALSE	FALSE	FALSE	FALSE	TRUE	FALSE	FALSE	FALSE	FALSE	TRUE	FALSE	FALSE	16	3	4	0
20902	1.23777e+18	0	0	0	0	FALSE	FALSE	TRUE	TRUE	9.44502	6.04973	TRUE	FALSE	FALSE	FALSE	FALSE	FALSE	FALSE	FALSE	FALSE	FALSE	FALSE	FALSE	FALSE	FALSE	FALSE	FALSE	FALSE	FALSE	FALSE	16	3	4	0
20903	1.23777e+18	0	0	0	0	FALSE	TRUE	TRUE	FALSE	9.44502	6.04973	FALSE	FALSE	FALSE	FALSE	TRUE	FALSE	FALSE	FALSE	TRUE	FALSE	FALSE	FALSE	FALSE	FALSE	FALSE	FALSE	FALSE	TRUE	FALSE	16	3	4	19
20905	1.23776e+18	0	0	0	0	FALSE	TRUE	FALSE	FALSE	9.44502	6.04973	FALSE	FALSE	FALSE	TRUE	FALSE	FALSE	FALSE	FALSE	TRUE	FALSE	FALSE	FALSE	FALSE	FALSE	FALSE	FALSE	FALSE	FALSE	FALSE	15	3	4	16
20906	1.23775e+18	0	0	0	0	FALSE	TRUE	TRUE	TRUE	9.44502	6.04973	FALSE	FALSE	FALSE	FALSE	FALSE	TRUE	FALSE	FALSE	TRUE	FALSE	FALSE	FALSE	FALSE	FALSE	FALSE	FALSE	FALSE	TRUE	FALSE	14	3	4	2
20909	1.2375e+18	0	0	0	0	FALSE	TRUE	TRUE	FALSE	9.44502	6.04973	FALSE	FALSE	FALSE	TRUE	TRUE	FALSE	FALSE	FALSE	FALSE	FALSE	FALSE	FALSE	FALSE	FALSE	FALSE	FALSE	TRUE	FALSE	FALSE	22	3	3	16
20910	1.2375e+18	0	0	0	0	FALSE	TRUE	TRUE	TRUE	9.44502	6.04973	FALSE	FALSE	FALSE	FALSE	FALSE	FALSE	FALSE	FALSE	TRUE	FALSE	FALSE	FALSE	FALSE	FALSE	FALSE	FALSE	FALSE	FALSE	FALSE	21	3	3	2
20911	1.23745e+18	0	0	0	0	FALSE	TRUE	TRUE	TRUE	9.44502	6.04973	FALSE	FALSE	FALSE	TRUE	FALSE	FALSE	FALSE	FALSE	TRUE	FALSE	TRUE	TRUE	FALSE	FALSE	FALSE	TRUE	FALSE	FALSE	FALSE	19	3	3	5
20912	1.23745e+18	0	0	0	0	FALSE	FALSE	FALSE	TRUE	9.44502	6.04973	TRUE	FALSE	FALSE	FALSE	TRUE	FALSE	FALSE	FALSE	FALSE	FALSE	FALSE	FALSE	FALSE	FALSE	TRUE	FALSE	FALSE	TRUE	FALSE	18	3	3	0
20913	1.23745e+18	0	0	0	0	FALSE	FALSE	FALSE	TRUE	9.44502	6.04973	TRUE	FALSE	FALSE	FALSE	TRUE	FALSE	FALSE	FALSE	FALSE	FALSE	FALSE	FALSE	FALSE	FALSE	TRUE	FALSE	FALSE	TRUE	FALSE	18	3	3	0
20914	1.23745e+18	0	0	0	0	FALSE	FALSE	FALSE	FALSE	9.44502	6.04973	TRUE	FALSE	FALSE	FALSE	TRUE	FALSE	FALSE	FALSE	FALSE	FALSE	FALSE	FALSE	FALSE	FALSE	TRUE	FALSE	FALSE	TRUE	FALSE	18	3	3	7
20915	1.23744e+18	0	0	0	0	FALSE	FALSE	TRUE	FALSE	9.44502	6.04973	FALSE	FALSE	FALSE	TRUE	TRUE	FALSE	FALSE	FALSE	FALSE	FALSE	FALSE	FALSE	FALSE	TRUE	FALSE	FALSE	FALSE	TRUE	FALSE	18	3	3	6
20916	1.23741e+18	0	0	0	0	FALSE	TRUE	FALSE	FALSE	9.44502	6.04973	FALSE	TRUE	FALSE	FALSE	FALSE	FALSE	FALSE	FALSE	FALSE	FALSE	FALSE	FALSE	FALSE	FALSE	FALSE	FALSE	FALSE	FALSE	FALSE	16	3	3	0
20917	1.23739e+18	0	0	0	0	FALSE	FALSE	FALSE	TRUE	9.44502	6.04973	TRUE	FALSE	FALSE	FALSE	FALSE	FALSE	FALSE	FALSE	FALSE	FALSE	FALSE	FALSE	FALSE	FALSE	FALSE	FALSE	FALSE	FALSE	FALSE	14	3	3	0
20918	1.23738e+18	0	0	0	0	FALSE	FALSE	FALSE	TRUE	9.44502	6.04973	TRUE	FALSE	FALSE	FALSE	TRUE	FALSE	FALSE	FALSE	FALSE	FALSE	FALSE	FALSE	FALSE	FALSE	FALSE	FALSE	TRUE	TRUE	FALSE	14	3	3	0
20919	1.23738e+18	0	0	0	0	FALSE	FALSE	TRUE	FALSE	9.44502	6.04973	TRUE	FALSE	FALSE	FALSE	TRUE	FALSE	FALSE	FALSE	FALSE	FALSE	FALSE	FALSE	FALSE	FALSE	FALSE	FALSE	TRUE	FALSE	FALSE	14	3	3	4
20920	1.23738e+18	0	0	0	0	FALSE	FALSE	FALSE	FALSE	9.44502	6.04973	TRUE	FALSE	FALSE	FALSE	TRUE	FALSE	FALSE	FALSE	FALSE	FALSE	FALSE	FALSE	FALSE	FALSE	FALSE	FALSE	FALSE	FALSE	FALSE	14	3	3	4
20921	1.23738e+18	0	0	0	0	FALSE	TRUE	TRUE	FALSE	9.44502	6.04973	FALSE	FALSE	FALSE	FALSE	TRUE	FALSE	FALSE	FALSE	TRUE	FALSE	FALSE	FALSE	FALSE	FALSE	FALSE	FALSE	TRUE	TRUE	FALSE	14	3	3	11
20922	1.23738e+18	0	0	0	0	FALSE	FALSE	FALSE	TRUE	9.44502	6.04973	TRUE	FALSE	FALSE	FALSE	TRUE	FALSE	FALSE	FALSE	FALSE	FALSE	FALSE	FALSE	FALSE	FALSE	FALSE	FALSE	FALSE	FALSE	FALSE	14	3	3	0
20923	1.23738e+18	0	0	0	0	FALSE	FALSE	FALSE	TRUE	9.44502	6.04973	TRUE	FALSE	FALSE	TRUE	TRUE	FALSE	FALSE	FALSE	FALSE	FALSE	FALSE	FALSE	FALSE	FALSE	FALSE	FALSE	FALSE	FALSE	FALSE	14	3	3	0
20926	1.23714e+18	0	0	0	0	FALSE	TRUE	TRUE	TRUE	9.44502	6.04973	FALSE	FALSE	FALSE	FALSE	TRUE	FALSE	FALSE	FALSE	TRUE	FALSE	FALSE	FALSE	FALSE	FALSE	FALSE	FALSE	FALSE	TRUE	FALSE	22	3	2	24
20927	1.23714e+18	0	0	0	0	FALSE	FALSE	FALSE	TRUE	9.44502	6.04973	TRUE	FALSE	FALSE	FALSE	TRUE	FALSE	FALSE	FALSE	FALSE	FALSE	FALSE	FALSE	FALSE	FALSE	FALSE	FALSE	TRUE	FALSE	FALSE	22	3	2	0
20928	1.23714e+18	0	0	0	0	FALSE	FALSE	FALSE	TRUE	9.44502	6.04973	TRUE	FALSE	FALSE	FALSE	TRUE	FALSE	FALSE	FALSE	FALSE	FALSE	FALSE	FALSE	FALSE	FALSE	FALSE	FALSE	TRUE	FALSE	FALSE	22	3	2	3
20929	1.23714e+18	0	0	0	0	FALSE	FALSE	FALSE	TRUE	9.44502	6.04973	TRUE	FALSE	FALSE	FALSE	TRUE	FALSE	FALSE	FALSE	FALSE	FALSE	FALSE	FALSE	FALSE	FALSE	FALSE	FALSE	TRUE	FALSE	FALSE	21	3	2	0
20930	1.23713e+18	0	0	0	0	FALSE	FALSE	FALSE	TRUE	9.44502	6.04973	TRUE	FALSE	FALSE	FALSE	TRUE	FALSE	FALSE	FALSE	FALSE	FALSE	FALSE	FALSE	FALSE	FALSE	FALSE	FALSE	TRUE	FALSE	FALSE	21	3	2	0
20931	1.23712e+18	0	0	0	0	FALSE	FALSE	FALSE	TRUE	9.44502	6.04973	TRUE	FALSE	FALSE	TRUE	FALSE	FALSE	FALSE	FALSE	FALSE	FALSE	FALSE	FALSE	FALSE	FALSE	TRUE	TRUE	FALSE	FALSE	FALSE	21	3	2	1
20932	1.23712e+18	0	0	0	0	FALSE	TRUE	TRUE	FALSE	9.44502	6.04973	FALSE	FALSE	FALSE	FALSE	FALSE	FALSE	FALSE	FALSE	TRUE	FALSE	TRUE	FALSE	TRUE	FALSE	FALSE	FALSE	FALSE	FALSE	FALSE	20	3	2	0
20934	1.23711e+18	0	0	0	0	FALSE	TRUE	TRUE	FALSE	9.44502	6.04973	FALSE	TRUE	FALSE	FALSE	FALSE	FALSE	FALSE	FALSE	FALSE	FALSE	FALSE	FALSE	FALSE	FALSE	FALSE	FALSE	FALSE	FALSE	TRUE	20	3	2	0
20936	1.23709e+18	0	0	0	0	FALSE	FALSE	FALSE	TRUE	9.44502	6.04973	TRUE	FALSE	FALSE	FALSE	FALSE	FALSE	FALSE	FALSE	FALSE	FALSE	FALSE	FALSE	FALSE	FALSE	FALSE	FALSE	FALSE	FALSE	FALSE	18	3	2	0
20937	1.23705e+18	0	0	0	0	FALSE	TRUE	TRUE	FALSE	9.44502	6.04973	FALSE	FALSE	FALSE	TRUE	FALSE	FALSE	FALSE	FALSE	FALSE	FALSE	TRUE	FALSE	FALSE	FALSE	TRUE	TRUE	FALSE	FALSE	FALSE	16	3	2	38
20939	1.23704e+18	0	0	0	0	FALSE	FALSE	FALSE	TRUE	9.44502	6.04973	TRUE	FALSE	FALSE	FALSE	TRUE	FALSE	FALSE	FALSE	FALSE	FALSE	FALSE	FALSE	FALSE	FALSE	FALSE	FALSE	TRUE	TRUE	FALSE	15	3	2	0
20940	1.23704e+18	0	0	0	0	FALSE	FALSE	FALSE	TRUE	9.44502	6.04973	TRUE	FALSE	FALSE	FALSE	TRUE	FALSE	FALSE	FALSE	FALSE	FALSE	FALSE	FALSE	FALSE	FALSE	FALSE	FALSE	TRUE	TRUE	FALSE	15	3	2	0
20941	1.23704e+18	0	0	0	0	FALSE	FALSE	FALSE	TRUE	9.44502	6.04973	TRUE	TRUE	FALSE	FALSE	TRUE	TRUE	FALSE	TRUE	FALSE	FALSE	FALSE	FALSE	FALSE	FALSE	FALSE	FALSE	TRUE	FALSE	FALSE	15	3	2	0
20945	1.23637e+18	0	0	0	0	FALSE	FALSE	TRUE	TRUE	9.44502	6.04973	TRUE	FALSE	FALSE	FALSE	TRUE	FALSE	FALSE	FALSE	FALSE	FALSE	FALSE	FALSE	FALSE	FALSE	FALSE	FALSE	TRUE	TRUE	FALSE	19	3	7	2
20946	1.23636e+18	0	0	0	0	FALSE	FALSE	TRUE	TRUE	9.44502	6.04973	TRUE	FALSE	FALSE	FALSE	FALSE	FALSE	FALSE	FALSE	FALSE	FALSE	FALSE	FALSE	FALSE	FALSE	TRUE	FALSE	FALSE	TRUE	FALSE	18	3	7	0
20947	1.23635e+18	0	0	0	0	FALSE	TRUE	TRUE	FALSE	9.44502	6.04973	FALSE	FALSE	FALSE	TRUE	FALSE	TRUE	FALSE	FALSE	FALSE	FALSE	FALSE	FALSE	FALSE	FALSE	FALSE	FALSE	FALSE	FALSE	FALSE	17	3	7	16
20948	1.23632e+18	0	0	0	0	FALSE	FALSE	TRUE	TRUE	9.44502	6.04973	TRUE	FALSE	FALSE	FALSE	TRUE	FALSE	FALSE	FALSE	FALSE	FALSE	FALSE	TRUE	FALSE	FALSE	FALSE	FALSE	FALSE	TRUE	FALSE	15	3	7	0
20952	1.23607e+18	0	0	0	0	FALSE	FALSE	FALSE	FALSE	9.44502	6.04973	TRUE	FALSE	FALSE	FALSE	TRUE	FALSE	FALSE	FALSE	FALSE	FALSE	FALSE	FALSE	FALSE	FALSE	FALSE	FALSE	TRUE	TRUE	FALSE	23	3	6	0
20953	1.23607e+18	0	0	0	0	FALSE	FALSE	TRUE	FALSE	9.44502	6.04973	FALSE	FALSE	FALSE	FALSE	TRUE	FALSE	FALSE	FALSE	FALSE	FALSE	FALSE	TRUE	FALSE	TRUE	FALSE	FALSE	FALSE	TRUE	FALSE	23	3	6	2
20954	1.23606e+18	0	0	0	0	FALSE	TRUE	TRUE	TRUE	9.44502	6.04973	TRUE	FALSE	FALSE	FALSE	FALSE	TRUE	FALSE	FALSE	FALSE	FALSE	FALSE	TRUE	FALSE	FALSE	TRUE	FALSE	FALSE	TRUE	FALSE	22	3	6	1
20955	1.23606e+18	0	0	0	0	FALSE	TRUE	FALSE	FALSE	9.44502	6.04973	TRUE	FALSE	FALSE	FALSE	TRUE	TRUE	FALSE	FALSE	FALSE	FALSE	FALSE	TRUE	FALSE	FALSE	TRUE	FALSE	FALSE	FALSE	TRUE	22	3	6	1
20956	1.23606e+18	0	0	0	0	FALSE	TRUE	FALSE	FALSE	9.44502	6.04973	FALSE	FALSE	FALSE	FALSE	FALSE	TRUE	FALSE	FALSE	TRUE	FALSE	FALSE	TRUE	FALSE	FALSE	TRUE	FALSE	TRUE	FALSE	TRUE	22	3	6	2
20957	1.23605e+18	0	0	0	0	FALSE	FALSE	TRUE	FALSE	9.44502	6.04973	TRUE	FALSE	FALSE	FALSE	TRUE	TRUE	FALSE	FALSE	FALSE	FALSE	FALSE	FALSE	FALSE	FALSE	FALSE	FALSE	FALSE	FALSE	FALSE	22	3	6	0
20958	1.23604e+18	0	0	0	0	FALSE	TRUE	TRUE	FALSE	9.44502	6.04973	FALSE	FALSE	FALSE	FALSE	TRUE	FALSE	FALSE	FALSE	TRUE	FALSE	FALSE	TRUE	FALSE	FALSE	FALSE	FALSE	FALSE	FALSE	FALSE	21	3	6	3
20959	1.23603e+18	0	0	0	0	FALSE	FALSE	TRUE	TRUE	9.44502	6.04973	TRUE	FALSE	FALSE	FALSE	TRUE	FALSE	FALSE	FALSE	FALSE	FALSE	FALSE	FALSE	FALSE	FALSE	FALSE	FALSE	FALSE	TRUE	FALSE	20	3	6	13
20962	1.23603e+18	0	0	0	0	FALSE	TRUE	TRUE	TRUE	9.44502	6.04973	FALSE	FALSE	FALSE	FALSE	TRUE	FALSE	FALSE	FALSE	TRUE	FALSE	FALSE	TRUE	FALSE	FALSE	FALSE	FALSE	FALSE	TRUE	FALSE	20	3	6	5
20963	1.23596e+18	0	0	0	0	FALSE	TRUE	TRUE	TRUE	9.44502	6.04973	FALSE	FALSE	FALSE	FALSE	FALSE	FALSE	FALSE	FALSE	TRUE	FALSE	FALSE	FALSE	FALSE	FALSE	FALSE	FALSE	FALSE	FALSE	FALSE	16	3	6	0
20965	1.23596e+18	0	0	0	0	FALSE	FALSE	TRUE	FALSE	9.44502	6.04973	TRUE	TRUE	FALSE	FALSE	TRUE	FALSE	FALSE	FALSE	FALSE	FALSE	FALSE	FALSE	FALSE	FALSE	FALSE	FALSE	FALSE	TRUE	FALSE	16	3	6	0
20966	1.23596e+18	0	0	0	0	FALSE	FALSE	FALSE	FALSE	9.44502	6.04973	TRUE	FALSE	FALSE	FALSE	TRUE	TRUE	FALSE	TRUE	FALSE	FALSE	FALSE	FALSE	FALSE	FALSE	FALSE	FALSE	TRUE	FALSE	FALSE	16	3	6	3
20967	1.2357e+18	0	0	0	0	FALSE	TRUE	TRUE	FALSE	9.44502	6.04973	FALSE	FALSE	FALSE	FALSE	TRUE	FALSE	FALSE	FALSE	TRUE	FALSE	FALSE	TRUE	FALSE	FALSE	FALSE	FALSE	FALSE	TRUE	FALSE	22	3	5	21
20968	1.23568e+18	0	0	0	0	FALSE	TRUE	TRUE	FALSE	9.44502	6.04973	TRUE	FALSE	FALSE	FALSE	FALSE	FALSE	FALSE	FALSE	FALSE	FALSE	FALSE	TRUE	FALSE	FALSE	FALSE	FALSE	TRUE	FALSE	FALSE	21	3	5	3
20969	1.23568e+18	0	0	0	0	FALSE	TRUE	FALSE	FALSE	9.44502	6.04973	TRUE	FALSE	FALSE	FALSE	FALSE	FALSE	FALSE	FALSE	FALSE	FALSE	FALSE	TRUE	FALSE	FALSE	FALSE	FALSE	FALSE	FALSE	TRUE	21	3	5	3
20970	1.23568e+18	0	0	0	0	FALSE	TRUE	TRUE	FALSE	9.44502	6.04973	FALSE	FALSE	FALSE	FALSE	FALSE	FALSE	FALSE	FALSE	TRUE	FALSE	FALSE	TRUE	FALSE	FALSE	FALSE	FALSE	FALSE	FALSE	FALSE	21	3	5	11
20971	1.23568e+18	0	0	0	0	FALSE	TRUE	TRUE	TRUE	9.44502	6.04973	FALSE	FALSE	FALSE	TRUE	FALSE	FALSE	FALSE	FALSE	FALSE	FALSE	FALSE	TRUE	FALSE	TRUE	FALSE	TRUE	FALSE	FALSE	FALSE	21	3	5	4
20972	1.23566e+18	0	0	0	0	FALSE	FALSE	FALSE	TRUE	9.44502	6.04973	TRUE	FALSE	FALSE	FALSE	TRUE	FALSE	FALSE	FALSE	FALSE	FALSE	FALSE	TRUE	FALSE	FALSE	FALSE	FALSE	FALSE	TRUE	FALSE	20	3	5	3
20973	1.23566e+18	0	0	0	0	FALSE	FALSE	FALSE	TRUE	9.44502	6.04973	TRUE	FALSE	FALSE	FALSE	TRUE	FALSE	FALSE	FALSE	FALSE	FALSE	FALSE	FALSE	FALSE	FALSE	FALSE	FALSE	FALSE	TRUE	FALSE	20	3	5	3
20974	1.23566e+18	0	0	0	0	FALSE	FALSE	TRUE	FALSE	9.44502	6.04973	FALSE	FALSE	FALSE	FALSE	FALSE	FALSE	FALSE	FALSE	TRUE	FALSE	FALSE	FALSE	FALSE	FALSE	FALSE	FALSE	FALSE	FALSE	FALSE	20	3	5	0
20976	1.2356e+18	0	0	0	0	FALSE	TRUE	TRUE	FALSE	9.44502	6.04973	FALSE	FALSE	FALSE	TRUE	TRUE	FALSE	FALSE	FALSE	FALSE	FALSE	FALSE	FALSE	FALSE	FALSE	FALSE	FALSE	TRUE	TRUE	FALSE	16	3	5	0
20977	1.23541e+18	0	0	0	0	FALSE	FALSE	FALSE	TRUE	9.44502	6.04973	TRUE	FALSE	FALSE	FALSE	TRUE	FALSE	FALSE	FALSE	FALSE	FALSE	FALSE	FALSE	FALSE	FALSE	FALSE	FALSE	TRUE	TRUE	FALSE	3	3	5	0
20980	1.23533e+18	0	0	0	0	FALSE	TRUE	TRUE	FALSE	9.44502	6.04973	FALSE	FALSE	FALSE	FALSE	TRUE	FALSE	FALSE	FALSE	TRUE	FALSE	FALSE	TRUE	FALSE	FALSE	TRUE	FALSE	FALSE	FALSE	TRUE	22	3	4	1
20981	1.23531e+18	0	0	0	0	FALSE	TRUE	TRUE	FALSE	9.44502	6.04973	FALSE	FALSE	FALSE	FALSE	FALSE	FALSE	FALSE	FALSE	TRUE	FALSE	FALSE	TRUE	FALSE	FALSE	FALSE	FALSE	FALSE	FALSE	FALSE	21	3	4	0
20983	1.2353e+18	0	0	0	0	FALSE	FALSE	FALSE	TRUE	9.44502	6.04973	TRUE	FALSE	FALSE	FALSE	TRUE	FALSE	FALSE	FALSE	FALSE	FALSE	FALSE	FALSE	FALSE	FALSE	TRUE	FALSE	FALSE	TRUE	FALSE	20	3	4	0
20984	1.2353e+18	0	0	0	0	FALSE	FALSE	FALSE	TRUE	9.44502	6.04973	TRUE	FALSE	FALSE	FALSE	FALSE	FALSE	FALSE	FALSE	FALSE	FALSE	FALSE	FALSE	FALSE	FALSE	TRUE	FALSE	FALSE	FALSE	FALSE	20	3	4	0
20985	1.2353e+18	0	0	0	0	FALSE	FALSE	FALSE	TRUE	9.44502	6.04973	TRUE	FALSE	FALSE	FALSE	TRUE	FALSE	FALSE	FALSE	FALSE	FALSE	FALSE	FALSE	TRUE	FALSE	TRUE	FALSE	FALSE	FALSE	FALSE	20	3	4	0
20986	1.2353e+18	0	0	0	0	FALSE	FALSE	FALSE	TRUE	9.44502	6.04973	TRUE	FALSE	FALSE	FALSE	TRUE	FALSE	FALSE	FALSE	FALSE	FALSE	FALSE	FALSE	FALSE	FALSE	TRUE	FALSE	TRUE	FALSE	FALSE	20	3	4	0
20987	1.2353e+18	0	0	0	0	FALSE	FALSE	FALSE	TRUE	9.44502	6.04973	TRUE	FALSE	FALSE	FALSE	TRUE	FALSE	FALSE	FALSE	FALSE	FALSE	FALSE	FALSE	FALSE	FALSE	TRUE	FALSE	FALSE	FALSE	FALSE	20	3	4	0
20988	1.23529e+18	0	0	0	0	FALSE	TRUE	TRUE	FALSE	9.44502	6.04973	FALSE	FALSE	FALSE	FALSE	TRUE	FALSE	FALSE	FALSE	TRUE	FALSE	FALSE	TRUE	FALSE	FALSE	FALSE	FALSE	TRUE	TRUE	FALSE	19	3	4	7
20989	1.23527e+18	0	0	0	0	FALSE	FALSE	FALSE	TRUE	9.44502	6.04973	TRUE	FALSE	FALSE	FALSE	FALSE	FALSE	FALSE	FALSE	FALSE	FALSE	FALSE	FALSE	FALSE	FALSE	FALSE	FALSE	FALSE	FALSE	FALSE	18	3	4	0
20990	1.23525e+18	0	0	0	0	FALSE	TRUE	TRUE	FALSE	9.44502	6.04973	FALSE	FALSE	FALSE	FALSE	TRUE	FALSE	FALSE	FALSE	TRUE	FALSE	FALSE	TRUE	FALSE	FALSE	FALSE	FALSE	FALSE	TRUE	FALSE	17	3	4	1
20993	1.23497e+18	0	0	0	0	FALSE	TRUE	TRUE	TRUE	9.44502	6.04973	FALSE	TRUE	FALSE	FALSE	FALSE	FALSE	FALSE	FALSE	TRUE	FALSE	FALSE	TRUE	FALSE	FALSE	FALSE	FALSE	FALSE	FALSE	FALSE	22	3	3	0
20994	1.23496e+18	0	0	0	0	FALSE	TRUE	TRUE	FALSE	9.44502	6.04973	FALSE	FALSE	FALSE	FALSE	FALSE	FALSE	FALSE	FALSE	TRUE	FALSE	FALSE	FALSE	FALSE	FALSE	FALSE	FALSE	TRUE	FALSE	FALSE	21	3	3	2
20996	1.23495e+18	0	0	0	0	FALSE	TRUE	TRUE	FALSE	9.44502	6.04973	FALSE	FALSE	FALSE	FALSE	FALSE	FALSE	FALSE	FALSE	TRUE	FALSE	FALSE	FALSE	FALSE	FALSE	FALSE	FALSE	TRUE	FALSE	FALSE	21	3	3	1
20997	1.23493e+18	0	0	0	0	FALSE	TRUE	TRUE	TRUE	9.44502	6.04973	FALSE	FALSE	FALSE	FALSE	FALSE	FALSE	FALSE	FALSE	TRUE	FALSE	FALSE	FALSE	FALSE	FALSE	FALSE	FALSE	FALSE	FALSE	FALSE	20	3	3	0
20998	1.23493e+18	0	0	0	0	FALSE	FALSE	FALSE	FALSE	9.44502	6.04973	TRUE	FALSE	FALSE	FALSE	FALSE	TRUE	FALSE	TRUE	FALSE	FALSE	FALSE	FALSE	FALSE	FALSE	FALSE	FALSE	TRUE	FALSE	FALSE	20	3	3	0
20999	1.23493e+18	0	0	0	0	FALSE	FALSE	FALSE	FALSE	9.44502	6.04973	TRUE	FALSE	TRUE	FALSE	TRUE	FALSE	FALSE	FALSE	FALSE	FALSE	FALSE	FALSE	FALSE	FALSE	FALSE	FALSE	TRUE	FALSE	FALSE	19	3	3	0
21000	1.23493e+18	0	0	0	0	FALSE	FALSE	TRUE	FALSE	9.44502	6.04973	FALSE	FALSE	TRUE	TRUE	FALSE	TRUE	FALSE	TRUE	TRUE	FALSE	FALSE	FALSE	FALSE	FALSE	FALSE	FALSE	FALSE	FALSE	FALSE	19	3	3	1
21001	1.23491e+18	0	0	0	0	FALSE	FALSE	FALSE	TRUE	9.44502	6.04973	TRUE	FALSE	FALSE	FALSE	TRUE	FALSE	FALSE	FALSE	FALSE	FALSE	FALSE	TRUE	FALSE	FALSE	FALSE	FALSE	TRUE	FALSE	FALSE	18	3	3	0
21002	1.23488e+18	0	0	0	0	FALSE	TRUE	TRUE	TRUE	9.44502	6.04973	FALSE	FALSE	FALSE	FALSE	FALSE	FALSE	FALSE	FALSE	TRUE	FALSE	FALSE	TRUE	FALSE	FALSE	FALSE	FALSE	FALSE	FALSE	TRUE	16	3	3	7
21003	1.23463e+18	0	0	0	0	FALSE	FALSE	FALSE	TRUE	9.44502	6.04973	TRUE	TRUE	FALSE	FALSE	FALSE	FALSE	FALSE	FALSE	FALSE	FALSE	FALSE	FALSE	FALSE	FALSE	FALSE	FALSE	FALSE	FALSE	FALSE	0	3	3	0
21005	1.23461e+18	0	0	0	0	FALSE	FALSE	FALSE	TRUE	9.44502	6.04973	TRUE	FALSE	FALSE	FALSE	FALSE	FALSE	FALSE	FALSE	FALSE	FALSE	FALSE	TRUE	FALSE	FALSE	FALSE	FALSE	TRUE	FALSE	FALSE	22	3	2	0
21006	1.23461e+18	0	0	0	0	FALSE	FALSE	FALSE	TRUE	9.44502	6.04973	TRUE	FALSE	FALSE	FALSE	TRUE	FALSE	FALSE	FALSE	FALSE	FALSE	FALSE	TRUE	FALSE	FALSE	FALSE	FALSE	TRUE	FALSE	FALSE	22	3	2	0
21007	1.23461e+18	0	0	0	0	FALSE	FALSE	FALSE	TRUE	9.44502	6.04973	TRUE	FALSE	FALSE	FALSE	FALSE	FALSE	FALSE	TRUE	FALSE	FALSE	FALSE	FALSE	FALSE	FALSE	FALSE	TRUE	FALSE	FALSE	TRUE	22	3	2	0
21008	1.23461e+18	0	0	0	0	FALSE	FALSE	FALSE	TRUE	9.44502	6.04973	TRUE	FALSE	FALSE	FALSE	TRUE	FALSE	FALSE	TRUE	FALSE	FALSE	FALSE	FALSE	FALSE	FALSE	FALSE	TRUE	FALSE	FALSE	FALSE	22	3	2	1
21009	1.23461e+18	0	0	0	0	FALSE	FALSE	FALSE	TRUE	9.44502	6.04973	TRUE	FALSE	FALSE	FALSE	TRUE	FALSE	FALSE	TRUE	FALSE	FALSE	FALSE	FALSE	FALSE	FALSE	FALSE	TRUE	FALSE	FALSE	FALSE	22	3	2	1
21010	1.23461e+18	0	0	0	0	FALSE	FALSE	FALSE	TRUE	9.44502	6.04973	TRUE	FALSE	FALSE	FALSE	TRUE	FALSE	FALSE	TRUE	FALSE	FALSE	FALSE	FALSE	FALSE	FALSE	FALSE	TRUE	TRUE	FALSE	FALSE	22	3	2	0
21011	1.23461e+18	0	0	0	0	FALSE	FALSE	TRUE	TRUE	9.44502	6.04973	TRUE	FALSE	FALSE	FALSE	TRUE	FALSE	FALSE	FALSE	FALSE	FALSE	FALSE	FALSE	FALSE	FALSE	FALSE	FALSE	FALSE	FALSE	FALSE	22	3	2	0
21012	1.23461e+18	0	0	0	0	FALSE	FALSE	TRUE	TRUE	9.44502	6.04973	TRUE	FALSE	FALSE	FALSE	TRUE	FALSE	FALSE	FALSE	FALSE	FALSE	FALSE	FALSE	FALSE	FALSE	FALSE	FALSE	FALSE	FALSE	FALSE	22	3	2	0
21013	1.23461e+18	0	0	0	0	FALSE	TRUE	TRUE	TRUE	9.44502	6.04973	FALSE	FALSE	FALSE	TRUE	FALSE	FALSE	FALSE	FALSE	TRUE	FALSE	FALSE	TRUE	FALSE	FALSE	FALSE	FALSE	FALSE	FALSE	FALSE	22	3	2	7
21016	1.23456e+18	0	0	0	0	FALSE	TRUE	FALSE	FALSE	9.44502	6.04973	FALSE	FALSE	FALSE	TRUE	FALSE	FALSE	FALSE	FALSE	FALSE	FALSE	FALSE	FALSE	FALSE	FALSE	FALSE	TRUE	FALSE	FALSE	FALSE	19	3	2	7
21017	1.23456e+18	0	0	0	0	FALSE	FALSE	FALSE	TRUE	9.44502	6.04973	TRUE	FALSE	FALSE	FALSE	TRUE	TRUE	FALSE	TRUE	FALSE	FALSE	FALSE	TRUE	FALSE	FALSE	FALSE	TRUE	TRUE	FALSE	FALSE	19	3	2	0
21018	1.23456e+18	0	0	0	0	FALSE	FALSE	FALSE	TRUE	9.44502	6.04973	TRUE	FALSE	FALSE	FALSE	TRUE	TRUE	FALSE	FALSE	FALSE	FALSE	FALSE	FALSE	FALSE	FALSE	FALSE	TRUE	TRUE	FALSE	FALSE	19	3	2	0
21019	1.23456e+18	0	0	0	0	FALSE	FALSE	FALSE	TRUE	9.44502	6.04973	TRUE	FALSE	FALSE	FALSE	TRUE	TRUE	FALSE	TRUE	FALSE	FALSE	FALSE	TRUE	FALSE	FALSE	FALSE	TRUE	TRUE	FALSE	FALSE	19	3	2	0
21020	1.23456e+18	0	0	0	0	FALSE	FALSE	FALSE	TRUE	9.44502	6.04973	TRUE	FALSE	FALSE	FALSE	TRUE	TRUE	FALSE	FALSE	FALSE	FALSE	FALSE	FALSE	FALSE	FALSE	FALSE	TRUE	TRUE	FALSE	FALSE	19	3	2	0
21022	1.23454e+18	0	0	0	0	FALSE	FALSE	TRUE	TRUE	9.44502	6.04973	TRUE	TRUE	FALSE	FALSE	FALSE	FALSE	FALSE	FALSE	FALSE	FALSE	FALSE	FALSE	FALSE	FALSE	FALSE	FALSE	FALSE	FALSE	FALSE	18	3	2	0
21023	1.23454e+18	0	0	0	0	FALSE	TRUE	TRUE	TRUE	9.44502	6.04973	FALSE	FALSE	FALSE	FALSE	FALSE	FALSE	FALSE	FALSE	TRUE	FALSE	FALSE	TRUE	FALSE	FALSE	FALSE	FALSE	FALSE	FALSE	FALSE	18	3	2	6
21024	1.23454e+18	0	0	0	0	FALSE	FALSE	FALSE	TRUE	9.44502	6.04973	TRUE	TRUE	FALSE	TRUE	FALSE	FALSE	FALSE	FALSE	FALSE	FALSE	TRUE	FALSE	FALSE	FALSE	TRUE	TRUE	FALSE	FALSE	FALSE	17	3	2	1
[truncated: 147,336 more rows]
